# Supplementary material for: Comparative Transcriptomics Analyses in Livers of Mice, Humans, and Humanized Mice Define Human-Specific Gene Networks
Source: Cells. 2020 Nov 30;9(12):2566. doi: 10.3390/cells9122566 (PMC7761003; doi:10.3390/cells9122566)
Supplement: Supplementary file 1 [file cells-09-02566-s001.zip]

Archive with 15 entries (13 files):
- supplement/
- supplement/cells-987260_tables/
- supplement/cells-987260_tables/.DS_Store
- supplement/cells-987260_tables/._.DS_Store
- supplement/cells-987260_tables/._Table1_NAFLD.xlsx
- supplement/cells-987260_tables/._Table2_HFD.xlsx
- supplement/cells-987260_tables/._Table3_NAFLD_Top200_GO_Term.xls
- supplement/cells-987260_tables/._Table4_Sample_Information.xlsx
- supplement/cells-987260_tables/._Table5_DEGs_Information.xlsx
- supplement/cells-987260_tables/Table1_NAFLD.xlsx
- supplement/cells-987260_tables/Table2_HFD.xlsx
- supplement/cells-987260_tables/Table3_NAFLD_Top200_GO_Term.xls
- supplement/cells-987260_tables/Table4_Sample_Information.xlsx
- supplement/cells-987260_tables/Table5_DEGs_Information.xlsx
- supplement/Supplementary.pdf
