# Supplementary material for: Comparative Transcriptomics Analyses in Livers of Mice, Humans, and Humanized Mice Define Human-Specific Gene Networks
Source: Cells. 2020 Nov 30;9(12):2566. doi: 10.3390/cells9122566 (PMC7761003; doi:10.3390/cells9122566)
Supplement: Supplementary file 1 [file cells-09-02566-s001.zip › supplement/cells-987260_tables/Table3_NAFLD_Top200_GO_Term.xls]

## Sheet: Table3_NAFLD_top200_GO_term
Human_top200_GO_Term	Human_NAFLD_NES	Mouse_HFD_NES
GO_ENERGY_DERIVATION_BY_OXIDATION_OF_ORGANIC_COMPOUNDS	3.08902	1.04208
GO_REGULATION_OF_RESPONSE_TO_CYTOKINE_STIMULUS	2.92995	1.49089
GO_RESPONSE_TO_TYPE_I_INTERFERON	2.74753	0.865665
GO_MITOTIC_SISTER_CHROMATID_SEGREGATION	2.64859	1.91401
GO_CELLULAR_RESPONSE_TO_EXTERNAL_STIMULUS	2.5994	0.620776
GO_POSITIVE_REGULATION_OF_I_KAPPAB_KINASE_NF_KAPPAB_SIGNALING	2.28985	1.54792
GO_INTERLEUKIN_8_PRODUCTION	2.28454	0.95367
GO_RESPONSE_TO_HYDROGEN_PEROXIDE	2.23272	1.43985
GO_RESPONSE_TO_REACTIVE_OXYGEN_SPECIES	2.21953	1.69526
GO_TOLL_LIKE_RECEPTOR_SIGNALING_PATHWAY	2.20717	1.33264
GO_POSITIVE_REGULATION_OF_DNA_METABOLIC_PROCESS	2.08328	0.670537
GO_POSITIVE_REGULATION_OF_PEPTIDASE_ACTIVITY	2.03266	0.865049
GO_POSITIVE_REGULATION_OF_LIPID_BIOSYNTHETIC_PROCESS	2.02246	0.873728
GO_DEFENSE_RESPONSE_TO_VIRUS	1.98615	1.00846
GO_REGULATION_OF_ALCOHOL_BIOSYNTHETIC_PROCESS	1.98196	-1.91296
GO_THIOESTER_METABOLIC_PROCESS	1.94771	-1.21077
GO_PATTERN_RECOGNITION_RECEPTOR_SIGNALING_PATHWAY	1.90707	1.40457
GO_MITOTIC_CYTOKINESIS	1.90387	1.206
GO_DNA_DEPENDENT_DNA_REPLICATION	1.8853	0.847932
GO_REGULATION_OF_SYMBIOTIC_PROCESS	1.85314	1.81282
GO_RECOMBINATIONAL_REPAIR	1.83494	1.58728
GO_CELLULAR_RESPONSE_TO_CHEMICAL_STRESS	1.83174	1.52759
GO_REGULATION_OF_REACTIVE_OXYGEN_SPECIES_METABOLIC_PROCESS	1.80647	0.983187
GO_POSITIVE_REGULATION_OF_APOPTOTIC_SIGNALING_PATHWAY	1.80246	0.888857
GO_CYTOSKELETON_DEPENDENT_CYTOKINESIS	1.78595	1.32642
GO_INTERLEUKIN_1_BETA_PRODUCTION	1.78006	1.23323
GO_ENDOTHELIUM_DEVELOPMENT	1.77127	1.02345
GO_DNA_INTEGRITY_CHECKPOINT	1.72479	1.67049
GO_DNA_RECOMBINATION	1.71836	1.38265
GO_REGULATION_OF_EXTRINSIC_APOPTOTIC_SIGNALING_PATHWAY	1.71445	0.835274
GO_NEGATIVE_REGULATION_OF_PROTEIN_SERINE_THREONINE_KINASE_ACTIVITY	1.70345	0.991883
GO_ATP_METABOLIC_PROCESS	1.62329	0.875791
GO_REGULATION_OF_SISTER_CHROMATID_SEGREGATION	1.60173	1.92158
GO_EPIDERMAL_GROWTH_FACTOR_RECEPTOR_SIGNALING_PATHWAY	1.5964	1.05091
GO_MITOTIC_CELL_CYCLE_CHECKPOINT	1.59379	1.57118
GO_POSITIVE_REGULATION_OF_NF_KAPPAB_TRANSCRIPTION_FACTOR_ACTIVITY	1.57276	0.962863
GO_REGULATION_OF_CELL_CYCLE_G2_M_PHASE_TRANSITION	1.55717	2.03743
GO_MITOTIC_DNA_INTEGRITY_CHECKPOINT	1.50793	1.55182
GO_ALCOHOL_BIOSYNTHETIC_PROCESS	1.49999	-1.70146
GO_DETOXIFICATION	1.48459	1.32024
GO_NUCLEOSIDE_BISPHOSPHATE_METABOLIC_PROCESS	1.44925	0.903896
GO_NEGATIVE_REGULATION_OF_CYTOKINE_PRODUCTION	1.43933	1.27625
GO_VIRAL_LIFE_CYCLE	1.43063	1.24681
GO_LEUKOCYTE_CHEMOTAXIS	1.42696	1.31314
GO_NEGATIVE_REGULATION_OF_LYMPHOCYTE_ACTIVATION	1.42608	1.26532
GO_INTRINSIC_APOPTOTIC_SIGNALING_PATHWAY	1.4192	1.43104
GO_POSITIVE_REGULATION_OF_CELL_CELL_ADHESION	1.41033	1.10503
GO_POSITIVE_REGULATION_OF_LEUKOCYTE_CELL_CELL_ADHESION	1.40962	1.07902
GO_REGULATION_OF_MYELOID_CELL_DIFFERENTIATION	1.40646	0.83662
GO_POSITIVE_REGULATION_OF_LEUKOCYTE_DIFFERENTIATION	1.39173	1.15069
GO_REGULATION_OF_CELL_MATRIX_ADHESION	1.38263	0.930306
GO_CELL_CYCLE_CHECKPOINT	1.37989	1.68366
GO_RESPONSE_TO_INTERFERON_GAMMA	1.37297	0.934415
GO_ENDOTHELIAL_CELL_PROLIFERATION	1.37227	0.703566
GO_CELLULAR_RESPONSE_TO_EXTRACELLULAR_STIMULUS	1.33906	0.776556
GO_POSITIVE_REGULATION_OF_PROTEOLYSIS	1.32716	1.51087
GO_NEGATIVE_REGULATION_OF_CHROMOSOME_ORGANIZATION	1.3139	1.55806
GO_REGULATION_OF_PROTEIN_BINDING	1.27863	0.76716
GO_DNA_REPLICATION	1.2755	1.29545
GO_REGULATION_OF_INTRACELLULAR_PROTEIN_TRANSPORT	1.26209	-0.734475
GO_CELLULAR_PROTEIN_COMPLEX_DISASSEMBLY	1.25653	1.5914
GO_POSITIVE_REGULATION_OF_PROTEIN_CONTAINING_COMPLEX_ASSEMBLY	1.21045	1.25627
GO_REGULATION_OF_LEUKOCYTE_MIGRATION	1.20265	1.38706
GO_NEGATIVE_REGULATION_OF_CELL_ACTIVATION	1.19944	1.06571
GO_REGULATION_OF_EPITHELIAL_CELL_MIGRATION	1.19259	0.889329
GO_NEGATIVE_REGULATION_OF_CELL_ADHESION	1.151	1.44134
GO_REGULATION_OF_AUTOPHAGY	1.14371	0.865233
GO_ORGANIC_ACID_CATABOLIC_PROCESS	1.08486	-1.99005
GO_REGULATION_OF_CYSTEINE_TYPE_ENDOPEPTIDASE_ACTIVITY	1.06593	1.17597
GO_POSITIVE_REGULATION_OF_DEFENSE_RESPONSE	1.00933	1.68703
GO_REGULATION_OF_LIPID_METABOLIC_PROCESS	1.00705	-1.04834
GO_DETECTION_OF_STIMULUS	-2.11451	0.919026
GO_SENSORY_PERCEPTION	-2.08703	1.11175
GO_KERATINOCYTE_DIFFERENTIATION	-2.00261	1.41512
GO_EPIDERMAL_CELL_DIFFERENTIATION	-1.90207	1.5646
GO_REGULATION_OF_CATION_CHANNEL_ACTIVITY	-1.84236	1.36092
GO_REGULATION_OF_POSTSYNAPTIC_MEMBRANE_POTENTIAL	-1.77174	0.983644
GO_REGULATION_OF_NERVOUS_SYSTEM_PROCESS	-1.76733	0.730245
GO_CENTRAL_NERVOUS_SYSTEM_NEURON_DIFFERENTIATION	-1.70874	1.23995
GO_REGIONALIZATION	-1.6711	-0.951979
GO_EPIDERMIS_DEVELOPMENT	-1.66563	1.14391
GO_POTASSIUM_ION_TRANSPORT	-1.6648	0.999855
GO_ANTERIOR_POSTERIOR_PATTERN_SPECIFICATION	-1.64979	-1.01445
GO_SYNAPTIC_SIGNALING	-1.62233	1.09756
GO_SENSORY_PERCEPTION_OF_LIGHT_STIMULUS	-1.61602	0.976492
GO_CELL_FATE_COMMITMENT	-1.61357	-0.585925
GO_REGULATION_OF_MEMBRANE_POTENTIAL	-1.60705	1.06604
GO_REGULATION_OF_TRANSPORTER_ACTIVITY	-1.59414	1.23852
GO_SKELETAL_SYSTEM_MORPHOGENESIS	-1.5796	1.17535
GO_EMBRYONIC_ORGAN_MORPHOGENESIS	-1.57218	1.19385
GO_PATTERN_SPECIFICATION_PROCESS	-1.56889	0.785527
GO_REGULATION_OF_ION_TRANSMEMBRANE_TRANSPORT	-1.56403	0.919152
GO_REGULATION_OF_ION_TRANSPORT	-1.51972	0.877064
GO_REGULATION_OF_TRANSMEMBRANE_TRANSPORT	-1.48274	0.906091
GO_EPITHELIAL_CELL_DIFFERENTIATION	-1.44218	1.5513
GO_CATION_TRANSMEMBRANE_TRANSPORT	-1.42165	1.20669
GO_NEUROTRANSMITTER_TRANSPORT	-1.67946	1.12955
GO_REGULATION_OF_NEUROTRANSMITTER_LEVELS	-1.61837	0.896795
GO_SKIN_DEVELOPMENT	-1.61525	1.23296
GO_INORGANIC_ANION_TRANSPORT	-1.57729	1.08124
GO_MULTICELLULAR_ORGANISMAL_SIGNALING	-1.55678	-0.803004
GO_FERTILIZATION	-1.50673	0.71246
GO_INORGANIC_ION_TRANSMEMBRANE_TRANSPORT	-1.44953	1.02029
GO_BEHAVIOR	-1.41381	0.836818
GO_SENSORY_ORGAN_DEVELOPMENT	-1.40836	0.929568
GO_ANIMAL_ORGAN_MORPHOGENESIS	-1.364	0.922904
GO_EAR_MORPHOGENESIS	-1.63936	0.849844
GO_EMBRYONIC_SKELETAL_SYSTEM_DEVELOPMENT	-1.67814	1.31359
GO_CHLORIDE_TRANSPORT	-1.66167	1.21058
GO_MUSCLE_CELL_DEVELOPMENT	-1.63349	-0.954975
GO_EAR_DEVELOPMENT	-1.52564	0.750205
GO_SODIUM_ION_TRANSMEMBRANE_TRANSPORT	-1.52036	0.943573
GO_REGULATION_OF_CATION_TRANSMEMBRANE_TRANSPORT	-1.49626	1.142
GO_REGULATION_OF_SYSTEM_PROCESS	-1.40523	-0.979844
GO_SKELETAL_MUSCLE_ORGAN_DEVELOPMENT	-1.63995	1.21489
GO_MUSCLE_TISSUE_DEVELOPMENT	-1.43125	0.99929
GO_SKELETAL_SYSTEM_DEVELOPMENT	-1.3714	1.17732
GO_NEGATIVE_REGULATION_OF_ION_TRANSPORT	-1.64017	1.3563
GO_POSITIVE_REGULATION_OF_SYNAPSE_ASSEMBLY	-1.72182	1.29105
GO_CARDIAC_CONDUCTION	-1.48502	0.504453
GO_SODIUM_ION_TRANSPORT	-1.46914	0.890187
GO_MONOVALENT_INORGANIC_CATION_TRANSPORT	-1.39571	1.02461
GO_EMBRYONIC_MORPHOGENESIS	-1.37718	1.02926
GO_SEXUAL_REPRODUCTION	-1.31397	1.54726
GO_INORGANIC_ANION_TRANSMEMBRANE_TRANSPORT	-1.59867	1.0142
GO_STRIATED_MUSCLE_CELL_DIFFERENTIATION	-1.51952	-1.10728
GO_SIGNAL_RELEASE	-1.32968	0.980964
GO_REGULATION_OF_SIGNALING_RECEPTOR_ACTIVITY	-1.55129	1.38359
GO_INNER_EAR_MORPHOGENESIS	-1.62239	0.951709
GO_ODONTOGENESIS	-1.54242	0.978897
GO_AMINO_ACID_TRANSPORT	-1.65799	0.761546
GO_MYOTUBE_DIFFERENTIATION	-1.68608	0.783456
GO_SEX_DIFFERENTIATION	-1.45443	0.501667
GO_METAL_ION_TRANSPORT	-1.25891	1.12762
GO_CHONDROCYTE_DIFFERENTIATION	-1.56796	0.586708
GO_VESICLE_MEDIATED_TRANSPORT_IN_SYNAPSE	-1.46363	1.23385
GO_HEART_PROCESS	-1.40523	-1.18842
GO_IMPORT_INTO_CELL	-1.46432	1.03901
GO_CHEMICAL_SYNAPTIC_TRANSMISSION_POSTSYNAPTIC	-1.59199	1.18993
GO_G_PROTEIN_COUPLED_RECEPTOR_SIGNALING_PATHWAY_COUPLED_TO_CYCLIC_NUCLEOTIDE_SECOND_MESSENGER	-1.41588	-1.01209
GO_MUSCLE_ORGAN_DEVELOPMENT	-1.36249	0.984431
GO_CYCLIC_NUCLEOTIDE_MEDIATED_SIGNALING	-1.4689	1.00016
GO_EMBRYONIC_ORGAN_DEVELOPMENT	-1.36475	1.10184
GO_SYNAPSE_ASSEMBLY	-1.4746	0.789718
GO_MULTICELLULAR_ORGANISM_REPRODUCTION	-1.26434	1.65584
GO_SENSORY_PERCEPTION_OF_MECHANICAL_STIMULUS	-1.45893	0.664808
GO_LOCOMOTORY_BEHAVIOR	-1.42438	0.993196
GO_NEPHRON_EPITHELIUM_DEVELOPMENT	-1.49644	1.14415
GO_MUSCLE_SYSTEM_PROCESS	-1.34207	-1.83275
GO_REGULATION_OF_TRANS_SYNAPTIC_SIGNALING	-1.33999	1.14932
GO_DETECTION_OF_ABIOTIC_STIMULUS	-1.4634	0.958867
GO_CENTRAL_NERVOUS_SYSTEM_DEVELOPMENT	-1.25888	1.34079
GO_PHOSPHOLIPASE_C_ACTIVATING_G_PROTEIN_COUPLED_RECEPTOR_SIGNALING_PATHWAY	-1.54409	-0.920314
GO_POSITIVE_REGULATION_OF_PHAGOCYTOSIS	1.70139	1.39567
GO_MALE_GAMETE_GENERATION	-1.28927	1.73522
GO_WATER_HOMEOSTASIS	-1.56197	1.70175
GO_ACTIN_FILAMENT_BASED_MOVEMENT	-1.4414	-2.35167
GO_ANION_TRANSMEMBRANE_TRANSPORT	-1.38606	0.92718
GO_DIGESTION	-1.42344	-2.19226
GO_NEUROINFLAMMATORY_RESPONSE	1.60071	1.23524
GO_CILIUM_MOVEMENT	-1.44905	1.14818
GO_SYNAPSE_ORGANIZATION	-1.30099	1.08978
GO_METAPHASE_PLATE_CONGRESSION	1.52292	1.71318
GO_NEURON_MIGRATION	-1.47678	0.74001
GO_REGULATION_OF_BLOOD_CIRCULATION	-1.34896	-0.990574
GO_MULTI_ORGANISM_PROCESS	-1.22674	1.63399
GO_GLIAL_CELL_ACTIVATION	1.58992	1.08317
GO_MUSCLE_CONTRACTION	-1.32666	-2.07849
GO_GAMETE_GENERATION	-1.27052	1.66464
GO_POSITIVE_REGULATION_OF_DEVELOPMENTAL_GROWTH	-1.42	-0.802088
GO_CELLULAR_COMPONENT_ASSEMBLY_INVOLVED_IN_MORPHOGENESIS	-1.48243	-1.18928
GO_MESODERM_DEVELOPMENT	-1.51166	0.765103
GO_REGULATION_OF_PATTERN_RECOGNITION_RECEPTOR_SIGNALING_PATHWAY	1.60228	1.24951
GO_HORMONE_TRANSPORT	-1.33111	1.06099
GO_ACTIN_MEDIATED_CELL_CONTRACTION	-1.47037	-2.51761
GO_POSITIVE_REGULATION_OF_SYNAPTIC_TRANSMISSION	-1.37853	1.17119
GO_HOMOPHILIC_CELL_ADHESION_VIA_PLASMA_MEMBRANE_ADHESION_MOLECULES	-1.40794	1.13397
GO_REGULATION_OF_NIK_NF_KAPPAB_SIGNALING	1.50003	0.791121
GO_SENSORY_ORGAN_MORPHOGENESIS	-1.31883	0.692765
GO_SECOND_MESSENGER_MEDIATED_SIGNALING	-1.30072	1.43515
GO_DEVELOPMENT_OF_PRIMARY_SEXUAL_CHARACTERISTICS	-1.39486	-0.626239
GO_FOREBRAIN_DEVELOPMENT	-1.29549	1.1534
GO_INSULIN_SECRETION	-1.39142	0.701475
GO_SENSORY_SYSTEM_DEVELOPMENT	-1.26166	1.27245
GO_EPITHELIUM_DEVELOPMENT	-1.19275	1.3769
GO_ADENYLATE_CYCLASE_ACTIVATING_G_PROTEIN_COUPLED_RECEPTOR_SIGNALING_PATHWAY	-1.38929	0.706328
GO_IMPORT_ACROSS_PLASMA_MEMBRANE	-1.39478	0.872245
GO_HEAD_DEVELOPMENT	-1.22171	1.30694
GO_REGULATION_OF_MUSCLE_ORGAN_DEVELOPMENT	-1.42727	1.23937
GO_MICROTUBULE_BUNDLE_FORMATION	-1.38712	1.33255
GO_PERIPHERAL_NERVOUS_SYSTEM_DEVELOPMENT	-1.42672	0.929339
GO_CAMERA_TYPE_EYE_DEVELOPMENT	-1.2862	1.18348
GO_RETINA_DEVELOPMENT_IN_CAMERA_TYPE_EYE	-1.34719	0.406375
GO_POSITIVE_REGULATION_OF_SMOOTH_MUSCLE_CELL_PROLIFERATION	1.4965	1.10262
GO_APPENDAGE_DEVELOPMENT	-1.36268	1.42389
GO_STRIATED_MUSCLE_CONTRACTION	-1.35043	-1.3549
GO_CALCIUM_ION_TRANSMEMBRANE_TRANSPORT	-1.27404	0.771127
GO_ANIMAL_ORGAN_REGENERATION	1.51858	-1.13937
GO_CELLULAR_OXIDANT_DETOXIFICATION	1.38563	1.37453
GO_REGULATION_OF_HORMONE_SECRETION	-1.31326	1.00644
