# Supplementary material for: Comparative Transcriptomics Analyses in Livers of Mice, Humans, and Humanized Mice Define Human-Specific Gene Networks
Source: Cells. 2020 Nov 30;9(12):2566. doi: 10.3390/cells9122566 (PMC7761003; doi:10.3390/cells9122566)
Supplement: Supplementary file 1 [file cells-09-02566-s001.zip › supplement/cells-987260_tables/Table4_Sample_Information.xlsx]

## Sheet: SRP186450_human_NAFLD
SRA_ID	GEO_ID	sample	gender	sequencing platform
SRR8601557	GSM3615324	Normal_weight_1	Male	Illumina NextSeq 500
SRR8601558	GSM3615325	Normal_weight_2	Male	Illumina NextSeq 500
SRR8601559	GSM3615326	Normal_weight_3	Male	Illumina NextSeq 500
SRR8601560	GSM3615327	Normal_weight_4	Male	Illumina NextSeq 500
SRR8601561	GSM3615328	Normal_weight_5	Male	Illumina NextSeq 500
SRR8601562	GSM3615329	Normal_weight_6	Male	Illumina NextSeq 500
SRR8601563	GSM3615330	Normal_weight_7	Male	Illumina NextSeq 500
SRR8601564	GSM3615331	Normal_weight_8	Male	Illumina NextSeq 500
SRR8601565	GSM3615332	Normal_weight_9	Male	Illumina NextSeq 500
SRR8601566	GSM3615333	Normal_weight_10	Male	Illumina NextSeq 500
SRR8601567	GSM3615334	Normal_weight_11	Male	Illumina NextSeq 500
SRR8601568	GSM3615335	Normal_weight_12	Male	Illumina NextSeq 500
SRR8601569	GSM3615336	Normal_weight_13	Male	Illumina NextSeq 500
SRR8601570	GSM3615337	Normal_weight_14	Male	Illumina NextSeq 500
SRR8601571	GSM3615338	Obese_1	Male	Illumina NextSeq 500
SRR8601572	GSM3615339	Obese_2	Male	Illumina NextSeq 500
SRR8601573	GSM3615340	Obese_3	Male	Illumina NextSeq 500
SRR8601574	GSM3615341	Obese_4	Male	Illumina NextSeq 500
SRR8601575	GSM3615342	Obese_5	Male	Illumina NextSeq 500
SRR8601576	GSM3615343	Obese_6	Male	Illumina NextSeq 500
SRR8601577	GSM3615344	Obese_7	Male	Illumina NextSeq 500
SRR8601578	GSM3615345	Obese_8	Male	Illumina NextSeq 500
SRR8601579	GSM3615346	Obese_9	Male	Illumina NextSeq 500
SRR8601580	GSM3615347	Obese_10	Male	Illumina NextSeq 500
SRR8601581	GSM3615348	Obese_11	Male	Illumina NextSeq 500
SRR8601582	GSM3615349	Obese_12	Male	Illumina NextSeq 500

## Sheet: SRP063455_mouse_HFD
Run	BioSample	coat_color	diet	Experiment	GEO_Accession	sample_acc	gender	tissue	sample	collapse	subject_id	strain	age	diet	outbreeding generation	!Sample_growth_protocol_ch1
SRR2297657	SAMN04039723	black	Standard Chow	SRX1204532	GSM1869755	SRS1059610	male	liver	M326_techrep1	M326	SRR2297657	Diversity Outbred (JAX#009376)	post natal 26 weeks	Standard Chow	G11L1	Male and female Diversity Outbred mice (J:DO Stock# 009376) were obtained from The Jackson Laboratory (Bar Harbor, ME). Animals were received at 3 weeks of age, housed at The Jackson Laboratory, and given free access to either standard rodent chow containing 6% fat by weight (LabDiet 5K52, LabDiet, Scott Distributing, Hudson, NH) or high-fat chow containing 22% fat by weight (TD.08811, Harlan Lab…
SRR2297658	SAMN04039724	black	Standard Chow	SRX1204533	GSM1869756	SRS1059609	male	liver	M326_techrep2	M326	SRR2297658	Diversity Outbred (JAX#009376)	post natal 26 weeks	Standard Chow	G11L1	Male and female Diversity Outbred mice (J:DO Stock# 009376) were obtained from The Jackson Laboratory (Bar Harbor, ME). Animals were received at 3 weeks of age, housed at The Jackson Laboratory, and given free access to either standard rodent chow containing 6% fat by weight (LabDiet 5K52, LabDiet, Scott Distributing, Hudson, NH) or high-fat chow containing 22% fat by weight (TD.08811, Harlan Lab…
SRR2297659	SAMN04039725	agouti	Standard Chow	SRX1204534	GSM1869757	SRS1059611	male	liver	M327_techrep1	M327	SRR2297659	Diversity Outbred (JAX#009376)	post natal 26 weeks	Standard Chow	G11L1	Male and female Diversity Outbred mice (J:DO Stock# 009376) were obtained from The Jackson Laboratory (Bar Harbor, ME). Animals were received at 3 weeks of age, housed at The Jackson Laboratory, and given free access to either standard rodent chow containing 6% fat by weight (LabDiet 5K52, LabDiet, Scott Distributing, Hudson, NH) or high-fat chow containing 22% fat by weight (TD.08811, Harlan Lab…
SRR2297660	SAMN04039726	agouti	Standard Chow	SRX1204535	GSM1869758	SRS1059608	male	liver	M327_techrep2	M327	SRR2297660	Diversity Outbred (JAX#009376)	post natal 26 weeks	Standard Chow	G11L1	Male and female Diversity Outbred mice (J:DO Stock# 009376) were obtained from The Jackson Laboratory (Bar Harbor, ME). Animals were received at 3 weeks of age, housed at The Jackson Laboratory, and given free access to either standard rodent chow containing 6% fat by weight (LabDiet 5K52, LabDiet, Scott Distributing, Hudson, NH) or high-fat chow containing 22% fat by weight (TD.08811, Harlan Lab…
SRR2297661	SAMN04039727	agouti	Standard Chow	SRX1204536	GSM1869759	SRS1059606	male	liver	M328_techrep1	M328	SRR2297661	Diversity Outbred (JAX#009376)	post natal 26 weeks	Standard Chow	G11L1	Male and female Diversity Outbred mice (J:DO Stock# 009376) were obtained from The Jackson Laboratory (Bar Harbor, ME). Animals were received at 3 weeks of age, housed at The Jackson Laboratory, and given free access to either standard rodent chow containing 6% fat by weight (LabDiet 5K52, LabDiet, Scott Distributing, Hudson, NH) or high-fat chow containing 22% fat by weight (TD.08811, Harlan Lab…
SRR2297662	SAMN04039728	agouti	Standard Chow	SRX1204537	GSM1869760	SRS1059607	male	liver	M328_techrep2	M328	SRR2297662	Diversity Outbred (JAX#009376)	post natal 26 weeks	Standard Chow	G11L1	Male and female Diversity Outbred mice (J:DO Stock# 009376) were obtained from The Jackson Laboratory (Bar Harbor, ME). Animals were received at 3 weeks of age, housed at The Jackson Laboratory, and given free access to either standard rodent chow containing 6% fat by weight (LabDiet 5K52, LabDiet, Scott Distributing, Hudson, NH) or high-fat chow containing 22% fat by weight (TD.08811, Harlan Lab…
SRR2297663	SAMN04039729	agouti	Standard Chow	SRX1204538	GSM1869761	SRS1059605	male	liver	M329_techrep1	M329	SRR2297663	Diversity Outbred (JAX#009376)	post natal 26 weeks	Standard Chow	G11L1	Male and female Diversity Outbred mice (J:DO Stock# 009376) were obtained from The Jackson Laboratory (Bar Harbor, ME). Animals were received at 3 weeks of age, housed at The Jackson Laboratory, and given free access to either standard rodent chow containing 6% fat by weight (LabDiet 5K52, LabDiet, Scott Distributing, Hudson, NH) or high-fat chow containing 22% fat by weight (TD.08811, Harlan Lab…
SRR2297664	SAMN04039730	agouti	Standard Chow	SRX1204539	GSM1869762	SRS1059604	male	liver	M329_techrep2	M329	SRR2297664	Diversity Outbred (JAX#009376)	post natal 26 weeks	Standard Chow	G11L1	Male and female Diversity Outbred mice (J:DO Stock# 009376) were obtained from The Jackson Laboratory (Bar Harbor, ME). Animals were received at 3 weeks of age, housed at The Jackson Laboratory, and given free access to either standard rodent chow containing 6% fat by weight (LabDiet 5K52, LabDiet, Scott Distributing, Hudson, NH) or high-fat chow containing 22% fat by weight (TD.08811, Harlan Lab…
SRR2297665	SAMN04039731	agouti	Standard Chow	SRX1204540	GSM1869763	SRS1059603	male	liver	M330_techrep1	M330	SRR2297665	Diversity Outbred (JAX#009376)	post natal 26 weeks	Standard Chow	G11L1	Male and female Diversity Outbred mice (J:DO Stock# 009376) were obtained from The Jackson Laboratory (Bar Harbor, ME). Animals were received at 3 weeks of age, housed at The Jackson Laboratory, and given free access to either standard rodent chow containing 6% fat by weight (LabDiet 5K52, LabDiet, Scott Distributing, Hudson, NH) or high-fat chow containing 22% fat by weight (TD.08811, Harlan Lab…
SRR2297666	SAMN04039732	agouti	Standard Chow	SRX1204541	GSM1869764	SRS1059602	male	liver	M330_techrep2	M330	SRR2297666	Diversity Outbred (JAX#009376)	post natal 26 weeks	Standard Chow	G11L1	Male and female Diversity Outbred mice (J:DO Stock# 009376) were obtained from The Jackson Laboratory (Bar Harbor, ME). Animals were received at 3 weeks of age, housed at The Jackson Laboratory, and given free access to either standard rodent chow containing 6% fat by weight (LabDiet 5K52, LabDiet, Scott Distributing, Hudson, NH) or high-fat chow containing 22% fat by weight (TD.08811, Harlan Lab…
SRR2297667	SAMN04039733	white	Standard Chow	SRX1204542	GSM1869765	SRS1059601	male	liver	M331_techrep1	M331	SRR2297667	Diversity Outbred (JAX#009376)	post natal 26 weeks	Standard Chow	G11L1	Male and female Diversity Outbred mice (J:DO Stock# 009376) were obtained from The Jackson Laboratory (Bar Harbor, ME). Animals were received at 3 weeks of age, housed at The Jackson Laboratory, and given free access to either standard rodent chow containing 6% fat by weight (LabDiet 5K52, LabDiet, Scott Distributing, Hudson, NH) or high-fat chow containing 22% fat by weight (TD.08811, Harlan Lab…
SRR2297668	SAMN04039734	white	Standard Chow	SRX1204543	GSM1869766	SRS1059600	male	liver	M331_techrep2	M331	SRR2297668	Diversity Outbred (JAX#009376)	post natal 26 weeks	Standard Chow	G11L1	Male and female Diversity Outbred mice (J:DO Stock# 009376) were obtained from The Jackson Laboratory (Bar Harbor, ME). Animals were received at 3 weeks of age, housed at The Jackson Laboratory, and given free access to either standard rodent chow containing 6% fat by weight (LabDiet 5K52, LabDiet, Scott Distributing, Hudson, NH) or high-fat chow containing 22% fat by weight (TD.08811, Harlan Lab…
SRR2297669	SAMN04039735	white	Standard Chow	SRX1204544	GSM1869767	SRS1059599	male	liver	M332_techrep1	M332	SRR2297669	Diversity Outbred (JAX#009376)	post natal 26 weeks	Standard Chow	G11L1	Male and female Diversity Outbred mice (J:DO Stock# 009376) were obtained from The Jackson Laboratory (Bar Harbor, ME). Animals were received at 3 weeks of age, housed at The Jackson Laboratory, and given free access to either standard rodent chow containing 6% fat by weight (LabDiet 5K52, LabDiet, Scott Distributing, Hudson, NH) or high-fat chow containing 22% fat by weight (TD.08811, Harlan Lab…
SRR2297670	SAMN04039736	white	Standard Chow	SRX1204545	GSM1869768	SRS1059598	male	liver	M332_techrep2	M332	SRR2297670	Diversity Outbred (JAX#009376)	post natal 26 weeks	Standard Chow	G11L1	Male and female Diversity Outbred mice (J:DO Stock# 009376) were obtained from The Jackson Laboratory (Bar Harbor, ME). Animals were received at 3 weeks of age, housed at The Jackson Laboratory, and given free access to either standard rodent chow containing 6% fat by weight (LabDiet 5K52, LabDiet, Scott Distributing, Hudson, NH) or high-fat chow containing 22% fat by weight (TD.08811, Harlan Lab…
SRR2297671	SAMN04039737	agouti	Standard Chow	SRX1204546	GSM1869769	SRS1059596	male	liver	M333_techrep1	M333	SRR2297671	Diversity Outbred (JAX#009376)	post natal 26 weeks	Standard Chow	G11L1	Male and female Diversity Outbred mice (J:DO Stock# 009376) were obtained from The Jackson Laboratory (Bar Harbor, ME). Animals were received at 3 weeks of age, housed at The Jackson Laboratory, and given free access to either standard rodent chow containing 6% fat by weight (LabDiet 5K52, LabDiet, Scott Distributing, Hudson, NH) or high-fat chow containing 22% fat by weight (TD.08811, Harlan Lab…
SRR2297672	SAMN04039738	agouti	Standard Chow	SRX1204547	GSM1869770	SRS1059597	male	liver	M333_techrep2	M333	SRR2297672	Diversity Outbred (JAX#009376)	post natal 26 weeks	Standard Chow	G11L1	Male and female Diversity Outbred mice (J:DO Stock# 009376) were obtained from The Jackson Laboratory (Bar Harbor, ME). Animals were received at 3 weeks of age, housed at The Jackson Laboratory, and given free access to either standard rodent chow containing 6% fat by weight (LabDiet 5K52, LabDiet, Scott Distributing, Hudson, NH) or high-fat chow containing 22% fat by weight (TD.08811, Harlan Lab…
SRR2297673	SAMN04039739	agouti	Standard Chow	SRX1204548	GSM1869771	SRS1059595	male	liver	M334_techrep1	M334	SRR2297673	Diversity Outbred (JAX#009376)	post natal 26 weeks	Standard Chow	G11L1	Male and female Diversity Outbred mice (J:DO Stock# 009376) were obtained from The Jackson Laboratory (Bar Harbor, ME). Animals were received at 3 weeks of age, housed at The Jackson Laboratory, and given free access to either standard rodent chow containing 6% fat by weight (LabDiet 5K52, LabDiet, Scott Distributing, Hudson, NH) or high-fat chow containing 22% fat by weight (TD.08811, Harlan Lab…
SRR2297674	SAMN04039740	agouti	Standard Chow	SRX1204549	GSM1869772	SRS1059594	male	liver	M334_techrep2	M334	SRR2297674	Diversity Outbred (JAX#009376)	post natal 26 weeks	Standard Chow	G11L1	Male and female Diversity Outbred mice (J:DO Stock# 009376) were obtained from The Jackson Laboratory (Bar Harbor, ME). Animals were received at 3 weeks of age, housed at The Jackson Laboratory, and given free access to either standard rodent chow containing 6% fat by weight (LabDiet 5K52, LabDiet, Scott Distributing, Hudson, NH) or high-fat chow containing 22% fat by weight (TD.08811, Harlan Lab…
SRR2297675	SAMN04039741	agouti	Standard Chow	SRX1204550	GSM1869773	SRS1059593	male	liver	M335_techrep1	M335	SRR2297675	Diversity Outbred (JAX#009376)	post natal 26 weeks	Standard Chow	G11L1	Male and female Diversity Outbred mice (J:DO Stock# 009376) were obtained from The Jackson Laboratory (Bar Harbor, ME). Animals were received at 3 weeks of age, housed at The Jackson Laboratory, and given free access to either standard rodent chow containing 6% fat by weight (LabDiet 5K52, LabDiet, Scott Distributing, Hudson, NH) or high-fat chow containing 22% fat by weight (TD.08811, Harlan Lab…
SRR2297676	SAMN04039742	agouti	Standard Chow	SRX1204551	GSM1869774	SRS1059592	male	liver	M335_techrep2	M335	SRR2297676	Diversity Outbred (JAX#009376)	post natal 26 weeks	Standard Chow	G11L1	Male and female Diversity Outbred mice (J:DO Stock# 009376) were obtained from The Jackson Laboratory (Bar Harbor, ME). Animals were received at 3 weeks of age, housed at The Jackson Laboratory, and given free access to either standard rodent chow containing 6% fat by weight (LabDiet 5K52, LabDiet, Scott Distributing, Hudson, NH) or high-fat chow containing 22% fat by weight (TD.08811, Harlan Lab…
SRR2297677	SAMN04039743	white	Standard Chow	SRX1204552	GSM1869775	SRS1059591	male	liver	M336_techrep1	M336	SRR2297677	Diversity Outbred (JAX#009376)	post natal 26 weeks	Standard Chow	G11L1	Male and female Diversity Outbred mice (J:DO Stock# 009376) were obtained from The Jackson Laboratory (Bar Harbor, ME). Animals were received at 3 weeks of age, housed at The Jackson Laboratory, and given free access to either standard rodent chow containing 6% fat by weight (LabDiet 5K52, LabDiet, Scott Distributing, Hudson, NH) or high-fat chow containing 22% fat by weight (TD.08811, Harlan Lab…
SRR2297678	SAMN04039744	white	Standard Chow	SRX1204553	GSM1869776	SRS1059590	male	liver	M336_techrep2	M336	SRR2297678	Diversity Outbred (JAX#009376)	post natal 26 weeks	Standard Chow	G11L1	Male and female Diversity Outbred mice (J:DO Stock# 009376) were obtained from The Jackson Laboratory (Bar Harbor, ME). Animals were received at 3 weeks of age, housed at The Jackson Laboratory, and given free access to either standard rodent chow containing 6% fat by weight (LabDiet 5K52, LabDiet, Scott Distributing, Hudson, NH) or high-fat chow containing 22% fat by weight (TD.08811, Harlan Lab…
SRR2297679	SAMN04039752	white	Standard Chow	SRX1204554	GSM1869777	SRS1059589	male	liver	M337_techrep1	M337	SRR2297679	Diversity Outbred (JAX#009376)	post natal 26 weeks	Standard Chow	G11L1	Male and female Diversity Outbred mice (J:DO Stock# 009376) were obtained from The Jackson Laboratory (Bar Harbor, ME). Animals were received at 3 weeks of age, housed at The Jackson Laboratory, and given free access to either standard rodent chow containing 6% fat by weight (LabDiet 5K52, LabDiet, Scott Distributing, Hudson, NH) or high-fat chow containing 22% fat by weight (TD.08811, Harlan Lab…
SRR2297680	SAMN04039753	white	Standard Chow	SRX1204555	GSM1869778	SRS1059587	male	liver	M337_techrep2	M337	SRR2297680	Diversity Outbred (JAX#009376)	post natal 26 weeks	Standard Chow	G11L1	Male and female Diversity Outbred mice (J:DO Stock# 009376) were obtained from The Jackson Laboratory (Bar Harbor, ME). Animals were received at 3 weeks of age, housed at The Jackson Laboratory, and given free access to either standard rodent chow containing 6% fat by weight (LabDiet 5K52, LabDiet, Scott Distributing, Hudson, NH) or high-fat chow containing 22% fat by weight (TD.08811, Harlan Lab…
SRR2297681	SAMN04039754	agouti	Standard Chow	SRX1204556	GSM1869779	SRS1059588	male	liver	M339_techrep1	M339	SRR2297681	Diversity Outbred (JAX#009376)	post natal 26 weeks	Standard Chow	G11L1	Male and female Diversity Outbred mice (J:DO Stock# 009376) were obtained from The Jackson Laboratory (Bar Harbor, ME). Animals were received at 3 weeks of age, housed at The Jackson Laboratory, and given free access to either standard rodent chow containing 6% fat by weight (LabDiet 5K52, LabDiet, Scott Distributing, Hudson, NH) or high-fat chow containing 22% fat by weight (TD.08811, Harlan Lab…
SRR2297682	SAMN04039745	agouti	Standard Chow	SRX1204557	GSM1869780	SRS1059586	male	liver	M339_techrep2	M339	SRR2297682	Diversity Outbred (JAX#009376)	post natal 26 weeks	Standard Chow	G11L1	Male and female Diversity Outbred mice (J:DO Stock# 009376) were obtained from The Jackson Laboratory (Bar Harbor, ME). Animals were received at 3 weeks of age, housed at The Jackson Laboratory, and given free access to either standard rodent chow containing 6% fat by weight (LabDiet 5K52, LabDiet, Scott Distributing, Hudson, NH) or high-fat chow containing 22% fat by weight (TD.08811, Harlan Lab…
SRR2297683	SAMN04039746	agouti	Standard Chow	SRX1204558	GSM1869781	SRS1059585	male	liver	M340_techrep1	M340	SRR2297683	Diversity Outbred (JAX#009376)	post natal 26 weeks	Standard Chow	G11L1	Male and female Diversity Outbred mice (J:DO Stock# 009376) were obtained from The Jackson Laboratory (Bar Harbor, ME). Animals were received at 3 weeks of age, housed at The Jackson Laboratory, and given free access to either standard rodent chow containing 6% fat by weight (LabDiet 5K52, LabDiet, Scott Distributing, Hudson, NH) or high-fat chow containing 22% fat by weight (TD.08811, Harlan Lab…
SRR2297684	SAMN04039747	agouti	Standard Chow	SRX1204559	GSM1869782	SRS1059584	male	liver	M340_techrep2	M340	SRR2297684	Diversity Outbred (JAX#009376)	post natal 26 weeks	Standard Chow	G11L1	Male and female Diversity Outbred mice (J:DO Stock# 009376) were obtained from The Jackson Laboratory (Bar Harbor, ME). Animals were received at 3 weeks of age, housed at The Jackson Laboratory, and given free access to either standard rodent chow containing 6% fat by weight (LabDiet 5K52, LabDiet, Scott Distributing, Hudson, NH) or high-fat chow containing 22% fat by weight (TD.08811, Harlan Lab…
SRR2297685	SAMN04039748	black	Standard Chow	SRX1204560	GSM1869783	SRS1059583	male	liver	M341_techrep1	M341	SRR2297685	Diversity Outbred (JAX#009376)	post natal 26 weeks	Standard Chow	G11L1	Male and female Diversity Outbred mice (J:DO Stock# 009376) were obtained from The Jackson Laboratory (Bar Harbor, ME). Animals were received at 3 weeks of age, housed at The Jackson Laboratory, and given free access to either standard rodent chow containing 6% fat by weight (LabDiet 5K52, LabDiet, Scott Distributing, Hudson, NH) or high-fat chow containing 22% fat by weight (TD.08811, Harlan Lab…
SRR2297686	SAMN04039749	black	Standard Chow	SRX1204561	GSM1869784	SRS1059582	male	liver	M341_techrep2	M341	SRR2297686	Diversity Outbred (JAX#009376)	post natal 26 weeks	Standard Chow	G11L1	Male and female Diversity Outbred mice (J:DO Stock# 009376) were obtained from The Jackson Laboratory (Bar Harbor, ME). Animals were received at 3 weeks of age, housed at The Jackson Laboratory, and given free access to either standard rodent chow containing 6% fat by weight (LabDiet 5K52, LabDiet, Scott Distributing, Hudson, NH) or high-fat chow containing 22% fat by weight (TD.08811, Harlan Lab…
SRR2297687	SAMN04039750	white	Standard Chow	SRX1204562	GSM1869785	SRS1059581	male	liver	M342_techrep1	M342	SRR2297687	Diversity Outbred (JAX#009376)	post natal 26 weeks	Standard Chow	G11L1	Male and female Diversity Outbred mice (J:DO Stock# 009376) were obtained from The Jackson Laboratory (Bar Harbor, ME). Animals were received at 3 weeks of age, housed at The Jackson Laboratory, and given free access to either standard rodent chow containing 6% fat by weight (LabDiet 5K52, LabDiet, Scott Distributing, Hudson, NH) or high-fat chow containing 22% fat by weight (TD.08811, Harlan Lab…
SRR2297688	SAMN04039751	white	Standard Chow	SRX1204563	GSM1869786	SRS1059580	male	liver	M342_techrep2	M342	SRR2297688	Diversity Outbred (JAX#009376)	post natal 26 weeks	Standard Chow	G11L1	Male and female Diversity Outbred mice (J:DO Stock# 009376) were obtained from The Jackson Laboratory (Bar Harbor, ME). Animals were received at 3 weeks of age, housed at The Jackson Laboratory, and given free access to either standard rodent chow containing 6% fat by weight (LabDiet 5K52, LabDiet, Scott Distributing, Hudson, NH) or high-fat chow containing 22% fat by weight (TD.08811, Harlan Lab…
SRR2297689	SAMN04039755	agouti	Standard Chow	SRX1204564	GSM1869787	SRS1059579	male	liver	M343_techrep1	M343	SRR2297689	Diversity Outbred (JAX#009376)	post natal 26 weeks	Standard Chow	G11L1	Male and female Diversity Outbred mice (J:DO Stock# 009376) were obtained from The Jackson Laboratory (Bar Harbor, ME). Animals were received at 3 weeks of age, housed at The Jackson Laboratory, and given free access to either standard rodent chow containing 6% fat by weight (LabDiet 5K52, LabDiet, Scott Distributing, Hudson, NH) or high-fat chow containing 22% fat by weight (TD.08811, Harlan Lab…
SRR2297690	SAMN04039756	agouti	Standard Chow	SRX1204565	GSM1869788	SRS1059577	male	liver	M343_techrep2	M343	SRR2297690	Diversity Outbred (JAX#009376)	post natal 26 weeks	Standard Chow	G11L1	Male and female Diversity Outbred mice (J:DO Stock# 009376) were obtained from The Jackson Laboratory (Bar Harbor, ME). Animals were received at 3 weeks of age, housed at The Jackson Laboratory, and given free access to either standard rodent chow containing 6% fat by weight (LabDiet 5K52, LabDiet, Scott Distributing, Hudson, NH) or high-fat chow containing 22% fat by weight (TD.08811, Harlan Lab…
SRR2297691	SAMN04039757	agouti	Standard Chow	SRX1204566	GSM1869789	SRS1059578	male	liver	M344_techrep1	M344	SRR2297691	Diversity Outbred (JAX#009376)	post natal 26 weeks	Standard Chow	G11L1	Male and female Diversity Outbred mice (J:DO Stock# 009376) were obtained from The Jackson Laboratory (Bar Harbor, ME). Animals were received at 3 weeks of age, housed at The Jackson Laboratory, and given free access to either standard rodent chow containing 6% fat by weight (LabDiet 5K52, LabDiet, Scott Distributing, Hudson, NH) or high-fat chow containing 22% fat by weight (TD.08811, Harlan Lab…
SRR2297692	SAMN04039758	agouti	Standard Chow	SRX1204567	GSM1869790	SRS1059575	male	liver	M344_techrep2	M344	SRR2297692	Diversity Outbred (JAX#009376)	post natal 26 weeks	Standard Chow	G11L1	Male and female Diversity Outbred mice (J:DO Stock# 009376) were obtained from The Jackson Laboratory (Bar Harbor, ME). Animals were received at 3 weeks of age, housed at The Jackson Laboratory, and given free access to either standard rodent chow containing 6% fat by weight (LabDiet 5K52, LabDiet, Scott Distributing, Hudson, NH) or high-fat chow containing 22% fat by weight (TD.08811, Harlan Lab…
SRR2297693	SAMN04039759	agouti	Standard Chow	SRX1204568	GSM1869791	SRS1059574	male	liver	M345_techrep1	M345	SRR2297693	Diversity Outbred (JAX#009376)	post natal 26 weeks	Standard Chow	G11L1	Male and female Diversity Outbred mice (J:DO Stock# 009376) were obtained from The Jackson Laboratory (Bar Harbor, ME). Animals were received at 3 weeks of age, housed at The Jackson Laboratory, and given free access to either standard rodent chow containing 6% fat by weight (LabDiet 5K52, LabDiet, Scott Distributing, Hudson, NH) or high-fat chow containing 22% fat by weight (TD.08811, Harlan Lab…
SRR2297694	SAMN04039760	agouti	Standard Chow	SRX1204569	GSM1869792	SRS1059576	male	liver	M345_techrep2	M345	SRR2297694	Diversity Outbred (JAX#009376)	post natal 26 weeks	Standard Chow	G11L1	Male and female Diversity Outbred mice (J:DO Stock# 009376) were obtained from The Jackson Laboratory (Bar Harbor, ME). Animals were received at 3 weeks of age, housed at The Jackson Laboratory, and given free access to either standard rodent chow containing 6% fat by weight (LabDiet 5K52, LabDiet, Scott Distributing, Hudson, NH) or high-fat chow containing 22% fat by weight (TD.08811, Harlan Lab…
SRR2297695	SAMN04039761	agouti	Standard Chow	SRX1204570	GSM1869793	SRS1059573	male	liver	M347_techrep1	M347	SRR2297695	Diversity Outbred (JAX#009376)	post natal 26 weeks	Standard Chow	G11L1	Male and female Diversity Outbred mice (J:DO Stock# 009376) were obtained from The Jackson Laboratory (Bar Harbor, ME). Animals were received at 3 weeks of age, housed at The Jackson Laboratory, and given free access to either standard rodent chow containing 6% fat by weight (LabDiet 5K52, LabDiet, Scott Distributing, Hudson, NH) or high-fat chow containing 22% fat by weight (TD.08811, Harlan Lab…
SRR2297696	SAMN04039762	agouti	Standard Chow	SRX1204571	GSM1869794	SRS1059572	male	liver	M347_techrep2	M347	SRR2297696	Diversity Outbred (JAX#009376)	post natal 26 weeks	Standard Chow	G11L1	Male and female Diversity Outbred mice (J:DO Stock# 009376) were obtained from The Jackson Laboratory (Bar Harbor, ME). Animals were received at 3 weeks of age, housed at The Jackson Laboratory, and given free access to either standard rodent chow containing 6% fat by weight (LabDiet 5K52, LabDiet, Scott Distributing, Hudson, NH) or high-fat chow containing 22% fat by weight (TD.08811, Harlan Lab…
SRR2297697	SAMN04039763	agouti	Standard Chow	SRX1204572	GSM1869795	SRS1059571	male	liver	M348_techrep1	M348	SRR2297697	Diversity Outbred (JAX#009376)	post natal 26 weeks	Standard Chow	G11L1	Male and female Diversity Outbred mice (J:DO Stock# 009376) were obtained from The Jackson Laboratory (Bar Harbor, ME). Animals were received at 3 weeks of age, housed at The Jackson Laboratory, and given free access to either standard rodent chow containing 6% fat by weight (LabDiet 5K52, LabDiet, Scott Distributing, Hudson, NH) or high-fat chow containing 22% fat by weight (TD.08811, Harlan Lab…
SRR2297698	SAMN04039764	agouti	Standard Chow	SRX1204573	GSM1869796	SRS1059570	male	liver	M348_techrep2	M348	SRR2297698	Diversity Outbred (JAX#009376)	post natal 26 weeks	Standard Chow	G11L1	Male and female Diversity Outbred mice (J:DO Stock# 009376) were obtained from The Jackson Laboratory (Bar Harbor, ME). Animals were received at 3 weeks of age, housed at The Jackson Laboratory, and given free access to either standard rodent chow containing 6% fat by weight (LabDiet 5K52, LabDiet, Scott Distributing, Hudson, NH) or high-fat chow containing 22% fat by weight (TD.08811, Harlan Lab…
SRR2297699	SAMN04039765	agouti	Standard Chow	SRX1204574	GSM1869797	SRS1059569	male	liver	M349_techrep1	M349	SRR2297699	Diversity Outbred (JAX#009376)	post natal 26 weeks	Standard Chow	G11L1	Male and female Diversity Outbred mice (J:DO Stock# 009376) were obtained from The Jackson Laboratory (Bar Harbor, ME). Animals were received at 3 weeks of age, housed at The Jackson Laboratory, and given free access to either standard rodent chow containing 6% fat by weight (LabDiet 5K52, LabDiet, Scott Distributing, Hudson, NH) or high-fat chow containing 22% fat by weight (TD.08811, Harlan Lab…
SRR2297700	SAMN04039766	agouti	Standard Chow	SRX1204575	GSM1869798	SRS1059568	male	liver	M349_techrep2	M349	SRR2297700	Diversity Outbred (JAX#009376)	post natal 26 weeks	Standard Chow	G11L1	Male and female Diversity Outbred mice (J:DO Stock# 009376) were obtained from The Jackson Laboratory (Bar Harbor, ME). Animals were received at 3 weeks of age, housed at The Jackson Laboratory, and given free access to either standard rodent chow containing 6% fat by weight (LabDiet 5K52, LabDiet, Scott Distributing, Hudson, NH) or high-fat chow containing 22% fat by weight (TD.08811, Harlan Lab…
SRR2297701	SAMN04039767	agouti	Standard Chow	SRX1204576	GSM1869799	SRS1059566	male	liver	M350_techrep1	M350	SRR2297701	Diversity Outbred (JAX#009376)	post natal 26 weeks	Standard Chow	G11L1	Male and female Diversity Outbred mice (J:DO Stock# 009376) were obtained from The Jackson Laboratory (Bar Harbor, ME). Animals were received at 3 weeks of age, housed at The Jackson Laboratory, and given free access to either standard rodent chow containing 6% fat by weight (LabDiet 5K52, LabDiet, Scott Distributing, Hudson, NH) or high-fat chow containing 22% fat by weight (TD.08811, Harlan Lab…
SRR2297702	SAMN04039768	agouti	Standard Chow	SRX1204577	GSM1869800	SRS1059567	male	liver	M350_techrep2	M350	SRR2297702	Diversity Outbred (JAX#009376)	post natal 26 weeks	Standard Chow	G11L1	Male and female Diversity Outbred mice (J:DO Stock# 009376) were obtained from The Jackson Laboratory (Bar Harbor, ME). Animals were received at 3 weeks of age, housed at The Jackson Laboratory, and given free access to either standard rodent chow containing 6% fat by weight (LabDiet 5K52, LabDiet, Scott Distributing, Hudson, NH) or high-fat chow containing 22% fat by weight (TD.08811, Harlan Lab…
SRR2297703	SAMN04039769	black	High Fat Diet	SRX1204578	GSM1869801	SRS1059565	male	liver	M351_techrep1	M351	SRR2297703	Diversity Outbred (JAX#009376)	post natal 26 weeks	High Fat Diet	G11L1	Male and female Diversity Outbred mice (J:DO Stock# 009376) were obtained from The Jackson Laboratory (Bar Harbor, ME). Animals were received at 3 weeks of age, housed at The Jackson Laboratory, and given free access to either standard rodent chow containing 6% fat by weight (LabDiet 5K52, LabDiet, Scott Distributing, Hudson, NH) or high-fat chow containing 22% fat by weight (TD.08811, Harlan Lab…
SRR2297704	SAMN04039770	black	High Fat Diet	SRX1204579	GSM1869802	SRS1059564	male	liver	M351_techrep2	M351	SRR2297704	Diversity Outbred (JAX#009376)	post natal 26 weeks	High Fat Diet	G11L1	Male and female Diversity Outbred mice (J:DO Stock# 009376) were obtained from The Jackson Laboratory (Bar Harbor, ME). Animals were received at 3 weeks of age, housed at The Jackson Laboratory, and given free access to either standard rodent chow containing 6% fat by weight (LabDiet 5K52, LabDiet, Scott Distributing, Hudson, NH) or high-fat chow containing 22% fat by weight (TD.08811, Harlan Lab…
SRR2297705	SAMN04039771	black	High Fat Diet	SRX1204580	GSM1869803	SRS1059563	male	liver	M352_techrep1	M352	SRR2297705	Diversity Outbred (JAX#009376)	post natal 26 weeks	High Fat Diet	G11L1	Male and female Diversity Outbred mice (J:DO Stock# 009376) were obtained from The Jackson Laboratory (Bar Harbor, ME). Animals were received at 3 weeks of age, housed at The Jackson Laboratory, and given free access to either standard rodent chow containing 6% fat by weight (LabDiet 5K52, LabDiet, Scott Distributing, Hudson, NH) or high-fat chow containing 22% fat by weight (TD.08811, Harlan Lab…
SRR2297706	SAMN04039504	black	High Fat Diet	SRX1204581	GSM1869804	SRS1059562	male	liver	M352_techrep2	M352	SRR2297706	Diversity Outbred (JAX#009376)	post natal 26 weeks	High Fat Diet	G11L1	Male and female Diversity Outbred mice (J:DO Stock# 009376) were obtained from The Jackson Laboratory (Bar Harbor, ME). Animals were received at 3 weeks of age, housed at The Jackson Laboratory, and given free access to either standard rodent chow containing 6% fat by weight (LabDiet 5K52, LabDiet, Scott Distributing, Hudson, NH) or high-fat chow containing 22% fat by weight (TD.08811, Harlan Lab…
SRR2297707	SAMN04039505	agouti	High Fat Diet	SRX1204582	GSM1869805	SRS1059561	male	liver	M353_techrep1	M353	SRR2297707	Diversity Outbred (JAX#009376)	post natal 26 weeks	High Fat Diet	G11L1	Male and female Diversity Outbred mice (J:DO Stock# 009376) were obtained from The Jackson Laboratory (Bar Harbor, ME). Animals were received at 3 weeks of age, housed at The Jackson Laboratory, and given free access to either standard rodent chow containing 6% fat by weight (LabDiet 5K52, LabDiet, Scott Distributing, Hudson, NH) or high-fat chow containing 22% fat by weight (TD.08811, Harlan Lab…
SRR2297708	SAMN04039506	agouti	High Fat Diet	SRX1204583	GSM1869806	SRS1059560	male	liver	M353_techrep2	M353	SRR2297708	Diversity Outbred (JAX#009376)	post natal 26 weeks	High Fat Diet	G11L1	Male and female Diversity Outbred mice (J:DO Stock# 009376) were obtained from The Jackson Laboratory (Bar Harbor, ME). Animals were received at 3 weeks of age, housed at The Jackson Laboratory, and given free access to either standard rodent chow containing 6% fat by weight (LabDiet 5K52, LabDiet, Scott Distributing, Hudson, NH) or high-fat chow containing 22% fat by weight (TD.08811, Harlan Lab…
SRR2297709	SAMN04039507	agouti	High Fat Diet	SRX1204584	GSM1869807	SRS1059559	male	liver	M354_techrep1	M354	SRR2297709	Diversity Outbred (JAX#009376)	post natal 26 weeks	High Fat Diet	G11L1	Male and female Diversity Outbred mice (J:DO Stock# 009376) were obtained from The Jackson Laboratory (Bar Harbor, ME). Animals were received at 3 weeks of age, housed at The Jackson Laboratory, and given free access to either standard rodent chow containing 6% fat by weight (LabDiet 5K52, LabDiet, Scott Distributing, Hudson, NH) or high-fat chow containing 22% fat by weight (TD.08811, Harlan Lab…
SRR2297710	SAMN04039508	agouti	High Fat Diet	SRX1204585	GSM1869808	SRS1059558	male	liver	M354_techrep2	M354	SRR2297710	Diversity Outbred (JAX#009376)	post natal 26 weeks	High Fat Diet	G11L1	Male and female Diversity Outbred mice (J:DO Stock# 009376) were obtained from The Jackson Laboratory (Bar Harbor, ME). Animals were received at 3 weeks of age, housed at The Jackson Laboratory, and given free access to either standard rodent chow containing 6% fat by weight (LabDiet 5K52, LabDiet, Scott Distributing, Hudson, NH) or high-fat chow containing 22% fat by weight (TD.08811, Harlan Lab…
SRR2297711	SAMN04039509	agouti	High Fat Diet	SRX1204586	GSM1869809	SRS1059557	male	liver	M355_techrep1	M355	SRR2297711	Diversity Outbred (JAX#009376)	post natal 26 weeks	High Fat Diet	G11L1	Male and female Diversity Outbred mice (J:DO Stock# 009376) were obtained from The Jackson Laboratory (Bar Harbor, ME). Animals were received at 3 weeks of age, housed at The Jackson Laboratory, and given free access to either standard rodent chow containing 6% fat by weight (LabDiet 5K52, LabDiet, Scott Distributing, Hudson, NH) or high-fat chow containing 22% fat by weight (TD.08811, Harlan Lab…
SRR2297712	SAMN04039510	agouti	High Fat Diet	SRX1204587	GSM1869810	SRS1059556	male	liver	M355_techrep2	M355	SRR2297712	Diversity Outbred (JAX#009376)	post natal 26 weeks	High Fat Diet	G11L1	Male and female Diversity Outbred mice (J:DO Stock# 009376) were obtained from The Jackson Laboratory (Bar Harbor, ME). Animals were received at 3 weeks of age, housed at The Jackson Laboratory, and given free access to either standard rodent chow containing 6% fat by weight (LabDiet 5K52, LabDiet, Scott Distributing, Hudson, NH) or high-fat chow containing 22% fat by weight (TD.08811, Harlan Lab…
SRR2297713	SAMN04039511	black	High Fat Diet	SRX1204588	GSM1869811	SRS1059555	male	liver	M356_techrep1	M356	SRR2297713	Diversity Outbred (JAX#009376)	post natal 26 weeks	High Fat Diet	G11L1	Male and female Diversity Outbred mice (J:DO Stock# 009376) were obtained from The Jackson Laboratory (Bar Harbor, ME). Animals were received at 3 weeks of age, housed at The Jackson Laboratory, and given free access to either standard rodent chow containing 6% fat by weight (LabDiet 5K52, LabDiet, Scott Distributing, Hudson, NH) or high-fat chow containing 22% fat by weight (TD.08811, Harlan Lab…
SRR2297714	SAMN04039512	black	High Fat Diet	SRX1204589	GSM1869812	SRS1059554	male	liver	M356_techrep2	M356	SRR2297714	Diversity Outbred (JAX#009376)	post natal 26 weeks	High Fat Diet	G11L1	Male and female Diversity Outbred mice (J:DO Stock# 009376) were obtained from The Jackson Laboratory (Bar Harbor, ME). Animals were received at 3 weeks of age, housed at The Jackson Laboratory, and given free access to either standard rodent chow containing 6% fat by weight (LabDiet 5K52, LabDiet, Scott Distributing, Hudson, NH) or high-fat chow containing 22% fat by weight (TD.08811, Harlan Lab…
SRR2297715	SAMN04039513	agouti	High Fat Diet	SRX1204590	GSM1869813	SRS1059553	male	liver	M357_techrep1	M357	SRR2297715	Diversity Outbred (JAX#009376)	post natal 26 weeks	High Fat Diet	G11L1	Male and female Diversity Outbred mice (J:DO Stock# 009376) were obtained from The Jackson Laboratory (Bar Harbor, ME). Animals were received at 3 weeks of age, housed at The Jackson Laboratory, and given free access to either standard rodent chow containing 6% fat by weight (LabDiet 5K52, LabDiet, Scott Distributing, Hudson, NH) or high-fat chow containing 22% fat by weight (TD.08811, Harlan Lab…
SRR2297716	SAMN04039514	agouti	High Fat Diet	SRX1204591	GSM1869814	SRS1059552	male	liver	M357_techrep2	M357	SRR2297716	Diversity Outbred (JAX#009376)	post natal 26 weeks	High Fat Diet	G11L1	Male and female Diversity Outbred mice (J:DO Stock# 009376) were obtained from The Jackson Laboratory (Bar Harbor, ME). Animals were received at 3 weeks of age, housed at The Jackson Laboratory, and given free access to either standard rodent chow containing 6% fat by weight (LabDiet 5K52, LabDiet, Scott Distributing, Hudson, NH) or high-fat chow containing 22% fat by weight (TD.08811, Harlan Lab…
SRR2297717	SAMN04039515	agouti	High Fat Diet	SRX1204592	GSM1869815	SRS1059551	male	liver	M358_techrep1	M358	SRR2297717	Diversity Outbred (JAX#009376)	post natal 26 weeks	High Fat Diet	G11L1	Male and female Diversity Outbred mice (J:DO Stock# 009376) were obtained from The Jackson Laboratory (Bar Harbor, ME). Animals were received at 3 weeks of age, housed at The Jackson Laboratory, and given free access to either standard rodent chow containing 6% fat by weight (LabDiet 5K52, LabDiet, Scott Distributing, Hudson, NH) or high-fat chow containing 22% fat by weight (TD.08811, Harlan Lab…
SRR2297718	SAMN04039516	agouti	High Fat Diet	SRX1204593	GSM1869816	SRS1059550	male	liver	M358_techrep2	M358	SRR2297718	Diversity Outbred (JAX#009376)	post natal 26 weeks	High Fat Diet	G11L1	Male and female Diversity Outbred mice (J:DO Stock# 009376) were obtained from The Jackson Laboratory (Bar Harbor, ME). Animals were received at 3 weeks of age, housed at The Jackson Laboratory, and given free access to either standard rodent chow containing 6% fat by weight (LabDiet 5K52, LabDiet, Scott Distributing, Hudson, NH) or high-fat chow containing 22% fat by weight (TD.08811, Harlan Lab…
SRR2297719	SAMN04039517	agouti	High Fat Diet	SRX1204594	GSM1869817	SRS1059549	male	liver	M359_techrep1	M359	SRR2297719	Diversity Outbred (JAX#009376)	post natal 26 weeks	High Fat Diet	G11L1	Male and female Diversity Outbred mice (J:DO Stock# 009376) were obtained from The Jackson Laboratory (Bar Harbor, ME). Animals were received at 3 weeks of age, housed at The Jackson Laboratory, and given free access to either standard rodent chow containing 6% fat by weight (LabDiet 5K52, LabDiet, Scott Distributing, Hudson, NH) or high-fat chow containing 22% fat by weight (TD.08811, Harlan Lab…
SRR2297720	SAMN04039518	agouti	High Fat Diet	SRX1204595	GSM1869818	SRS1059548	male	liver	M359_techrep2	M359	SRR2297720	Diversity Outbred (JAX#009376)	post natal 26 weeks	High Fat Diet	G11L1	Male and female Diversity Outbred mice (J:DO Stock# 009376) were obtained from The Jackson Laboratory (Bar Harbor, ME). Animals were received at 3 weeks of age, housed at The Jackson Laboratory, and given free access to either standard rodent chow containing 6% fat by weight (LabDiet 5K52, LabDiet, Scott Distributing, Hudson, NH) or high-fat chow containing 22% fat by weight (TD.08811, Harlan Lab…
SRR2297721	SAMN04039519	agouti	High Fat Diet	SRX1204596	GSM1869819	SRS1059547	male	liver	M360_techrep1	M360	SRR2297721	Diversity Outbred (JAX#009376)	post natal 26 weeks	High Fat Diet	G11L1	Male and female Diversity Outbred mice (J:DO Stock# 009376) were obtained from The Jackson Laboratory (Bar Harbor, ME). Animals were received at 3 weeks of age, housed at The Jackson Laboratory, and given free access to either standard rodent chow containing 6% fat by weight (LabDiet 5K52, LabDiet, Scott Distributing, Hudson, NH) or high-fat chow containing 22% fat by weight (TD.08811, Harlan Lab…
SRR2297722	SAMN04039520	agouti	High Fat Diet	SRX1204597	GSM1869820	SRS1059546	male	liver	M360_techrep2	M360	SRR2297722	Diversity Outbred (JAX#009376)	post natal 26 weeks	High Fat Diet	G11L1	Male and female Diversity Outbred mice (J:DO Stock# 009376) were obtained from The Jackson Laboratory (Bar Harbor, ME). Animals were received at 3 weeks of age, housed at The Jackson Laboratory, and given free access to either standard rodent chow containing 6% fat by weight (LabDiet 5K52, LabDiet, Scott Distributing, Hudson, NH) or high-fat chow containing 22% fat by weight (TD.08811, Harlan Lab…
SRR2297723	SAMN04039521	white	High Fat Diet	SRX1204598	GSM1869821	SRS1059545	male	liver	M361_techrep1	M361	SRR2297723	Diversity Outbred (JAX#009376)	post natal 26 weeks	High Fat Diet	G11L1	Male and female Diversity Outbred mice (J:DO Stock# 009376) were obtained from The Jackson Laboratory (Bar Harbor, ME). Animals were received at 3 weeks of age, housed at The Jackson Laboratory, and given free access to either standard rodent chow containing 6% fat by weight (LabDiet 5K52, LabDiet, Scott Distributing, Hudson, NH) or high-fat chow containing 22% fat by weight (TD.08811, Harlan Lab…
SRR2297724	SAMN04039522	white	High Fat Diet	SRX1204599	GSM1869822	SRS1059544	male	liver	M361_techrep2	M361	SRR2297724	Diversity Outbred (JAX#009376)	post natal 26 weeks	High Fat Diet	G11L1	Male and female Diversity Outbred mice (J:DO Stock# 009376) were obtained from The Jackson Laboratory (Bar Harbor, ME). Animals were received at 3 weeks of age, housed at The Jackson Laboratory, and given free access to either standard rodent chow containing 6% fat by weight (LabDiet 5K52, LabDiet, Scott Distributing, Hudson, NH) or high-fat chow containing 22% fat by weight (TD.08811, Harlan Lab…
SRR2297725	SAMN04039523	agouti	High Fat Diet	SRX1204600	GSM1869823	SRS1059543	male	liver	M362_techrep1	M362	SRR2297725	Diversity Outbred (JAX#009376)	post natal 26 weeks	High Fat Diet	G11L1	Male and female Diversity Outbred mice (J:DO Stock# 009376) were obtained from The Jackson Laboratory (Bar Harbor, ME). Animals were received at 3 weeks of age, housed at The Jackson Laboratory, and given free access to either standard rodent chow containing 6% fat by weight (LabDiet 5K52, LabDiet, Scott Distributing, Hudson, NH) or high-fat chow containing 22% fat by weight (TD.08811, Harlan Lab…
SRR2297726	SAMN04039524	agouti	High Fat Diet	SRX1204601	GSM1869824	SRS1059541	male	liver	M362_techrep2	M362	SRR2297726	Diversity Outbred (JAX#009376)	post natal 26 weeks	High Fat Diet	G11L1	Male and female Diversity Outbred mice (J:DO Stock# 009376) were obtained from The Jackson Laboratory (Bar Harbor, ME). Animals were received at 3 weeks of age, housed at The Jackson Laboratory, and given free access to either standard rodent chow containing 6% fat by weight (LabDiet 5K52, LabDiet, Scott Distributing, Hudson, NH) or high-fat chow containing 22% fat by weight (TD.08811, Harlan Lab…
SRR2297727	SAMN04039525	agouti	High Fat Diet	SRX1204602	GSM1869825	SRS1059540	male	liver	M363_techrep1	M363	SRR2297727	Diversity Outbred (JAX#009376)	post natal 26 weeks	High Fat Diet	G11L1	Male and female Diversity Outbred mice (J:DO Stock# 009376) were obtained from The Jackson Laboratory (Bar Harbor, ME). Animals were received at 3 weeks of age, housed at The Jackson Laboratory, and given free access to either standard rodent chow containing 6% fat by weight (LabDiet 5K52, LabDiet, Scott Distributing, Hudson, NH) or high-fat chow containing 22% fat by weight (TD.08811, Harlan Lab…
SRR2297728	SAMN04039526	agouti	High Fat Diet	SRX1204603	GSM1869826	SRS1059542	male	liver	M363_techrep2	M363	SRR2297728	Diversity Outbred (JAX#009376)	post natal 26 weeks	High Fat Diet	G11L1	Male and female Diversity Outbred mice (J:DO Stock# 009376) were obtained from The Jackson Laboratory (Bar Harbor, ME). Animals were received at 3 weeks of age, housed at The Jackson Laboratory, and given free access to either standard rodent chow containing 6% fat by weight (LabDiet 5K52, LabDiet, Scott Distributing, Hudson, NH) or high-fat chow containing 22% fat by weight (TD.08811, Harlan Lab…
SRR2297729	SAMN04039527	agouti	High Fat Diet	SRX1204604	GSM1869827	SRS1059539	male	liver	M364_techrep1	M364	SRR2297729	Diversity Outbred (JAX#009376)	post natal 26 weeks	High Fat Diet	G11L1	Male and female Diversity Outbred mice (J:DO Stock# 009376) were obtained from The Jackson Laboratory (Bar Harbor, ME). Animals were received at 3 weeks of age, housed at The Jackson Laboratory, and given free access to either standard rodent chow containing 6% fat by weight (LabDiet 5K52, LabDiet, Scott Distributing, Hudson, NH) or high-fat chow containing 22% fat by weight (TD.08811, Harlan Lab…
SRR2297730	SAMN04039528	agouti	High Fat Diet	SRX1204605	GSM1869828	SRS1059538	male	liver	M364_techrep2	M364	SRR2297730	Diversity Outbred (JAX#009376)	post natal 26 weeks	High Fat Diet	G11L1	Male and female Diversity Outbred mice (J:DO Stock# 009376) were obtained from The Jackson Laboratory (Bar Harbor, ME). Animals were received at 3 weeks of age, housed at The Jackson Laboratory, and given free access to either standard rodent chow containing 6% fat by weight (LabDiet 5K52, LabDiet, Scott Distributing, Hudson, NH) or high-fat chow containing 22% fat by weight (TD.08811, Harlan Lab…
SRR2297731	SAMN04039529	agouti	High Fat Diet	SRX1204606	GSM1869829	SRS1059537	male	liver	M365_techrep1	M365	SRR2297731	Diversity Outbred (JAX#009376)	post natal 26 weeks	High Fat Diet	G11L1	Male and female Diversity Outbred mice (J:DO Stock# 009376) were obtained from The Jackson Laboratory (Bar Harbor, ME). Animals were received at 3 weeks of age, housed at The Jackson Laboratory, and given free access to either standard rodent chow containing 6% fat by weight (LabDiet 5K52, LabDiet, Scott Distributing, Hudson, NH) or high-fat chow containing 22% fat by weight (TD.08811, Harlan Lab…
SRR2297732	SAMN04039530	agouti	High Fat Diet	SRX1204607	GSM1869830	SRS1059536	male	liver	M365_techrep2	M365	SRR2297732	Diversity Outbred (JAX#009376)	post natal 26 weeks	High Fat Diet	G11L1	Male and female Diversity Outbred mice (J:DO Stock# 009376) were obtained from The Jackson Laboratory (Bar Harbor, ME). Animals were received at 3 weeks of age, housed at The Jackson Laboratory, and given free access to either standard rodent chow containing 6% fat by weight (LabDiet 5K52, LabDiet, Scott Distributing, Hudson, NH) or high-fat chow containing 22% fat by weight (TD.08811, Harlan Lab…
SRR2297733	SAMN04039531	black	High Fat Diet	SRX1204608	GSM1869831	SRS1059535	male	liver	M366_techrep1	M366	SRR2297733	Diversity Outbred (JAX#009376)	post natal 26 weeks	High Fat Diet	G11L1	Male and female Diversity Outbred mice (J:DO Stock# 009376) were obtained from The Jackson Laboratory (Bar Harbor, ME). Animals were received at 3 weeks of age, housed at The Jackson Laboratory, and given free access to either standard rodent chow containing 6% fat by weight (LabDiet 5K52, LabDiet, Scott Distributing, Hudson, NH) or high-fat chow containing 22% fat by weight (TD.08811, Harlan Lab…
SRR2297734	SAMN04039532	black	High Fat Diet	SRX1204609	GSM1869832	SRS1059533	male	liver	M366_techrep2	M366	SRR2297734	Diversity Outbred (JAX#009376)	post natal 26 weeks	High Fat Diet	G11L1	Male and female Diversity Outbred mice (J:DO Stock# 009376) were obtained from The Jackson Laboratory (Bar Harbor, ME). Animals were received at 3 weeks of age, housed at The Jackson Laboratory, and given free access to either standard rodent chow containing 6% fat by weight (LabDiet 5K52, LabDiet, Scott Distributing, Hudson, NH) or high-fat chow containing 22% fat by weight (TD.08811, Harlan Lab…
SRR2297735	SAMN04039533	agouti	High Fat Diet	SRX1204610	GSM1869833	SRS1059534	male	liver	M367_techrep1	M367	SRR2297735	Diversity Outbred (JAX#009376)	post natal 26 weeks	High Fat Diet	G11L1	Male and female Diversity Outbred mice (J:DO Stock# 009376) were obtained from The Jackson Laboratory (Bar Harbor, ME). Animals were received at 3 weeks of age, housed at The Jackson Laboratory, and given free access to either standard rodent chow containing 6% fat by weight (LabDiet 5K52, LabDiet, Scott Distributing, Hudson, NH) or high-fat chow containing 22% fat by weight (TD.08811, Harlan Lab…
SRR2297736	SAMN04039534	agouti	High Fat Diet	SRX1204611	GSM1869834	SRS1059532	male	liver	M367_techrep2	M367	SRR2297736	Diversity Outbred (JAX#009376)	post natal 26 weeks	High Fat Diet	G11L1	Male and female Diversity Outbred mice (J:DO Stock# 009376) were obtained from The Jackson Laboratory (Bar Harbor, ME). Animals were received at 3 weeks of age, housed at The Jackson Laboratory, and given free access to either standard rodent chow containing 6% fat by weight (LabDiet 5K52, LabDiet, Scott Distributing, Hudson, NH) or high-fat chow containing 22% fat by weight (TD.08811, Harlan Lab…
SRR2297737	SAMN04039539	agouti	High Fat Diet	SRX1204612	GSM1869835	SRS1059531	male	liver	M368_techrep1	M368	SRR2297737	Diversity Outbred (JAX#009376)	post natal 26 weeks	High Fat Diet	G11L1	Male and female Diversity Outbred mice (J:DO Stock# 009376) were obtained from The Jackson Laboratory (Bar Harbor, ME). Animals were received at 3 weeks of age, housed at The Jackson Laboratory, and given free access to either standard rodent chow containing 6% fat by weight (LabDiet 5K52, LabDiet, Scott Distributing, Hudson, NH) or high-fat chow containing 22% fat by weight (TD.08811, Harlan Lab…
SRR2297738	SAMN04039540	agouti	High Fat Diet	SRX1204613	GSM1869836	SRS1059529	male	liver	M368_techrep2	M368	SRR2297738	Diversity Outbred (JAX#009376)	post natal 26 weeks	High Fat Diet	G11L1	Male and female Diversity Outbred mice (J:DO Stock# 009376) were obtained from The Jackson Laboratory (Bar Harbor, ME). Animals were received at 3 weeks of age, housed at The Jackson Laboratory, and given free access to either standard rodent chow containing 6% fat by weight (LabDiet 5K52, LabDiet, Scott Distributing, Hudson, NH) or high-fat chow containing 22% fat by weight (TD.08811, Harlan Lab…
SRR2297739	SAMN04039541	agouti	High Fat Diet	SRX1204614	GSM1869837	SRS1059530	male	liver	M369_techrep1	M369	SRR2297739	Diversity Outbred (JAX#009376)	post natal 26 weeks	High Fat Diet	G11L1	Male and female Diversity Outbred mice (J:DO Stock# 009376) were obtained from The Jackson Laboratory (Bar Harbor, ME). Animals were received at 3 weeks of age, housed at The Jackson Laboratory, and given free access to either standard rodent chow containing 6% fat by weight (LabDiet 5K52, LabDiet, Scott Distributing, Hudson, NH) or high-fat chow containing 22% fat by weight (TD.08811, Harlan Lab…
SRR2297740	SAMN04039542	agouti	High Fat Diet	SRX1204615	GSM1869838	SRS1059528	male	liver	M369_techrep2	M369	SRR2297740	Diversity Outbred (JAX#009376)	post natal 26 weeks	High Fat Diet	G11L1	Male and female Diversity Outbred mice (J:DO Stock# 009376) were obtained from The Jackson Laboratory (Bar Harbor, ME). Animals were received at 3 weeks of age, housed at The Jackson Laboratory, and given free access to either standard rodent chow containing 6% fat by weight (LabDiet 5K52, LabDiet, Scott Distributing, Hudson, NH) or high-fat chow containing 22% fat by weight (TD.08811, Harlan Lab…
SRR2297741	SAMN04039543	agouti	High Fat Diet	SRX1204616	GSM1869839	SRS1059527	male	liver	M370_techrep1	M370	SRR2297741	Diversity Outbred (JAX#009376)	post natal 26 weeks	High Fat Diet	G11L1	Male and female Diversity Outbred mice (J:DO Stock# 009376) were obtained from The Jackson Laboratory (Bar Harbor, ME). Animals were received at 3 weeks of age, housed at The Jackson Laboratory, and given free access to either standard rodent chow containing 6% fat by weight (LabDiet 5K52, LabDiet, Scott Distributing, Hudson, NH) or high-fat chow containing 22% fat by weight (TD.08811, Harlan Lab…
SRR2297742	SAMN04039535	agouti	High Fat Diet	SRX1204617	GSM1869840	SRS1059526	male	liver	M370_techrep2	M370	SRR2297742	Diversity Outbred (JAX#009376)	post natal 26 weeks	High Fat Diet	G11L1	Male and female Diversity Outbred mice (J:DO Stock# 009376) were obtained from The Jackson Laboratory (Bar Harbor, ME). Animals were received at 3 weeks of age, housed at The Jackson Laboratory, and given free access to either standard rodent chow containing 6% fat by weight (LabDiet 5K52, LabDiet, Scott Distributing, Hudson, NH) or high-fat chow containing 22% fat by weight (TD.08811, Harlan Lab…
SRR2297743	SAMN04039536	black	High Fat Diet	SRX1204618	GSM1869841	SRS1059525	male	liver	M371_techrep1	M371	SRR2297743	Diversity Outbred (JAX#009376)	post natal 26 weeks	High Fat Diet	G11L1	Male and female Diversity Outbred mice (J:DO Stock# 009376) were obtained from The Jackson Laboratory (Bar Harbor, ME). Animals were received at 3 weeks of age, housed at The Jackson Laboratory, and given free access to either standard rodent chow containing 6% fat by weight (LabDiet 5K52, LabDiet, Scott Distributing, Hudson, NH) or high-fat chow containing 22% fat by weight (TD.08811, Harlan Lab…
SRR2297744	SAMN04039537	black	High Fat Diet	SRX1204619	GSM1869842	SRS1059524	male	liver	M371_techrep2	M371	SRR2297744	Diversity Outbred (JAX#009376)	post natal 26 weeks	High Fat Diet	G11L1	Male and female Diversity Outbred mice (J:DO Stock# 009376) were obtained from The Jackson Laboratory (Bar Harbor, ME). Animals were received at 3 weeks of age, housed at The Jackson Laboratory, and given free access to either standard rodent chow containing 6% fat by weight (LabDiet 5K52, LabDiet, Scott Distributing, Hudson, NH) or high-fat chow containing 22% fat by weight (TD.08811, Harlan Lab…
SRR2297745	SAMN04039538	black	High Fat Diet	SRX1204620	GSM1869843	SRS1059522	male	liver	M372_techrep1	M372	SRR2297745	Diversity Outbred (JAX#009376)	post natal 26 weeks	High Fat Diet	G11L1	Male and female Diversity Outbred mice (J:DO Stock# 009376) were obtained from The Jackson Laboratory (Bar Harbor, ME). Animals were received at 3 weeks of age, housed at The Jackson Laboratory, and given free access to either standard rodent chow containing 6% fat by weight (LabDiet 5K52, LabDiet, Scott Distributing, Hudson, NH) or high-fat chow containing 22% fat by weight (TD.08811, Harlan Lab…
SRR2297746	SAMN04039544	black	High Fat Diet	SRX1204621	GSM1869844	SRS1059523	male	liver	M372_techrep2	M372	SRR2297746	Diversity Outbred (JAX#009376)	post natal 26 weeks	High Fat Diet	G11L1	Male and female Diversity Outbred mice (J:DO Stock# 009376) were obtained from The Jackson Laboratory (Bar Harbor, ME). Animals were received at 3 weeks of age, housed at The Jackson Laboratory, and given free access to either standard rodent chow containing 6% fat by weight (LabDiet 5K52, LabDiet, Scott Distributing, Hudson, NH) or high-fat chow containing 22% fat by weight (TD.08811, Harlan Lab…
SRR2297747	SAMN04039545	agouti	High Fat Diet	SRX1204622	GSM1869845	SRS1059521	male	liver	M373_techrep1	M373	SRR2297747	Diversity Outbred (JAX#009376)	post natal 26 weeks	High Fat Diet	G11L1	Male and female Diversity Outbred mice (J:DO Stock# 009376) were obtained from The Jackson Laboratory (Bar Harbor, ME). Animals were received at 3 weeks of age, housed at The Jackson Laboratory, and given free access to either standard rodent chow containing 6% fat by weight (LabDiet 5K52, LabDiet, Scott Distributing, Hudson, NH) or high-fat chow containing 22% fat by weight (TD.08811, Harlan Lab…
SRR2297748	SAMN04039546	agouti	High Fat Diet	SRX1204623	GSM1869846	SRS1059520	male	liver	M373_techrep2	M373	SRR2297748	Diversity Outbred (JAX#009376)	post natal 26 weeks	High Fat Diet	G11L1	Male and female Diversity Outbred mice (J:DO Stock# 009376) were obtained from The Jackson Laboratory (Bar Harbor, ME). Animals were received at 3 weeks of age, housed at The Jackson Laboratory, and given free access to either standard rodent chow containing 6% fat by weight (LabDiet 5K52, LabDiet, Scott Distributing, Hudson, NH) or high-fat chow containing 22% fat by weight (TD.08811, Harlan Lab…
SRR2297749	SAMN04039547	agouti	High Fat Diet	SRX1204624	GSM1869847	SRS1059519	male	liver	M374_techrep1	M374	SRR2297749	Diversity Outbred (JAX#009376)	post natal 26 weeks	High Fat Diet	G11L1	Male and female Diversity Outbred mice (J:DO Stock# 009376) were obtained from The Jackson Laboratory (Bar Harbor, ME). Animals were received at 3 weeks of age, housed at The Jackson Laboratory, and given free access to either standard rodent chow containing 6% fat by weight (LabDiet 5K52, LabDiet, Scott Distributing, Hudson, NH) or high-fat chow containing 22% fat by weight (TD.08811, Harlan Lab…
SRR2297750	SAMN04039548	agouti	High Fat Diet	SRX1204625	GSM1869848	SRS1059518	male	liver	M374_techrep2	M374	SRR2297750	Diversity Outbred (JAX#009376)	post natal 26 weeks	High Fat Diet	G11L1	Male and female Diversity Outbred mice (J:DO Stock# 009376) were obtained from The Jackson Laboratory (Bar Harbor, ME). Animals were received at 3 weeks of age, housed at The Jackson Laboratory, and given free access to either standard rodent chow containing 6% fat by weight (LabDiet 5K52, LabDiet, Scott Distributing, Hudson, NH) or high-fat chow containing 22% fat by weight (TD.08811, Harlan Lab…
SRR2297751	SAMN04039549	agouti	High Fat Diet	SRX1204626	GSM1869849	SRS1059517	male	liver	M375_techrep1	M375	SRR2297751	Diversity Outbred (JAX#009376)	post natal 26 weeks	High Fat Diet	G11L1	Male and female Diversity Outbred mice (J:DO Stock# 009376) were obtained from The Jackson Laboratory (Bar Harbor, ME). Animals were received at 3 weeks of age, housed at The Jackson Laboratory, and given free access to either standard rodent chow containing 6% fat by weight (LabDiet 5K52, LabDiet, Scott Distributing, Hudson, NH) or high-fat chow containing 22% fat by weight (TD.08811, Harlan Lab…
SRR2297752	SAMN04039550	agouti	High Fat Diet	SRX1204627	GSM1869850	SRS1059516	male	liver	M375_techrep2	M375	SRR2297752	Diversity Outbred (JAX#009376)	post natal 26 weeks	High Fat Diet	G11L1	Male and female Diversity Outbred mice (J:DO Stock# 009376) were obtained from The Jackson Laboratory (Bar Harbor, ME). Animals were received at 3 weeks of age, housed at The Jackson Laboratory, and given free access to either standard rodent chow containing 6% fat by weight (LabDiet 5K52, LabDiet, Scott Distributing, Hudson, NH) or high-fat chow containing 22% fat by weight (TD.08811, Harlan Lab…
SRR2297753	SAMN04039551	white	Standard Chow	SRX1204628	GSM1869851	SRS1059515	male	liver	M376_techrep1	M376	SRR2297753	Diversity Outbred (JAX#009376)	post natal 26 weeks	Standard Chow	G11L2	Male and female Diversity Outbred mice (J:DO Stock# 009376) were obtained from The Jackson Laboratory (Bar Harbor, ME). Animals were received at 3 weeks of age, housed at The Jackson Laboratory, and given free access to either standard rodent chow containing 6% fat by weight (LabDiet 5K52, LabDiet, Scott Distributing, Hudson, NH) or high-fat chow containing 22% fat by weight (TD.08811, Harlan Lab…
SRR2297754	SAMN04039552	white	Standard Chow	SRX1204629	GSM1869852	SRS1059514	male	liver	M376_techrep2	M376	SRR2297754	Diversity Outbred (JAX#009376)	post natal 26 weeks	Standard Chow	G11L2	Male and female Diversity Outbred mice (J:DO Stock# 009376) were obtained from The Jackson Laboratory (Bar Harbor, ME). Animals were received at 3 weeks of age, housed at The Jackson Laboratory, and given free access to either standard rodent chow containing 6% fat by weight (LabDiet 5K52, LabDiet, Scott Distributing, Hudson, NH) or high-fat chow containing 22% fat by weight (TD.08811, Harlan Lab…
SRR2297755	SAMN04039553	agouti	Standard Chow	SRX1204630	GSM1869853	SRS1059513	male	liver	M377_techrep1	M377	SRR2297755	Diversity Outbred (JAX#009376)	post natal 26 weeks	Standard Chow	G11L2	Male and female Diversity Outbred mice (J:DO Stock# 009376) were obtained from The Jackson Laboratory (Bar Harbor, ME). Animals were received at 3 weeks of age, housed at The Jackson Laboratory, and given free access to either standard rodent chow containing 6% fat by weight (LabDiet 5K52, LabDiet, Scott Distributing, Hudson, NH) or high-fat chow containing 22% fat by weight (TD.08811, Harlan Lab…
SRR2297756	SAMN04039554	agouti	Standard Chow	SRX1204631	GSM1869854	SRS1059512	male	liver	M377_techrep2	M377	SRR2297756	Diversity Outbred (JAX#009376)	post natal 26 weeks	Standard Chow	G11L2	Male and female Diversity Outbred mice (J:DO Stock# 009376) were obtained from The Jackson Laboratory (Bar Harbor, ME). Animals were received at 3 weeks of age, housed at The Jackson Laboratory, and given free access to either standard rodent chow containing 6% fat by weight (LabDiet 5K52, LabDiet, Scott Distributing, Hudson, NH) or high-fat chow containing 22% fat by weight (TD.08811, Harlan Lab…
SRR2297757	SAMN04039555	agouti	Standard Chow	SRX1204632	GSM1869855	SRS1059511	male	liver	M378_techrep1	M378	SRR2297757	Diversity Outbred (JAX#009376)	post natal 26 weeks	Standard Chow	G11L2	Male and female Diversity Outbred mice (J:DO Stock# 009376) were obtained from The Jackson Laboratory (Bar Harbor, ME). Animals were received at 3 weeks of age, housed at The Jackson Laboratory, and given free access to either standard rodent chow containing 6% fat by weight (LabDiet 5K52, LabDiet, Scott Distributing, Hudson, NH) or high-fat chow containing 22% fat by weight (TD.08811, Harlan Lab…
SRR2297758	SAMN04039556	agouti	Standard Chow	SRX1204633	GSM1869856	SRS1059510	male	liver	M378_techrep2	M378	SRR2297758	Diversity Outbred (JAX#009376)	post natal 26 weeks	Standard Chow	G11L2	Male and female Diversity Outbred mice (J:DO Stock# 009376) were obtained from The Jackson Laboratory (Bar Harbor, ME). Animals were received at 3 weeks of age, housed at The Jackson Laboratory, and given free access to either standard rodent chow containing 6% fat by weight (LabDiet 5K52, LabDiet, Scott Distributing, Hudson, NH) or high-fat chow containing 22% fat by weight (TD.08811, Harlan Lab…
SRR2297759	SAMN04039557	agouti	Standard Chow	SRX1204634	GSM1869857	SRS1059509	male	liver	M379_techrep1	M379	SRR2297759	Diversity Outbred (JAX#009376)	post natal 26 weeks	Standard Chow	G11L2	Male and female Diversity Outbred mice (J:DO Stock# 009376) were obtained from The Jackson Laboratory (Bar Harbor, ME). Animals were received at 3 weeks of age, housed at The Jackson Laboratory, and given free access to either standard rodent chow containing 6% fat by weight (LabDiet 5K52, LabDiet, Scott Distributing, Hudson, NH) or high-fat chow containing 22% fat by weight (TD.08811, Harlan Lab…
SRR2297760	SAMN04039558	agouti	Standard Chow	SRX1204635	GSM1869858	SRS1059508	male	liver	M379_techrep2	M379	SRR2297760	Diversity Outbred (JAX#009376)	post natal 26 weeks	Standard Chow	G11L2	Male and female Diversity Outbred mice (J:DO Stock# 009376) were obtained from The Jackson Laboratory (Bar Harbor, ME). Animals were received at 3 weeks of age, housed at The Jackson Laboratory, and given free access to either standard rodent chow containing 6% fat by weight (LabDiet 5K52, LabDiet, Scott Distributing, Hudson, NH) or high-fat chow containing 22% fat by weight (TD.08811, Harlan Lab…
SRR2297761	SAMN04039559	agouti	Standard Chow	SRX1204636	GSM1869859	SRS1059506	male	liver	M380_techrep1	M380	SRR2297761	Diversity Outbred (JAX#009376)	post natal 26 weeks	Standard Chow	G11L2	Male and female Diversity Outbred mice (J:DO Stock# 009376) were obtained from The Jackson Laboratory (Bar Harbor, ME). Animals were received at 3 weeks of age, housed at The Jackson Laboratory, and given free access to either standard rodent chow containing 6% fat by weight (LabDiet 5K52, LabDiet, Scott Distributing, Hudson, NH) or high-fat chow containing 22% fat by weight (TD.08811, Harlan Lab…
SRR2297762	SAMN04039560	agouti	Standard Chow	SRX1204637	GSM1869860	SRS1059507	male	liver	M380_techrep2	M380	SRR2297762	Diversity Outbred (JAX#009376)	post natal 26 weeks	Standard Chow	G11L2	Male and female Diversity Outbred mice (J:DO Stock# 009376) were obtained from The Jackson Laboratory (Bar Harbor, ME). Animals were received at 3 weeks of age, housed at The Jackson Laboratory, and given free access to either standard rodent chow containing 6% fat by weight (LabDiet 5K52, LabDiet, Scott Distributing, Hudson, NH) or high-fat chow containing 22% fat by weight (TD.08811, Harlan Lab…
SRR2297763	SAMN04039561	white	Standard Chow	SRX1204638	GSM1869861	SRS1059505	male	liver	M381_techrep1	M381	SRR2297763	Diversity Outbred (JAX#009376)	post natal 26 weeks	Standard Chow	G11L2	Male and female Diversity Outbred mice (J:DO Stock# 009376) were obtained from The Jackson Laboratory (Bar Harbor, ME). Animals were received at 3 weeks of age, housed at The Jackson Laboratory, and given free access to either standard rodent chow containing 6% fat by weight (LabDiet 5K52, LabDiet, Scott Distributing, Hudson, NH) or high-fat chow containing 22% fat by weight (TD.08811, Harlan Lab…
SRR2297764	SAMN04039562	white	Standard Chow	SRX1204639	GSM1869862	SRS1059503	male	liver	M381_techrep2	M381	SRR2297764	Diversity Outbred (JAX#009376)	post natal 26 weeks	Standard Chow	G11L2	Male and female Diversity Outbred mice (J:DO Stock# 009376) were obtained from The Jackson Laboratory (Bar Harbor, ME). Animals were received at 3 weeks of age, housed at The Jackson Laboratory, and given free access to either standard rodent chow containing 6% fat by weight (LabDiet 5K52, LabDiet, Scott Distributing, Hudson, NH) or high-fat chow containing 22% fat by weight (TD.08811, Harlan Lab…
SRR2297766	SAMN04039568	black	Standard Chow	SRX1204641	GSM1869864	SRS1059502	male	liver	M382_techrep2	M382	SRR2297766	Diversity Outbred (JAX#009376)	post natal 26 weeks	Standard Chow	G11L2	Male and female Diversity Outbred mice (J:DO Stock# 009376) were obtained from The Jackson Laboratory (Bar Harbor, ME). Animals were received at 3 weeks of age, housed at The Jackson Laboratory, and given free access to either standard rodent chow containing 6% fat by weight (LabDiet 5K52, LabDiet, Scott Distributing, Hudson, NH) or high-fat chow containing 22% fat by weight (TD.08811, Harlan Lab…
SRR2297767	SAMN04039569	agouti blaze	Standard Chow	SRX1204642	GSM1869865	SRS1059501	male	liver	M383_techrep1	M383	SRR2297767	Diversity Outbred (JAX#009376)	post natal 26 weeks	Standard Chow	G11L2	Male and female Diversity Outbred mice (J:DO Stock# 009376) were obtained from The Jackson Laboratory (Bar Harbor, ME). Animals were received at 3 weeks of age, housed at The Jackson Laboratory, and given free access to either standard rodent chow containing 6% fat by weight (LabDiet 5K52, LabDiet, Scott Distributing, Hudson, NH) or high-fat chow containing 22% fat by weight (TD.08811, Harlan Lab…
SRR2297768	SAMN04039570	agouti blaze	Standard Chow	SRX1204643	GSM1869866	SRS1059500	male	liver	M383_techrep2	M383	SRR2297768	Diversity Outbred (JAX#009376)	post natal 26 weeks	Standard Chow	G11L2	Male and female Diversity Outbred mice (J:DO Stock# 009376) were obtained from The Jackson Laboratory (Bar Harbor, ME). Animals were received at 3 weeks of age, housed at The Jackson Laboratory, and given free access to either standard rodent chow containing 6% fat by weight (LabDiet 5K52, LabDiet, Scott Distributing, Hudson, NH) or high-fat chow containing 22% fat by weight (TD.08811, Harlan Lab…
SRR2297769	SAMN04039571	agouti	Standard Chow	SRX1204644	GSM1869867	SRS1059499	male	liver	M384_techrep1	M384	SRR2297769	Diversity Outbred (JAX#009376)	post natal 26 weeks	Standard Chow	G11L2	Male and female Diversity Outbred mice (J:DO Stock# 009376) were obtained from The Jackson Laboratory (Bar Harbor, ME). Animals were received at 3 weeks of age, housed at The Jackson Laboratory, and given free access to either standard rodent chow containing 6% fat by weight (LabDiet 5K52, LabDiet, Scott Distributing, Hudson, NH) or high-fat chow containing 22% fat by weight (TD.08811, Harlan Lab…
SRR2297770	SAMN04039572	agouti	Standard Chow	SRX1204645	GSM1869868	SRS1059498	male	liver	M384_techrep2	M384	SRR2297770	Diversity Outbred (JAX#009376)	post natal 26 weeks	Standard Chow	G11L2	Male and female Diversity Outbred mice (J:DO Stock# 009376) were obtained from The Jackson Laboratory (Bar Harbor, ME). Animals were received at 3 weeks of age, housed at The Jackson Laboratory, and given free access to either standard rodent chow containing 6% fat by weight (LabDiet 5K52, LabDiet, Scott Distributing, Hudson, NH) or high-fat chow containing 22% fat by weight (TD.08811, Harlan Lab…
SRR2297771	SAMN04039573	agouti	Standard Chow	SRX1204646	GSM1869869	SRS1059497	male	liver	M385_techrep1	M385	SRR2297771	Diversity Outbred (JAX#009376)	post natal 26 weeks	Standard Chow	G11L2	Male and female Diversity Outbred mice (J:DO Stock# 009376) were obtained from The Jackson Laboratory (Bar Harbor, ME). Animals were received at 3 weeks of age, housed at The Jackson Laboratory, and given free access to either standard rodent chow containing 6% fat by weight (LabDiet 5K52, LabDiet, Scott Distributing, Hudson, NH) or high-fat chow containing 22% fat by weight (TD.08811, Harlan Lab…
SRR2297772	SAMN04039564	agouti	Standard Chow	SRX1204647	GSM1869870	SRS1059496	male	liver	M385_techrep2	M385	SRR2297772	Diversity Outbred (JAX#009376)	post natal 26 weeks	Standard Chow	G11L2	Male and female Diversity Outbred mice (J:DO Stock# 009376) were obtained from The Jackson Laboratory (Bar Harbor, ME). Animals were received at 3 weeks of age, housed at The Jackson Laboratory, and given free access to either standard rodent chow containing 6% fat by weight (LabDiet 5K52, LabDiet, Scott Distributing, Hudson, NH) or high-fat chow containing 22% fat by weight (TD.08811, Harlan Lab…
SRR2297773	SAMN04039565	black	Standard Chow	SRX1204648	GSM1869871	SRS1059495	male	liver	M386_techrep1	M386	SRR2297773	Diversity Outbred (JAX#009376)	post natal 26 weeks	Standard Chow	G11L2	Male and female Diversity Outbred mice (J:DO Stock# 009376) were obtained from The Jackson Laboratory (Bar Harbor, ME). Animals were received at 3 weeks of age, housed at The Jackson Laboratory, and given free access to either standard rodent chow containing 6% fat by weight (LabDiet 5K52, LabDiet, Scott Distributing, Hudson, NH) or high-fat chow containing 22% fat by weight (TD.08811, Harlan Lab…
SRR2297774	SAMN04039566	black	Standard Chow	SRX1204649	GSM1869872	SRS1059494	male	liver	M386_techrep2	M386	SRR2297774	Diversity Outbred (JAX#009376)	post natal 26 weeks	Standard Chow	G11L2	Male and female Diversity Outbred mice (J:DO Stock# 009376) were obtained from The Jackson Laboratory (Bar Harbor, ME). Animals were received at 3 weeks of age, housed at The Jackson Laboratory, and given free access to either standard rodent chow containing 6% fat by weight (LabDiet 5K52, LabDiet, Scott Distributing, Hudson, NH) or high-fat chow containing 22% fat by weight (TD.08811, Harlan Lab…
SRR2297775	SAMN04039567	agouti	Standard Chow	SRX1204650	GSM1869873	SRS1059493	male	liver	M387_techrep1	M387	SRR2297775	Diversity Outbred (JAX#009376)	post natal 26 weeks	Standard Chow	G11L2	Male and female Diversity Outbred mice (J:DO Stock# 009376) were obtained from The Jackson Laboratory (Bar Harbor, ME). Animals were received at 3 weeks of age, housed at The Jackson Laboratory, and given free access to either standard rodent chow containing 6% fat by weight (LabDiet 5K52, LabDiet, Scott Distributing, Hudson, NH) or high-fat chow containing 22% fat by weight (TD.08811, Harlan Lab…
SRR2297776	SAMN04039574	agouti	Standard Chow	SRX1204651	GSM1869874	SRS1059492	male	liver	M387_techrep2	M387	SRR2297776	Diversity Outbred (JAX#009376)	post natal 26 weeks	Standard Chow	G11L2	Male and female Diversity Outbred mice (J:DO Stock# 009376) were obtained from The Jackson Laboratory (Bar Harbor, ME). Animals were received at 3 weeks of age, housed at The Jackson Laboratory, and given free access to either standard rodent chow containing 6% fat by weight (LabDiet 5K52, LabDiet, Scott Distributing, Hudson, NH) or high-fat chow containing 22% fat by weight (TD.08811, Harlan Lab…
SRR2297777	SAMN04039575	agouti	Standard Chow	SRX1204652	GSM1869875	SRS1059491	male	liver	M388_techrep1	M388	SRR2297777	Diversity Outbred (JAX#009376)	post natal 26 weeks	Standard Chow	G11L2	Male and female Diversity Outbred mice (J:DO Stock# 009376) were obtained from The Jackson Laboratory (Bar Harbor, ME). Animals were received at 3 weeks of age, housed at The Jackson Laboratory, and given free access to either standard rodent chow containing 6% fat by weight (LabDiet 5K52, LabDiet, Scott Distributing, Hudson, NH) or high-fat chow containing 22% fat by weight (TD.08811, Harlan Lab…
SRR2297778	SAMN04039576	agouti	Standard Chow	SRX1204653	GSM1869876	SRS1059490	male	liver	M388_techrep2	M388	SRR2297778	Diversity Outbred (JAX#009376)	post natal 26 weeks	Standard Chow	G11L2	Male and female Diversity Outbred mice (J:DO Stock# 009376) were obtained from The Jackson Laboratory (Bar Harbor, ME). Animals were received at 3 weeks of age, housed at The Jackson Laboratory, and given free access to either standard rodent chow containing 6% fat by weight (LabDiet 5K52, LabDiet, Scott Distributing, Hudson, NH) or high-fat chow containing 22% fat by weight (TD.08811, Harlan Lab…
SRR2297779	SAMN04039577	agouti	Standard Chow	SRX1204654	GSM1869877	SRS1059489	male	liver	M389_techrep1	M389	SRR2297779	Diversity Outbred (JAX#009376)	post natal 26 weeks	Standard Chow	G11L2	Male and female Diversity Outbred mice (J:DO Stock# 009376) were obtained from The Jackson Laboratory (Bar Harbor, ME). Animals were received at 3 weeks of age, housed at The Jackson Laboratory, and given free access to either standard rodent chow containing 6% fat by weight (LabDiet 5K52, LabDiet, Scott Distributing, Hudson, NH) or high-fat chow containing 22% fat by weight (TD.08811, Harlan Lab…
SRR2297780	SAMN04039578	agouti	Standard Chow	SRX1204655	GSM1869878	SRS1059488	male	liver	M389_techrep2	M389	SRR2297780	Diversity Outbred (JAX#009376)	post natal 26 weeks	Standard Chow	G11L2	Male and female Diversity Outbred mice (J:DO Stock# 009376) were obtained from The Jackson Laboratory (Bar Harbor, ME). Animals were received at 3 weeks of age, housed at The Jackson Laboratory, and given free access to either standard rodent chow containing 6% fat by weight (LabDiet 5K52, LabDiet, Scott Distributing, Hudson, NH) or high-fat chow containing 22% fat by weight (TD.08811, Harlan Lab…
SRR2297781	SAMN04039579	agouti	Standard Chow	SRX1204656	GSM1869879	SRS1059486	male	liver	M390_techrep1	M390	SRR2297781	Diversity Outbred (JAX#009376)	post natal 26 weeks	Standard Chow	G11L2	Male and female Diversity Outbred mice (J:DO Stock# 009376) were obtained from The Jackson Laboratory (Bar Harbor, ME). Animals were received at 3 weeks of age, housed at The Jackson Laboratory, and given free access to either standard rodent chow containing 6% fat by weight (LabDiet 5K52, LabDiet, Scott Distributing, Hudson, NH) or high-fat chow containing 22% fat by weight (TD.08811, Harlan Lab…
SRR2297782	SAMN04039580	agouti	Standard Chow	SRX1204657	GSM1869880	SRS1059487	male	liver	M390_techrep2	M390	SRR2297782	Diversity Outbred (JAX#009376)	post natal 26 weeks	Standard Chow	G11L2	Male and female Diversity Outbred mice (J:DO Stock# 009376) were obtained from The Jackson Laboratory (Bar Harbor, ME). Animals were received at 3 weeks of age, housed at The Jackson Laboratory, and given free access to either standard rodent chow containing 6% fat by weight (LabDiet 5K52, LabDiet, Scott Distributing, Hudson, NH) or high-fat chow containing 22% fat by weight (TD.08811, Harlan Lab…
SRR2297783	SAMN04039581	white	Standard Chow	SRX1204658	GSM1869881	SRS1059484	male	liver	M391_techrep1	M391	SRR2297783	Diversity Outbred (JAX#009376)	post natal 26 weeks	Standard Chow	G11L2	Male and female Diversity Outbred mice (J:DO Stock# 009376) were obtained from The Jackson Laboratory (Bar Harbor, ME). Animals were received at 3 weeks of age, housed at The Jackson Laboratory, and given free access to either standard rodent chow containing 6% fat by weight (LabDiet 5K52, LabDiet, Scott Distributing, Hudson, NH) or high-fat chow containing 22% fat by weight (TD.08811, Harlan Lab…
SRR2297784	SAMN04039582	white	Standard Chow	SRX1204659	GSM1869882	SRS1059483	male	liver	M391_techrep2	M391	SRR2297784	Diversity Outbred (JAX#009376)	post natal 26 weeks	Standard Chow	G11L2	Male and female Diversity Outbred mice (J:DO Stock# 009376) were obtained from The Jackson Laboratory (Bar Harbor, ME). Animals were received at 3 weeks of age, housed at The Jackson Laboratory, and given free access to either standard rodent chow containing 6% fat by weight (LabDiet 5K52, LabDiet, Scott Distributing, Hudson, NH) or high-fat chow containing 22% fat by weight (TD.08811, Harlan Lab…
SRR2297785	SAMN04039583	agouti	Standard Chow	SRX1204660	GSM1869883	SRS1059482	male	liver	M392_techrep1	M392	SRR2297785	Diversity Outbred (JAX#009376)	post natal 26 weeks	Standard Chow	G11L2	Male and female Diversity Outbred mice (J:DO Stock# 009376) were obtained from The Jackson Laboratory (Bar Harbor, ME). Animals were received at 3 weeks of age, housed at The Jackson Laboratory, and given free access to either standard rodent chow containing 6% fat by weight (LabDiet 5K52, LabDiet, Scott Distributing, Hudson, NH) or high-fat chow containing 22% fat by weight (TD.08811, Harlan Lab…
SRR2297786	SAMN04039584	agouti	Standard Chow	SRX1204661	GSM1869884	SRS1059481	male	liver	M392_techrep2	M392	SRR2297786	Diversity Outbred (JAX#009376)	post natal 26 weeks	Standard Chow	G11L2	Male and female Diversity Outbred mice (J:DO Stock# 009376) were obtained from The Jackson Laboratory (Bar Harbor, ME). Animals were received at 3 weeks of age, housed at The Jackson Laboratory, and given free access to either standard rodent chow containing 6% fat by weight (LabDiet 5K52, LabDiet, Scott Distributing, Hudson, NH) or high-fat chow containing 22% fat by weight (TD.08811, Harlan Lab…
SRR2297787	SAMN04039585	agouti	Standard Chow	SRX1204662	GSM1869885	SRS1059480	male	liver	M393_techrep1	M393	SRR2297787	Diversity Outbred (JAX#009376)	post natal 26 weeks	Standard Chow	G11L2	Male and female Diversity Outbred mice (J:DO Stock# 009376) were obtained from The Jackson Laboratory (Bar Harbor, ME). Animals were received at 3 weeks of age, housed at The Jackson Laboratory, and given free access to either standard rodent chow containing 6% fat by weight (LabDiet 5K52, LabDiet, Scott Distributing, Hudson, NH) or high-fat chow containing 22% fat by weight (TD.08811, Harlan Lab…
SRR2297788	SAMN04039586	agouti	Standard Chow	SRX1204663	GSM1869886	SRS1059479	male	liver	M393_techrep2	M393	SRR2297788	Diversity Outbred (JAX#009376)	post natal 26 weeks	Standard Chow	G11L2	Male and female Diversity Outbred mice (J:DO Stock# 009376) were obtained from The Jackson Laboratory (Bar Harbor, ME). Animals were received at 3 weeks of age, housed at The Jackson Laboratory, and given free access to either standard rodent chow containing 6% fat by weight (LabDiet 5K52, LabDiet, Scott Distributing, Hudson, NH) or high-fat chow containing 22% fat by weight (TD.08811, Harlan Lab…
SRR2297789	SAMN04039587	agouti	Standard Chow	SRX1204664	GSM1869887	SRS1059478	male	liver	M394_techrep1	M394	SRR2297789	Diversity Outbred (JAX#009376)	post natal 26 weeks	Standard Chow	G11L2	Male and female Diversity Outbred mice (J:DO Stock# 009376) were obtained from The Jackson Laboratory (Bar Harbor, ME). Animals were received at 3 weeks of age, housed at The Jackson Laboratory, and given free access to either standard rodent chow containing 6% fat by weight (LabDiet 5K52, LabDiet, Scott Distributing, Hudson, NH) or high-fat chow containing 22% fat by weight (TD.08811, Harlan Lab…
SRR2297790	SAMN04039588	agouti	Standard Chow	SRX1204665	GSM1869888	SRS1059485	male	liver	M394_techrep2	M394	SRR2297790	Diversity Outbred (JAX#009376)	post natal 26 weeks	Standard Chow	G11L2	Male and female Diversity Outbred mice (J:DO Stock# 009376) were obtained from The Jackson Laboratory (Bar Harbor, ME). Animals were received at 3 weeks of age, housed at The Jackson Laboratory, and given free access to either standard rodent chow containing 6% fat by weight (LabDiet 5K52, LabDiet, Scott Distributing, Hudson, NH) or high-fat chow containing 22% fat by weight (TD.08811, Harlan Lab…
SRR2297791	SAMN04039589	agouti	Standard Chow	SRX1204666	GSM1869889	SRS1059477	male	liver	M395_techrep1	M395	SRR2297791	Diversity Outbred (JAX#009376)	post natal 26 weeks	Standard Chow	G11L2	Male and female Diversity Outbred mice (J:DO Stock# 009376) were obtained from The Jackson Laboratory (Bar Harbor, ME). Animals were received at 3 weeks of age, housed at The Jackson Laboratory, and given free access to either standard rodent chow containing 6% fat by weight (LabDiet 5K52, LabDiet, Scott Distributing, Hudson, NH) or high-fat chow containing 22% fat by weight (TD.08811, Harlan Lab…
SRR2297792	SAMN04039590	agouti	Standard Chow	SRX1204667	GSM1869890	SRS1059476	male	liver	M395_techrep2	M395	SRR2297792	Diversity Outbred (JAX#009376)	post natal 26 weeks	Standard Chow	G11L2	Male and female Diversity Outbred mice (J:DO Stock# 009376) were obtained from The Jackson Laboratory (Bar Harbor, ME). Animals were received at 3 weeks of age, housed at The Jackson Laboratory, and given free access to either standard rodent chow containing 6% fat by weight (LabDiet 5K52, LabDiet, Scott Distributing, Hudson, NH) or high-fat chow containing 22% fat by weight (TD.08811, Harlan Lab…
SRR2297793	SAMN04039591	white	Standard Chow	SRX1204668	GSM1869891	SRS1059475	male	liver	M396_techrep1	M396	SRR2297793	Diversity Outbred (JAX#009376)	post natal 26 weeks	Standard Chow	G11L2	Male and female Diversity Outbred mice (J:DO Stock# 009376) were obtained from The Jackson Laboratory (Bar Harbor, ME). Animals were received at 3 weeks of age, housed at The Jackson Laboratory, and given free access to either standard rodent chow containing 6% fat by weight (LabDiet 5K52, LabDiet, Scott Distributing, Hudson, NH) or high-fat chow containing 22% fat by weight (TD.08811, Harlan Lab…
SRR2297794	SAMN04039592	white	Standard Chow	SRX1204669	GSM1869892	SRS1059474	male	liver	M396_techrep2	M396	SRR2297794	Diversity Outbred (JAX#009376)	post natal 26 weeks	Standard Chow	G11L2	Male and female Diversity Outbred mice (J:DO Stock# 009376) were obtained from The Jackson Laboratory (Bar Harbor, ME). Animals were received at 3 weeks of age, housed at The Jackson Laboratory, and given free access to either standard rodent chow containing 6% fat by weight (LabDiet 5K52, LabDiet, Scott Distributing, Hudson, NH) or high-fat chow containing 22% fat by weight (TD.08811, Harlan Lab…
SRR2297795	SAMN04039593	black	Standard Chow	SRX1204670	GSM1869893	SRS1059473	male	liver	M397_techrep1	M397	SRR2297795	Diversity Outbred (JAX#009376)	post natal 26 weeks	Standard Chow	G11L2	Male and female Diversity Outbred mice (J:DO Stock# 009376) were obtained from The Jackson Laboratory (Bar Harbor, ME). Animals were received at 3 weeks of age, housed at The Jackson Laboratory, and given free access to either standard rodent chow containing 6% fat by weight (LabDiet 5K52, LabDiet, Scott Distributing, Hudson, NH) or high-fat chow containing 22% fat by weight (TD.08811, Harlan Lab…
SRR2297796	SAMN04039623	black	Standard Chow	SRX1204671	GSM1869894	SRS1059472	male	liver	M397_techrep2	M397	SRR2297796	Diversity Outbred (JAX#009376)	post natal 26 weeks	Standard Chow	G11L2	Male and female Diversity Outbred mice (J:DO Stock# 009376) were obtained from The Jackson Laboratory (Bar Harbor, ME). Animals were received at 3 weeks of age, housed at The Jackson Laboratory, and given free access to either standard rodent chow containing 6% fat by weight (LabDiet 5K52, LabDiet, Scott Distributing, Hudson, NH) or high-fat chow containing 22% fat by weight (TD.08811, Harlan Lab…
SRR2297797	SAMN04039624	agouti	Standard Chow	SRX1204672	GSM1869895	SRS1059471	male	liver	M398_techrep1	M398	SRR2297797	Diversity Outbred (JAX#009376)	post natal 26 weeks	Standard Chow	G11L2	Male and female Diversity Outbred mice (J:DO Stock# 009376) were obtained from The Jackson Laboratory (Bar Harbor, ME). Animals were received at 3 weeks of age, housed at The Jackson Laboratory, and given free access to either standard rodent chow containing 6% fat by weight (LabDiet 5K52, LabDiet, Scott Distributing, Hudson, NH) or high-fat chow containing 22% fat by weight (TD.08811, Harlan Lab…
SRR2297798	SAMN04039625	agouti	Standard Chow	SRX1204673	GSM1869896	SRS1059470	male	liver	M398_techrep2	M398	SRR2297798	Diversity Outbred (JAX#009376)	post natal 26 weeks	Standard Chow	G11L2	Male and female Diversity Outbred mice (J:DO Stock# 009376) were obtained from The Jackson Laboratory (Bar Harbor, ME). Animals were received at 3 weeks of age, housed at The Jackson Laboratory, and given free access to either standard rodent chow containing 6% fat by weight (LabDiet 5K52, LabDiet, Scott Distributing, Hudson, NH) or high-fat chow containing 22% fat by weight (TD.08811, Harlan Lab…
SRR2297799	SAMN04039626	agouti	Standard Chow	SRX1204674	GSM1869897	SRS1059469	male	liver	M399_techrep1	M399	SRR2297799	Diversity Outbred (JAX#009376)	post natal 26 weeks	Standard Chow	G11L2	Male and female Diversity Outbred mice (J:DO Stock# 009376) were obtained from The Jackson Laboratory (Bar Harbor, ME). Animals were received at 3 weeks of age, housed at The Jackson Laboratory, and given free access to either standard rodent chow containing 6% fat by weight (LabDiet 5K52, LabDiet, Scott Distributing, Hudson, NH) or high-fat chow containing 22% fat by weight (TD.08811, Harlan Lab…
SRR2297800	SAMN04039627	agouti	Standard Chow	SRX1204675	GSM1869898	SRS1059468	male	liver	M399_techrep2	M399	SRR2297800	Diversity Outbred (JAX#009376)	post natal 26 weeks	Standard Chow	G11L2	Male and female Diversity Outbred mice (J:DO Stock# 009376) were obtained from The Jackson Laboratory (Bar Harbor, ME). Animals were received at 3 weeks of age, housed at The Jackson Laboratory, and given free access to either standard rodent chow containing 6% fat by weight (LabDiet 5K52, LabDiet, Scott Distributing, Hudson, NH) or high-fat chow containing 22% fat by weight (TD.08811, Harlan Lab…
SRR2297801	SAMN04039628	agouti	Standard Chow	SRX1204676	GSM1869899	SRS1059467	male	liver	M400_techrep1	M400	SRR2297801	Diversity Outbred (JAX#009376)	post natal 26 weeks	Standard Chow	G11L2	Male and female Diversity Outbred mice (J:DO Stock# 009376) were obtained from The Jackson Laboratory (Bar Harbor, ME). Animals were received at 3 weeks of age, housed at The Jackson Laboratory, and given free access to either standard rodent chow containing 6% fat by weight (LabDiet 5K52, LabDiet, Scott Distributing, Hudson, NH) or high-fat chow containing 22% fat by weight (TD.08811, Harlan Lab…
SRR2297802	SAMN04039629	agouti	Standard Chow	SRX1204677	GSM1869900	SRS1059466	male	liver	M400_techrep2	M400	SRR2297802	Diversity Outbred (JAX#009376)	post natal 26 weeks	Standard Chow	G11L2	Male and female Diversity Outbred mice (J:DO Stock# 009376) were obtained from The Jackson Laboratory (Bar Harbor, ME). Animals were received at 3 weeks of age, housed at The Jackson Laboratory, and given free access to either standard rodent chow containing 6% fat by weight (LabDiet 5K52, LabDiet, Scott Distributing, Hudson, NH) or high-fat chow containing 22% fat by weight (TD.08811, Harlan Lab…
SRR2297803	SAMN04039630	black	High Fat Diet	SRX1204678	GSM1869901	SRS1059465	male	liver	M402_techrep1	M402	SRR2297803	Diversity Outbred (JAX#009376)	post natal 26 weeks	High Fat Diet	G11L2	Male and female Diversity Outbred mice (J:DO Stock# 009376) were obtained from The Jackson Laboratory (Bar Harbor, ME). Animals were received at 3 weeks of age, housed at The Jackson Laboratory, and given free access to either standard rodent chow containing 6% fat by weight (LabDiet 5K52, LabDiet, Scott Distributing, Hudson, NH) or high-fat chow containing 22% fat by weight (TD.08811, Harlan Lab…
SRR2297804	SAMN04039631	black	High Fat Diet	SRX1204679	GSM1869902	SRS1059464	male	liver	M402_techrep2	M402	SRR2297804	Diversity Outbred (JAX#009376)	post natal 26 weeks	High Fat Diet	G11L2	Male and female Diversity Outbred mice (J:DO Stock# 009376) were obtained from The Jackson Laboratory (Bar Harbor, ME). Animals were received at 3 weeks of age, housed at The Jackson Laboratory, and given free access to either standard rodent chow containing 6% fat by weight (LabDiet 5K52, LabDiet, Scott Distributing, Hudson, NH) or high-fat chow containing 22% fat by weight (TD.08811, Harlan Lab…
SRR2297805	SAMN04039632	agouti	High Fat Diet	SRX1204680	GSM1869903	SRS1059463	male	liver	M403_techrep1	M403	SRR2297805	Diversity Outbred (JAX#009376)	post natal 26 weeks	High Fat Diet	G11L2	Male and female Diversity Outbred mice (J:DO Stock# 009376) were obtained from The Jackson Laboratory (Bar Harbor, ME). Animals were received at 3 weeks of age, housed at The Jackson Laboratory, and given free access to either standard rodent chow containing 6% fat by weight (LabDiet 5K52, LabDiet, Scott Distributing, Hudson, NH) or high-fat chow containing 22% fat by weight (TD.08811, Harlan Lab…
SRR2297806	SAMN04039633	agouti	High Fat Diet	SRX1204681	GSM1869904	SRS1059462	male	liver	M403_techrep2	M403	SRR2297806	Diversity Outbred (JAX#009376)	post natal 26 weeks	High Fat Diet	G11L2	Male and female Diversity Outbred mice (J:DO Stock# 009376) were obtained from The Jackson Laboratory (Bar Harbor, ME). Animals were received at 3 weeks of age, housed at The Jackson Laboratory, and given free access to either standard rodent chow containing 6% fat by weight (LabDiet 5K52, LabDiet, Scott Distributing, Hudson, NH) or high-fat chow containing 22% fat by weight (TD.08811, Harlan Lab…
SRR2297807	SAMN04039634	agouti	High Fat Diet	SRX1204682	GSM1869905	SRS1059461	male	liver	M404_techrep1	M404	SRR2297807	Diversity Outbred (JAX#009376)	post natal 26 weeks	High Fat Diet	G11L2	Male and female Diversity Outbred mice (J:DO Stock# 009376) were obtained from The Jackson Laboratory (Bar Harbor, ME). Animals were received at 3 weeks of age, housed at The Jackson Laboratory, and given free access to either standard rodent chow containing 6% fat by weight (LabDiet 5K52, LabDiet, Scott Distributing, Hudson, NH) or high-fat chow containing 22% fat by weight (TD.08811, Harlan Lab…
SRR2297808	SAMN04039635	agouti	High Fat Diet	SRX1204683	GSM1869906	SRS1059460	male	liver	M404_techrep2	M404	SRR2297808	Diversity Outbred (JAX#009376)	post natal 26 weeks	High Fat Diet	G11L2	Male and female Diversity Outbred mice (J:DO Stock# 009376) were obtained from The Jackson Laboratory (Bar Harbor, ME). Animals were received at 3 weeks of age, housed at The Jackson Laboratory, and given free access to either standard rodent chow containing 6% fat by weight (LabDiet 5K52, LabDiet, Scott Distributing, Hudson, NH) or high-fat chow containing 22% fat by weight (TD.08811, Harlan Lab…
SRR2297809	SAMN04039636	agouti	High Fat Diet	SRX1204684	GSM1869907	SRS1059459	male	liver	M405_techrep1	M405	SRR2297809	Diversity Outbred (JAX#009376)	post natal 26 weeks	High Fat Diet	G11L2	Male and female Diversity Outbred mice (J:DO Stock# 009376) were obtained from The Jackson Laboratory (Bar Harbor, ME). Animals were received at 3 weeks of age, housed at The Jackson Laboratory, and given free access to either standard rodent chow containing 6% fat by weight (LabDiet 5K52, LabDiet, Scott Distributing, Hudson, NH) or high-fat chow containing 22% fat by weight (TD.08811, Harlan Lab…
SRR2297810	SAMN04039637	agouti	High Fat Diet	SRX1204685	GSM1869908	SRS1059458	male	liver	M405_techrep2	M405	SRR2297810	Diversity Outbred (JAX#009376)	post natal 26 weeks	High Fat Diet	G11L2	Male and female Diversity Outbred mice (J:DO Stock# 009376) were obtained from The Jackson Laboratory (Bar Harbor, ME). Animals were received at 3 weeks of age, housed at The Jackson Laboratory, and given free access to either standard rodent chow containing 6% fat by weight (LabDiet 5K52, LabDiet, Scott Distributing, Hudson, NH) or high-fat chow containing 22% fat by weight (TD.08811, Harlan Lab…
SRR2297811	SAMN04039638	agouti	High Fat Diet	SRX1204686	GSM1869909	SRS1059457	male	liver	M406_techrep1	M406	SRR2297811	Diversity Outbred (JAX#009376)	post natal 26 weeks	High Fat Diet	G11L2	Male and female Diversity Outbred mice (J:DO Stock# 009376) were obtained from The Jackson Laboratory (Bar Harbor, ME). Animals were received at 3 weeks of age, housed at The Jackson Laboratory, and given free access to either standard rodent chow containing 6% fat by weight (LabDiet 5K52, LabDiet, Scott Distributing, Hudson, NH) or high-fat chow containing 22% fat by weight (TD.08811, Harlan Lab…
SRR2297812	SAMN04039639	agouti	High Fat Diet	SRX1204687	GSM1869910	SRS1059456	male	liver	M406_techrep2	M406	SRR2297812	Diversity Outbred (JAX#009376)	post natal 26 weeks	High Fat Diet	G11L2	Male and female Diversity Outbred mice (J:DO Stock# 009376) were obtained from The Jackson Laboratory (Bar Harbor, ME). Animals were received at 3 weeks of age, housed at The Jackson Laboratory, and given free access to either standard rodent chow containing 6% fat by weight (LabDiet 5K52, LabDiet, Scott Distributing, Hudson, NH) or high-fat chow containing 22% fat by weight (TD.08811, Harlan Lab…
SRR2297813	SAMN04039640	agouti	High Fat Diet	SRX1204688	GSM1869911	SRS1059454	male	liver	M407_techrep1	M407	SRR2297813	Diversity Outbred (JAX#009376)	post natal 26 weeks	High Fat Diet	G11L2	Male and female Diversity Outbred mice (J:DO Stock# 009376) were obtained from The Jackson Laboratory (Bar Harbor, ME). Animals were received at 3 weeks of age, housed at The Jackson Laboratory, and given free access to either standard rodent chow containing 6% fat by weight (LabDiet 5K52, LabDiet, Scott Distributing, Hudson, NH) or high-fat chow containing 22% fat by weight (TD.08811, Harlan Lab…
SRR2297814	SAMN04039641	agouti	High Fat Diet	SRX1204689	GSM1869912	SRS1059455	male	liver	M407_techrep2	M407	SRR2297814	Diversity Outbred (JAX#009376)	post natal 26 weeks	High Fat Diet	G11L2	Male and female Diversity Outbred mice (J:DO Stock# 009376) were obtained from The Jackson Laboratory (Bar Harbor, ME). Animals were received at 3 weeks of age, housed at The Jackson Laboratory, and given free access to either standard rodent chow containing 6% fat by weight (LabDiet 5K52, LabDiet, Scott Distributing, Hudson, NH) or high-fat chow containing 22% fat by weight (TD.08811, Harlan Lab…
SRR2297815	SAMN04039642	agouti	High Fat Diet	SRX1204690	GSM1869913	SRS1059453	male	liver	M408_techrep1	M408	SRR2297815	Diversity Outbred (JAX#009376)	post natal 26 weeks	High Fat Diet	G11L2	Male and female Diversity Outbred mice (J:DO Stock# 009376) were obtained from The Jackson Laboratory (Bar Harbor, ME). Animals were received at 3 weeks of age, housed at The Jackson Laboratory, and given free access to either standard rodent chow containing 6% fat by weight (LabDiet 5K52, LabDiet, Scott Distributing, Hudson, NH) or high-fat chow containing 22% fat by weight (TD.08811, Harlan Lab…
SRR2297816	SAMN04039643	agouti	High Fat Diet	SRX1204691	GSM1869914	SRS1059452	male	liver	M408_techrep2	M408	SRR2297816	Diversity Outbred (JAX#009376)	post natal 26 weeks	High Fat Diet	G11L2	Male and female Diversity Outbred mice (J:DO Stock# 009376) were obtained from The Jackson Laboratory (Bar Harbor, ME). Animals were received at 3 weeks of age, housed at The Jackson Laboratory, and given free access to either standard rodent chow containing 6% fat by weight (LabDiet 5K52, LabDiet, Scott Distributing, Hudson, NH) or high-fat chow containing 22% fat by weight (TD.08811, Harlan Lab…
SRR2297817	SAMN04039644	agouti	High Fat Diet	SRX1204692	GSM1869915	SRS1059450	male	liver	M409_techrep1	M409	SRR2297817	Diversity Outbred (JAX#009376)	post natal 26 weeks	High Fat Diet	G11L2	Male and female Diversity Outbred mice (J:DO Stock# 009376) were obtained from The Jackson Laboratory (Bar Harbor, ME). Animals were received at 3 weeks of age, housed at The Jackson Laboratory, and given free access to either standard rodent chow containing 6% fat by weight (LabDiet 5K52, LabDiet, Scott Distributing, Hudson, NH) or high-fat chow containing 22% fat by weight (TD.08811, Harlan Lab…
SRR2297818	SAMN04039645	agouti	High Fat Diet	SRX1204693	GSM1869916	SRS1059451	male	liver	M409_techrep2	M409	SRR2297818	Diversity Outbred (JAX#009376)	post natal 26 weeks	High Fat Diet	G11L2	Male and female Diversity Outbred mice (J:DO Stock# 009376) were obtained from The Jackson Laboratory (Bar Harbor, ME). Animals were received at 3 weeks of age, housed at The Jackson Laboratory, and given free access to either standard rodent chow containing 6% fat by weight (LabDiet 5K52, LabDiet, Scott Distributing, Hudson, NH) or high-fat chow containing 22% fat by weight (TD.08811, Harlan Lab…
SRR2297819	SAMN04039646	agouti	High Fat Diet	SRX1204694	GSM1869917	SRS1059449	male	liver	M410_techrep1	M410	SRR2297819	Diversity Outbred (JAX#009376)	post natal 26 weeks	High Fat Diet	G11L2	Male and female Diversity Outbred mice (J:DO Stock# 009376) were obtained from The Jackson Laboratory (Bar Harbor, ME). Animals were received at 3 weeks of age, housed at The Jackson Laboratory, and given free access to either standard rodent chow containing 6% fat by weight (LabDiet 5K52, LabDiet, Scott Distributing, Hudson, NH) or high-fat chow containing 22% fat by weight (TD.08811, Harlan Lab…
SRR2297820	SAMN04039647	agouti	High Fat Diet	SRX1204695	GSM1869918	SRS1059448	male	liver	M410_techrep2	M410	SRR2297820	Diversity Outbred (JAX#009376)	post natal 26 weeks	High Fat Diet	G11L2	Male and female Diversity Outbred mice (J:DO Stock# 009376) were obtained from The Jackson Laboratory (Bar Harbor, ME). Animals were received at 3 weeks of age, housed at The Jackson Laboratory, and given free access to either standard rodent chow containing 6% fat by weight (LabDiet 5K52, LabDiet, Scott Distributing, Hudson, NH) or high-fat chow containing 22% fat by weight (TD.08811, Harlan Lab…
SRR2297821	SAMN04039648	white	High Fat Diet	SRX1204696	GSM1869919	SRS1059447	male	liver	M411_techrep1	M411	SRR2297821	Diversity Outbred (JAX#009376)	post natal 26 weeks	High Fat Diet	G11L2	Male and female Diversity Outbred mice (J:DO Stock# 009376) were obtained from The Jackson Laboratory (Bar Harbor, ME). Animals were received at 3 weeks of age, housed at The Jackson Laboratory, and given free access to either standard rodent chow containing 6% fat by weight (LabDiet 5K52, LabDiet, Scott Distributing, Hudson, NH) or high-fat chow containing 22% fat by weight (TD.08811, Harlan Lab…
SRR2297822	SAMN04039649	white	High Fat Diet	SRX1204697	GSM1869920	SRS1059446	male	liver	M411_techrep2	M411	SRR2297822	Diversity Outbred (JAX#009376)	post natal 26 weeks	High Fat Diet	G11L2	Male and female Diversity Outbred mice (J:DO Stock# 009376) were obtained from The Jackson Laboratory (Bar Harbor, ME). Animals were received at 3 weeks of age, housed at The Jackson Laboratory, and given free access to either standard rodent chow containing 6% fat by weight (LabDiet 5K52, LabDiet, Scott Distributing, Hudson, NH) or high-fat chow containing 22% fat by weight (TD.08811, Harlan Lab…
SRR2297823	SAMN04039650	agouti	High Fat Diet	SRX1204698	GSM1869921	SRS1059445	male	liver	M415_techrep1	M415	SRR2297823	Diversity Outbred (JAX#009376)	post natal 26 weeks	High Fat Diet	G11L2	Male and female Diversity Outbred mice (J:DO Stock# 009376) were obtained from The Jackson Laboratory (Bar Harbor, ME). Animals were received at 3 weeks of age, housed at The Jackson Laboratory, and given free access to either standard rodent chow containing 6% fat by weight (LabDiet 5K52, LabDiet, Scott Distributing, Hudson, NH) or high-fat chow containing 22% fat by weight (TD.08811, Harlan Lab…
SRR2297824	SAMN04039651	agouti	High Fat Diet	SRX1204699	GSM1869922	SRS1059443	male	liver	M415_techrep2	M415	SRR2297824	Diversity Outbred (JAX#009376)	post natal 26 weeks	High Fat Diet	G11L2	Male and female Diversity Outbred mice (J:DO Stock# 009376) were obtained from The Jackson Laboratory (Bar Harbor, ME). Animals were received at 3 weeks of age, housed at The Jackson Laboratory, and given free access to either standard rodent chow containing 6% fat by weight (LabDiet 5K52, LabDiet, Scott Distributing, Hudson, NH) or high-fat chow containing 22% fat by weight (TD.08811, Harlan Lab…
SRR2297825	SAMN04039594	buff	High Fat Diet	SRX1204700	GSM1869923	SRS1059444	male	liver	M416_techrep1	M416	SRR2297825	Diversity Outbred (JAX#009376)	post natal 26 weeks	High Fat Diet	G11L2	Male and female Diversity Outbred mice (J:DO Stock# 009376) were obtained from The Jackson Laboratory (Bar Harbor, ME). Animals were received at 3 weeks of age, housed at The Jackson Laboratory, and given free access to either standard rodent chow containing 6% fat by weight (LabDiet 5K52, LabDiet, Scott Distributing, Hudson, NH) or high-fat chow containing 22% fat by weight (TD.08811, Harlan Lab…
SRR2297826	SAMN04039595	buff	High Fat Diet	SRX1204701	GSM1869924	SRS1059442	male	liver	M416_techrep2	M416	SRR2297826	Diversity Outbred (JAX#009376)	post natal 26 weeks	High Fat Diet	G11L2	Male and female Diversity Outbred mice (J:DO Stock# 009376) were obtained from The Jackson Laboratory (Bar Harbor, ME). Animals were received at 3 weeks of age, housed at The Jackson Laboratory, and given free access to either standard rodent chow containing 6% fat by weight (LabDiet 5K52, LabDiet, Scott Distributing, Hudson, NH) or high-fat chow containing 22% fat by weight (TD.08811, Harlan Lab…
SRR2297827	SAMN04039601	agouti	High Fat Diet	SRX1204702	GSM1869925	SRS1059441	male	liver	M417_techrep1	M417	SRR2297827	Diversity Outbred (JAX#009376)	post natal 26 weeks	High Fat Diet	G11L2	Male and female Diversity Outbred mice (J:DO Stock# 009376) were obtained from The Jackson Laboratory (Bar Harbor, ME). Animals were received at 3 weeks of age, housed at The Jackson Laboratory, and given free access to either standard rodent chow containing 6% fat by weight (LabDiet 5K52, LabDiet, Scott Distributing, Hudson, NH) or high-fat chow containing 22% fat by weight (TD.08811, Harlan Lab…
SRR2297828	SAMN04039602	agouti	High Fat Diet	SRX1204703	GSM1869926	SRS1059440	male	liver	M417_techrep2	M417	SRR2297828	Diversity Outbred (JAX#009376)	post natal 26 weeks	High Fat Diet	G11L2	Male and female Diversity Outbred mice (J:DO Stock# 009376) were obtained from The Jackson Laboratory (Bar Harbor, ME). Animals were received at 3 weeks of age, housed at The Jackson Laboratory, and given free access to either standard rodent chow containing 6% fat by weight (LabDiet 5K52, LabDiet, Scott Distributing, Hudson, NH) or high-fat chow containing 22% fat by weight (TD.08811, Harlan Lab…
SRR2297829	SAMN04039603	agouti	High Fat Diet	SRX1204704	GSM1869927	SRS1059439	male	liver	M418_techrep1	M418	SRR2297829	Diversity Outbred (JAX#009376)	post natal 26 weeks	High Fat Diet	G11L2	Male and female Diversity Outbred mice (J:DO Stock# 009376) were obtained from The Jackson Laboratory (Bar Harbor, ME). Animals were received at 3 weeks of age, housed at The Jackson Laboratory, and given free access to either standard rodent chow containing 6% fat by weight (LabDiet 5K52, LabDiet, Scott Distributing, Hudson, NH) or high-fat chow containing 22% fat by weight (TD.08811, Harlan Lab…
SRR2297830	SAMN04039604	agouti	High Fat Diet	SRX1204705	GSM1869928	SRS1059438	male	liver	M418_techrep2	M418	SRR2297830	Diversity Outbred (JAX#009376)	post natal 26 weeks	High Fat Diet	G11L2	Male and female Diversity Outbred mice (J:DO Stock# 009376) were obtained from The Jackson Laboratory (Bar Harbor, ME). Animals were received at 3 weeks of age, housed at The Jackson Laboratory, and given free access to either standard rodent chow containing 6% fat by weight (LabDiet 5K52, LabDiet, Scott Distributing, Hudson, NH) or high-fat chow containing 22% fat by weight (TD.08811, Harlan Lab…
SRR2297831	SAMN04039605	agouti	High Fat Diet	SRX1204706	GSM1869929	SRS1059437	male	liver	M419_techrep1	M419	SRR2297831	Diversity Outbred (JAX#009376)	post natal 26 weeks	High Fat Diet	G11L2	Male and female Diversity Outbred mice (J:DO Stock# 009376) were obtained from The Jackson Laboratory (Bar Harbor, ME). Animals were received at 3 weeks of age, housed at The Jackson Laboratory, and given free access to either standard rodent chow containing 6% fat by weight (LabDiet 5K52, LabDiet, Scott Distributing, Hudson, NH) or high-fat chow containing 22% fat by weight (TD.08811, Harlan Lab…
SRR2297832	SAMN04039596	agouti	High Fat Diet	SRX1204707	GSM1869930	SRS1059436	male	liver	M419_techrep2	M419	SRR2297832	Diversity Outbred (JAX#009376)	post natal 26 weeks	High Fat Diet	G11L2	Male and female Diversity Outbred mice (J:DO Stock# 009376) were obtained from The Jackson Laboratory (Bar Harbor, ME). Animals were received at 3 weeks of age, housed at The Jackson Laboratory, and given free access to either standard rodent chow containing 6% fat by weight (LabDiet 5K52, LabDiet, Scott Distributing, Hudson, NH) or high-fat chow containing 22% fat by weight (TD.08811, Harlan Lab…
SRR2297833	SAMN04039597	agouti	High Fat Diet	SRX1204708	GSM1869931	SRS1059435	male	liver	M420_techrep1	M420	SRR2297833	Diversity Outbred (JAX#009376)	post natal 26 weeks	High Fat Diet	G11L2	Male and female Diversity Outbred mice (J:DO Stock# 009376) were obtained from The Jackson Laboratory (Bar Harbor, ME). Animals were received at 3 weeks of age, housed at The Jackson Laboratory, and given free access to either standard rodent chow containing 6% fat by weight (LabDiet 5K52, LabDiet, Scott Distributing, Hudson, NH) or high-fat chow containing 22% fat by weight (TD.08811, Harlan Lab…
SRR2297834	SAMN04039598	agouti	High Fat Diet	SRX1204709	GSM1869932	SRS1059433	male	liver	M420_techrep2	M420	SRR2297834	Diversity Outbred (JAX#009376)	post natal 26 weeks	High Fat Diet	G11L2	Male and female Diversity Outbred mice (J:DO Stock# 009376) were obtained from The Jackson Laboratory (Bar Harbor, ME). Animals were received at 3 weeks of age, housed at The Jackson Laboratory, and given free access to either standard rodent chow containing 6% fat by weight (LabDiet 5K52, LabDiet, Scott Distributing, Hudson, NH) or high-fat chow containing 22% fat by weight (TD.08811, Harlan Lab…
SRR2297835	SAMN04039599	black	High Fat Diet	SRX1204710	GSM1869933	SRS1059434	male	liver	M421_techrep1	M421	SRR2297835	Diversity Outbred (JAX#009376)	post natal 26 weeks	High Fat Diet	G11L2	Male and female Diversity Outbred mice (J:DO Stock# 009376) were obtained from The Jackson Laboratory (Bar Harbor, ME). Animals were received at 3 weeks of age, housed at The Jackson Laboratory, and given free access to either standard rodent chow containing 6% fat by weight (LabDiet 5K52, LabDiet, Scott Distributing, Hudson, NH) or high-fat chow containing 22% fat by weight (TD.08811, Harlan Lab…
SRR2297836	SAMN04039600	black	High Fat Diet	SRX1204711	GSM1869934	SRS1059432	male	liver	M421_techrep2	M421	SRR2297836	Diversity Outbred (JAX#009376)	post natal 26 weeks	High Fat Diet	G11L2	Male and female Diversity Outbred mice (J:DO Stock# 009376) were obtained from The Jackson Laboratory (Bar Harbor, ME). Animals were received at 3 weeks of age, housed at The Jackson Laboratory, and given free access to either standard rodent chow containing 6% fat by weight (LabDiet 5K52, LabDiet, Scott Distributing, Hudson, NH) or high-fat chow containing 22% fat by weight (TD.08811, Harlan Lab…
SRR2297837	SAMN04039606	buff	High Fat Diet	SRX1204712	GSM1869935	SRS1059431	male	liver	M422_techrep1	M422	SRR2297837	Diversity Outbred (JAX#009376)	post natal 26 weeks	High Fat Diet	G11L2	Male and female Diversity Outbred mice (J:DO Stock# 009376) were obtained from The Jackson Laboratory (Bar Harbor, ME). Animals were received at 3 weeks of age, housed at The Jackson Laboratory, and given free access to either standard rodent chow containing 6% fat by weight (LabDiet 5K52, LabDiet, Scott Distributing, Hudson, NH) or high-fat chow containing 22% fat by weight (TD.08811, Harlan Lab…
SRR2297838	SAMN04039607	buff	High Fat Diet	SRX1204713	GSM1869936	SRS1059429	male	liver	M422_techrep2	M422	SRR2297838	Diversity Outbred (JAX#009376)	post natal 26 weeks	High Fat Diet	G11L2	Male and female Diversity Outbred mice (J:DO Stock# 009376) were obtained from The Jackson Laboratory (Bar Harbor, ME). Animals were received at 3 weeks of age, housed at The Jackson Laboratory, and given free access to either standard rodent chow containing 6% fat by weight (LabDiet 5K52, LabDiet, Scott Distributing, Hudson, NH) or high-fat chow containing 22% fat by weight (TD.08811, Harlan Lab…
SRR2297839	SAMN04039608	agouti	High Fat Diet	SRX1204714	GSM1869937	SRS1059430	male	liver	M423_techrep1	M423	SRR2297839	Diversity Outbred (JAX#009376)	post natal 26 weeks	High Fat Diet	G11L2	Male and female Diversity Outbred mice (J:DO Stock# 009376) were obtained from The Jackson Laboratory (Bar Harbor, ME). Animals were received at 3 weeks of age, housed at The Jackson Laboratory, and given free access to either standard rodent chow containing 6% fat by weight (LabDiet 5K52, LabDiet, Scott Distributing, Hudson, NH) or high-fat chow containing 22% fat by weight (TD.08811, Harlan Lab…
SRR2297840	SAMN04039609	agouti	High Fat Diet	SRX1204715	GSM1869938	SRS1059428	male	liver	M423_techrep2	M423	SRR2297840	Diversity Outbred (JAX#009376)	post natal 26 weeks	High Fat Diet	G11L2	Male and female Diversity Outbred mice (J:DO Stock# 009376) were obtained from The Jackson Laboratory (Bar Harbor, ME). Animals were received at 3 weeks of age, housed at The Jackson Laboratory, and given free access to either standard rodent chow containing 6% fat by weight (LabDiet 5K52, LabDiet, Scott Distributing, Hudson, NH) or high-fat chow containing 22% fat by weight (TD.08811, Harlan Lab…
SRR2297841	SAMN04039610	agouti	High Fat Diet	SRX1204716	GSM1869939	SRS1059427	male	liver	M424_techrep1	M424	SRR2297841	Diversity Outbred (JAX#009376)	post natal 26 weeks	High Fat Diet	G11L2	Male and female Diversity Outbred mice (J:DO Stock# 009376) were obtained from The Jackson Laboratory (Bar Harbor, ME). Animals were received at 3 weeks of age, housed at The Jackson Laboratory, and given free access to either standard rodent chow containing 6% fat by weight (LabDiet 5K52, LabDiet, Scott Distributing, Hudson, NH) or high-fat chow containing 22% fat by weight (TD.08811, Harlan Lab…
SRR2297842	SAMN04039611	agouti	High Fat Diet	SRX1204717	GSM1869940	SRS1059426	male	liver	M424_techrep2	M424	SRR2297842	Diversity Outbred (JAX#009376)	post natal 26 weeks	High Fat Diet	G11L2	Male and female Diversity Outbred mice (J:DO Stock# 009376) were obtained from The Jackson Laboratory (Bar Harbor, ME). Animals were received at 3 weeks of age, housed at The Jackson Laboratory, and given free access to either standard rodent chow containing 6% fat by weight (LabDiet 5K52, LabDiet, Scott Distributing, Hudson, NH) or high-fat chow containing 22% fat by weight (TD.08811, Harlan Lab…
SRR2297843	SAMN04039612	agouti	High Fat Diet	SRX1204718	GSM1869941	SRS1059424	male	liver	M425_techrep1	M425	SRR2297843	Diversity Outbred (JAX#009376)	post natal 26 weeks	High Fat Diet	G11L2	Male and female Diversity Outbred mice (J:DO Stock# 009376) were obtained from The Jackson Laboratory (Bar Harbor, ME). Animals were received at 3 weeks of age, housed at The Jackson Laboratory, and given free access to either standard rodent chow containing 6% fat by weight (LabDiet 5K52, LabDiet, Scott Distributing, Hudson, NH) or high-fat chow containing 22% fat by weight (TD.08811, Harlan Lab…
SRR2297844	SAMN04039613	agouti	High Fat Diet	SRX1204719	GSM1869942	SRS1059425	male	liver	M425_techrep2	M425	SRR2297844	Diversity Outbred (JAX#009376)	post natal 26 weeks	High Fat Diet	G11L2	Male and female Diversity Outbred mice (J:DO Stock# 009376) were obtained from The Jackson Laboratory (Bar Harbor, ME). Animals were received at 3 weeks of age, housed at The Jackson Laboratory, and given free access to either standard rodent chow containing 6% fat by weight (LabDiet 5K52, LabDiet, Scott Distributing, Hudson, NH) or high-fat chow containing 22% fat by weight (TD.08811, Harlan Lab…
SRR2297765	SAMN04039563	black	Standard Chow	SRX1204640	GSM1869863	SRS1059504	male	liver	M382_techrep1	M382	SRR2297765	Diversity Outbred (JAX#009376)	post natal 26 weeks	Standard Chow	G11L2	Male and female Diversity Outbred mice (J:DO Stock# 009376) were obtained from The Jackson Laboratory (Bar Harbor, ME). Animals were received at 3 weeks of age, housed at The Jackson Laboratory, and given free access to either standard rodent chow containing 6% fat by weight (LabDiet 5K52, LabDiet, Scott Distributing, Hudson, NH) or high-fat chow containing 22% fat by weight (TD.08811, Harlan Lab…

## Sheet: GSE120977_mouse_CDAHFD
Run	BioProject	BioSample	diet	genotype/variation	GEO_Accession (exp)	Instrument	LibraryLayout	Organism	Sample Name	source_name	strain_background	tissue	gender
SRR7984687	PRJNA495159	SAMN10220709	Normal Diet	Wild Type	GSM3423313	Illumina HiSeq 4000	PAIRED	Mus musculus	GSM3423313	Normal Diet Wild type mice	C57/BL6	liver	male
SRR7984688	PRJNA495159	SAMN10220708	Normal Diet	Wild Type	GSM3423314	Illumina HiSeq 4000	PAIRED	Mus musculus	GSM3423314	Normal Diet Wild type mice	C57/BL6	liver	male
SRR7984689	PRJNA495159	SAMN10220707	Normal Diet	Wild Type	GSM3423315	Illumina HiSeq 4000	PAIRED	Mus musculus	GSM3423315	Normal Diet Wild type mice	C57/BL6	liver	male
SRR7984690	PRJNA495159	SAMN10220706	Normal Diet	Wild Type	GSM3423316	Illumina HiSeq 4000	PAIRED	Mus musculus	GSM3423316	Normal Diet Wild type mice	C57/BL6	liver	male
SRR7984691	PRJNA495159	SAMN10220705	Normal Diet	Wild Type	GSM3423317	Illumina HiSeq 4000	PAIRED	Mus musculus	GSM3423317	Normal Diet Wild type mice	C57/BL6	liver	male
SRR7984692	PRJNA495159	SAMN10220703	CDAHFD	Wild Type	GSM3423318	Illumina HiSeq 4000	PAIRED	Mus musculus	GSM3423318	High Fat Diet Wild type mice	C57/BL6	liver	male
SRR7984693	PRJNA495159	SAMN10220731	CDAHFD	Wild Type	GSM3423319	Illumina HiSeq 4000	PAIRED	Mus musculus	GSM3423319	High Fat Diet Wild type mice	C57/BL6	liver	male
SRR7984694	PRJNA495159	SAMN10220730	CDAHFD	Wild Type	GSM3423320	Illumina HiSeq 4000	PAIRED	Mus musculus	GSM3423320	High Fat Diet Wild type mice	C57/BL6	liver	male
SRR7984695	PRJNA495159	SAMN10220729	CDAHFD	Wild Type	GSM3423321	Illumina HiSeq 4000	PAIRED	Mus musculus	GSM3423321	High Fat Diet Wild type mice	C57/BL6	liver	male
SRR7984696	PRJNA495159	SAMN10220728	CDAHFD	Wild Type	GSM3423322	Illumina HiSeq 4000	PAIRED	Mus musculus	GSM3423322	High Fat Diet Wild type mice	C57/BL6	liver	male

## Sheet: GSE17254_PPARα agonist
geo_accession	source_name_ch1	characteristics_ch1.1	characteristics_ch1.2	characteristics_ch1.3	characteristics_ch1.4	characteristics_ch1.5	treatment_protocol_ch1	growth_protocol_ch1	extract_protocol_ch1	description	platform_id
GSM432141	Primary hepatocytes isolated from Donor 1 treated with Wy14643 for 24h	donor: 1	agent: Wy14643	time: 24h	gender: Male	age: 63 years old	Cells were plated on collagen-coated six-well plates and filled with maintenance medium. Upon arrival of the cells, the medium was discarded and was replaced by Hepatocyte Culture Medium (HCM) with additives. The additives included Gentamicin sulphate/Amphotercin-B, Bovine serum albumin (Fatty acid free), Transferrin, Ascorbic acid, Insulin, Epidermal growth factor, Hydrocortisone hemisuccinate. …	Human hepatocytes and Hepatocyte Culture Medium Bulletkit were purchased from Lonza Bioscience (Verviers, Belgium). Primary hepatocytes were isolated from surgical liver biopsies obtained from six individual donors who underwent surgery after informed consent was obtained for surgery with subsequent use of samples in experiments. Lonza utilizes the hospital's Institutional Review Board (IRB) to o…	Total RNA was prepared from human primary hepatocytes using TRIzol reagent and whereafter purified total RNA was isolated using Qiagen RNEasy columns.	no additional information	GPL570
GSM432142	Primary hepatocytes isolated from Donor 1 treated with DMSO for 24h	donor: 1	agent: control	time: 24h	gender: Male	age: 63 years old	Cells were plated on collagen-coated six-well plates and filled with maintenance medium. Upon arrival of the cells, the medium was discarded and was replaced by Hepatocyte Culture Medium (HCM) with additives. The additives included Gentamicin sulphate/Amphotercin-B, Bovine serum albumin (Fatty acid free), Transferrin, Ascorbic acid, Insulin, Epidermal growth factor, Hydrocortisone hemisuccinate. …	Human hepatocytes and Hepatocyte Culture Medium Bulletkit were purchased from Lonza Bioscience (Verviers, Belgium). Primary hepatocytes were isolated from surgical liver biopsies obtained from six individual donors who underwent surgery after informed consent was obtained for surgery with subsequent use of samples in experiments. Lonza utilizes the hospital's Institutional Review Board (IRB) to o…	Total RNA was prepared from human primary hepatocytes using TRIzol reagent and whereafter purified total RNA was isolated using Qiagen RNEasy columns.	no additional information	GPL570
GSM432145	Primary hepatocytes isolated from Donor 2 treated with Wy14643 for 24h	donor: 2	agent: Wy14643	time: 24h	gender: Male	age: 44 years old	Cells were plated on collagen-coated six-well plates and filled with maintenance medium. Upon arrival of the cells, the medium was discarded and was replaced by Hepatocyte Culture Medium (HCM) with additives. The additives included Gentamicin sulphate/Amphotercin-B, Bovine serum albumin (Fatty acid free), Transferrin, Ascorbic acid, Insulin, Epidermal growth factor, Hydrocortisone hemisuccinate. …	Human hepatocytes and Hepatocyte Culture Medium Bulletkit were purchased from Lonza Bioscience (Verviers, Belgium). Primary hepatocytes were isolated from surgical liver biopsies obtained from six individual donors who underwent surgery after informed consent was obtained for surgery with subsequent use of samples in experiments. Lonza utilizes the hospital's Institutional Review Board (IRB) to o…	Total RNA was prepared from human primary hepatocytes using TRIzol reagent and whereafter purified total RNA was isolated using Qiagen RNEasy columns.	no additional information	GPL570
GSM432146	Primary hepatocytes isolated from Donor 2 treated with DMSO for 24h	donor: 2	agent: control	time: 24h	gender: Male	age: 44 years old	Cells were plated on collagen-coated six-well plates and filled with maintenance medium. Upon arrival of the cells, the medium was discarded and was replaced by Hepatocyte Culture Medium (HCM) with additives. The additives included Gentamicin sulphate/Amphotercin-B, Bovine serum albumin (Fatty acid free), Transferrin, Ascorbic acid, Insulin, Epidermal growth factor, Hydrocortisone hemisuccinate. …	Human hepatocytes and Hepatocyte Culture Medium Bulletkit were purchased from Lonza Bioscience (Verviers, Belgium). Primary hepatocytes were isolated from surgical liver biopsies obtained from six individual donors who underwent surgery after informed consent was obtained for surgery with subsequent use of samples in experiments. Lonza utilizes the hospital's Institutional Review Board (IRB) to o…	Total RNA was prepared from human primary hepatocytes using TRIzol reagent and whereafter purified total RNA was isolated using Qiagen RNEasy columns.	no additional information	GPL570
GSM432149	Primary hepatocytes isolated from Donor 3 treated with Wy14643 for 24h	donor: 3	agent: Wy14643	time: 24h	gender: Female	age: 70 years old	Cells were plated on collagen-coated six-well plates and filled with maintenance medium. Upon arrival of the cells, the medium was discarded and was replaced by Hepatocyte Culture Medium (HCM) with additives. The additives included Gentamicin sulphate/Amphotercin-B, Bovine serum albumin (Fatty acid free), Transferrin, Ascorbic acid, Insulin, Epidermal growth factor, Hydrocortisone hemisuccinate. …	Human hepatocytes and Hepatocyte Culture Medium Bulletkit were purchased from Lonza Bioscience (Verviers, Belgium). Primary hepatocytes were isolated from surgical liver biopsies obtained from six individual donors who underwent surgery after informed consent was obtained for surgery with subsequent use of samples in experiments. Lonza utilizes the hospital's Institutional Review Board (IRB) to o…	Total RNA was prepared from human primary hepatocytes using TRIzol reagent and whereafter purified total RNA was isolated using Qiagen RNEasy columns.	no additional information	GPL570
GSM432150	Primary hepatocytes isolated from Donor 3 treated with DMSO for 24h	donor: 3	agent: control	time: 24h	gender: Female	age: 70 years old	Cells were plated on collagen-coated six-well plates and filled with maintenance medium. Upon arrival of the cells, the medium was discarded and was replaced by Hepatocyte Culture Medium (HCM) with additives. The additives included Gentamicin sulphate/Amphotercin-B, Bovine serum albumin (Fatty acid free), Transferrin, Ascorbic acid, Insulin, Epidermal growth factor, Hydrocortisone hemisuccinate. …	Human hepatocytes and Hepatocyte Culture Medium Bulletkit were purchased from Lonza Bioscience (Verviers, Belgium). Primary hepatocytes were isolated from surgical liver biopsies obtained from six individual donors who underwent surgery after informed consent was obtained for surgery with subsequent use of samples in experiments. Lonza utilizes the hospital's Institutional Review Board (IRB) to o…	Total RNA was prepared from human primary hepatocytes using TRIzol reagent and whereafter purified total RNA was isolated using Qiagen RNEasy columns.	no additional information	GPL570
GSM432153	Primary hepatocytes isolated from Donor 4 treated with Wy14643 for 24h	donor: 4	agent: Wy14643	time: 24h	gender: Female	age: 54 years old	Cells were plated on collagen-coated six-well plates and filled with maintenance medium. Upon arrival of the cells, the medium was discarded and was replaced by Hepatocyte Culture Medium (HCM) with additives. The additives included Gentamicin sulphate/Amphotercin-B, Bovine serum albumin (Fatty acid free), Transferrin, Ascorbic acid, Insulin, Epidermal growth factor, Hydrocortisone hemisuccinate. …	Human hepatocytes and Hepatocyte Culture Medium Bulletkit were purchased from Lonza Bioscience (Verviers, Belgium). Primary hepatocytes were isolated from surgical liver biopsies obtained from six individual donors who underwent surgery after informed consent was obtained for surgery with subsequent use of samples in experiments. Lonza utilizes the hospital's Institutional Review Board (IRB) to o…	Total RNA was prepared from human primary hepatocytes using TRIzol reagent and whereafter purified total RNA was isolated using Qiagen RNEasy columns.	no additional information	GPL570
GSM432154	Primary hepatocytes isolated from Donor 4 treated with DMSO for 24h	donor: 4	agent: control	time: 24h	gender: Female	age: 54 years old	Cells were plated on collagen-coated six-well plates and filled with maintenance medium. Upon arrival of the cells, the medium was discarded and was replaced by Hepatocyte Culture Medium (HCM) with additives. The additives included Gentamicin sulphate/Amphotercin-B, Bovine serum albumin (Fatty acid free), Transferrin, Ascorbic acid, Insulin, Epidermal growth factor, Hydrocortisone hemisuccinate. …	Human hepatocytes and Hepatocyte Culture Medium Bulletkit were purchased from Lonza Bioscience (Verviers, Belgium). Primary hepatocytes were isolated from surgical liver biopsies obtained from six individual donors who underwent surgery after informed consent was obtained for surgery with subsequent use of samples in experiments. Lonza utilizes the hospital's Institutional Review Board (IRB) to o…	Total RNA was prepared from human primary hepatocytes using TRIzol reagent and whereafter purified total RNA was isolated using Qiagen RNEasy columns.	no additional information	GPL570
GSM432157	Primary hepatocytes isolated from Donor 5 treated with Wy14643 for 24h	donor: 5	agent: Wy14643	time: 24h	gender: Male	age: 73 years old	Cells were plated on collagen-coated six-well plates and filled with maintenance medium. Upon arrival of the cells, the medium was discarded and was replaced by Hepatocyte Culture Medium (HCM) with additives. The additives included Gentamicin sulphate/Amphotercin-B, Bovine serum albumin (Fatty acid free), Transferrin, Ascorbic acid, Insulin, Epidermal growth factor, Hydrocortisone hemisuccinate. …	Human hepatocytes and Hepatocyte Culture Medium Bulletkit were purchased from Lonza Bioscience (Verviers, Belgium). Primary hepatocytes were isolated from surgical liver biopsies obtained from six individual donors who underwent surgery after informed consent was obtained for surgery with subsequent use of samples in experiments. Lonza utilizes the hospital's Institutional Review Board (IRB) to o…	Total RNA was prepared from human primary hepatocytes using TRIzol reagent and whereafter purified total RNA was isolated using Qiagen RNEasy columns.	no additional information	GPL570
GSM432158	Primary hepatocytes isolated from Donor 5 treated with DMSO for 24h	donor: 5	agent: control	time: 24h	gender: Male	age: 73 years old	Cells were plated on collagen-coated six-well plates and filled with maintenance medium. Upon arrival of the cells, the medium was discarded and was replaced by Hepatocyte Culture Medium (HCM) with additives. The additives included Gentamicin sulphate/Amphotercin-B, Bovine serum albumin (Fatty acid free), Transferrin, Ascorbic acid, Insulin, Epidermal growth factor, Hydrocortisone hemisuccinate. …	Human hepatocytes and Hepatocyte Culture Medium Bulletkit were purchased from Lonza Bioscience (Verviers, Belgium). Primary hepatocytes were isolated from surgical liver biopsies obtained from six individual donors who underwent surgery after informed consent was obtained for surgery with subsequent use of samples in experiments. Lonza utilizes the hospital's Institutional Review Board (IRB) to o…	Total RNA was prepared from human primary hepatocytes using TRIzol reagent and whereafter purified total RNA was isolated using Qiagen RNEasy columns.	no additional information	GPL570
GSM432161	Primary hepatocytes isolated from Donor 6 treated with Wy14643 for 24h	donor: 6	agent: Wy14643	time: 24h	gender: Male	age: 73 years old	Cells were plated on collagen-coated six-well plates and filled with maintenance medium. Upon arrival of the cells, the medium was discarded and was replaced by Hepatocyte Culture Medium (HCM) with additives. The additives included Gentamicin sulphate/Amphotercin-B, Bovine serum albumin (Fatty acid free), Transferrin, Ascorbic acid, Insulin, Epidermal growth factor, Hydrocortisone hemisuccinate. …	Human hepatocytes and Hepatocyte Culture Medium Bulletkit were purchased from Lonza Bioscience (Verviers, Belgium). Primary hepatocytes were isolated from surgical liver biopsies obtained from six individual donors who underwent surgery after informed consent was obtained for surgery with subsequent use of samples in experiments. Lonza utilizes the hospital's Institutional Review Board (IRB) to o…	Total RNA was prepared from human primary hepatocytes using TRIzol reagent and whereafter purified total RNA was isolated using Qiagen RNEasy columns.	no additional information	GPL570
GSM432162	Primary hepatocytes isolated from Donor 6 treated with DMSO for 24h	donor: 6	agent: control	time: 24h	gender: Male	age: 73 years old	Cells were plated on collagen-coated six-well plates and filled with maintenance medium. Upon arrival of the cells, the medium was discarded and was replaced by Hepatocyte Culture Medium (HCM) with additives. The additives included Gentamicin sulphate/Amphotercin-B, Bovine serum albumin (Fatty acid free), Transferrin, Ascorbic acid, Insulin, Epidermal growth factor, Hydrocortisone hemisuccinate. …	Human hepatocytes and Hepatocyte Culture Medium Bulletkit were purchased from Lonza Bioscience (Verviers, Belgium). Primary hepatocytes were isolated from surgical liver biopsies obtained from six individual donors who underwent surgery after informed consent was obtained for surgery with subsequent use of samples in experiments. Lonza utilizes the hospital's Institutional Review Board (IRB) to o…	Total RNA was prepared from human primary hepatocytes using TRIzol reagent and whereafter purified total RNA was isolated using Qiagen RNEasy columns.	no additional information	GPL570
GSM432117	Primary hepatocytes isolated from NMRI mouse strain treated with Wy14643 for 24h	strain: NMRI	agent: Wy14643	time: 24h	gender: Male	age: 4 months	Cells were plated on collagen-coated six-well plates. Viability was determined by Trypan Blue exclusion, and was at least 75%. Hepatocytes were suspended in William's E medium (Lonza Bioscience, Verviers, Belgium) supplemented with 10% (v/v) fetal calf serum, 20 m-units/mL insulin, 10 nM dexamethasone, 100 U/mL penicillin, 100 Œºg/mL of streptomycin, 0.25 Œºg/mL fungizone and 50 Œºg/mL gentamycin…	Mouse hepatocytes were isolated by two-step collagenase perfusion from 6 different strains of mouse; NMRI, SV129, FVB, DBA, BALB/C and C57BL/6J.	Total RNA was prepared from mouse primary hepatocytes using TRIzol reagent and whereafter Purified total RNA was isolated using Qiagen RNEasy columns.	HsdWin:NMRI (outbred)	GPL1261
GSM432118	Primary hepatocytes isolated from NMRI mouse strain treated with DMSO for 24h	strain: NMRI	agent: control	time: 24h	gender: Male	age: 4 months	Cells were plated on collagen-coated six-well plates. Viability was determined by Trypan Blue exclusion, and was at least 75%. Hepatocytes were suspended in William's E medium (Lonza Bioscience, Verviers, Belgium) supplemented with 10% (v/v) fetal calf serum, 20 m-units/mL insulin, 10 nM dexamethasone, 100 U/mL penicillin, 100 Œºg/mL of streptomycin, 0.25 Œºg/mL fungizone and 50 Œºg/mL gentamycin…	Mouse hepatocytes were isolated by two-step collagenase perfusion from 6 different strains of mouse; NMRI, SV129, FVB, DBA, BALB/C and C57BL/6J.	Total RNA was prepared from mouse primary hepatocytes using TRIzol reagent and whereafter Purified total RNA was isolated using Qiagen RNEasy columns.	HsdWin:NMRI (outbred)	GPL1261
GSM432121	Primary hepatocytes isolated from BL6 mouse strain treated with Wy14643 for 24h	strain: BL6	agent: Wy14643	time: 24h	gender: Male	age: 2 months	Cells were plated on collagen-coated six-well plates. Viability was determined by Trypan Blue exclusion, and was at least 75%. Hepatocytes were suspended in William's E medium (Lonza Bioscience, Verviers, Belgium) supplemented with 10% (v/v) fetal calf serum, 20 m-units/mL insulin, 10 nM dexamethasone, 100 U/mL penicillin, 100 Œºg/mL of streptomycin, 0.25 Œºg/mL fungizone and 50 Œºg/mL gentamycin…	Mouse hepatocytes were isolated by two-step collagenase perfusion from 6 different strains of mouse; NMRI, SV129, FVB, DBA, BALB/C and C57BL/6J.	Total RNA was prepared from mouse primary hepatocytes using TRIzol reagent and whereafter Purified total RNA was isolated using Qiagen RNEasy columns.	C57BL/6J (inbred)	GPL1261
GSM432122	Primary hepatocytes isolated from BL6 mouse strain treated with DMSO for 24h	strain: BL6	agent: control	time: 24h	gender: Male	age: 2 months	Cells were plated on collagen-coated six-well plates. Viability was determined by Trypan Blue exclusion, and was at least 75%. Hepatocytes were suspended in William's E medium (Lonza Bioscience, Verviers, Belgium) supplemented with 10% (v/v) fetal calf serum, 20 m-units/mL insulin, 10 nM dexamethasone, 100 U/mL penicillin, 100 Œºg/mL of streptomycin, 0.25 Œºg/mL fungizone and 50 Œºg/mL gentamycin…	Mouse hepatocytes were isolated by two-step collagenase perfusion from 6 different strains of mouse; NMRI, SV129, FVB, DBA, BALB/C and C57BL/6J.	Total RNA was prepared from mouse primary hepatocytes using TRIzol reagent and whereafter Purified total RNA was isolated using Qiagen RNEasy columns.	C57BL/6J (inbred)	GPL1261
GSM432125	Primary hepatocytes isolated from SV129 mouse strain treated with Wy14643 for 24h	strain: SV129	agent: Wy14643	time: 24h	gender: Male	age: 4 months	Cells were plated on collagen-coated six-well plates. Viability was determined by Trypan Blue exclusion, and was at least 75%. Hepatocytes were suspended in William's E medium (Lonza Bioscience, Verviers, Belgium) supplemented with 10% (v/v) fetal calf serum, 20 m-units/mL insulin, 10 nM dexamethasone, 100 U/mL penicillin, 100 Œºg/mL of streptomycin, 0.25 Œºg/mL fungizone and 50 Œºg/mL gentamycin…	Mouse hepatocytes were isolated by two-step collagenase perfusion from 6 different strains of mouse; NMRI, SV129, FVB, DBA, BALB/C and C57BL/6J.	Total RNA was prepared from mouse primary hepatocytes using TRIzol reagent and whereafter Purified total RNA was isolated using Qiagen RNEasy columns.	129S1/SvImJ (inbred)	GPL1261
GSM432126	Primary hepatocytes isolated from SV129 mouse strain treated with DMSO for 24h	strain: SV129	agent: control	time: 24h	gender: Male	age: 4 months	Cells were plated on collagen-coated six-well plates. Viability was determined by Trypan Blue exclusion, and was at least 75%. Hepatocytes were suspended in William's E medium (Lonza Bioscience, Verviers, Belgium) supplemented with 10% (v/v) fetal calf serum, 20 m-units/mL insulin, 10 nM dexamethasone, 100 U/mL penicillin, 100 Œºg/mL of streptomycin, 0.25 Œºg/mL fungizone and 50 Œºg/mL gentamycin…	Mouse hepatocytes were isolated by two-step collagenase perfusion from 6 different strains of mouse; NMRI, SV129, FVB, DBA, BALB/C and C57BL/6J.	Total RNA was prepared from mouse primary hepatocytes using TRIzol reagent and whereafter Purified total RNA was isolated using Qiagen RNEasy columns.	129S1/SvImJ (inbred)	GPL1261
GSM432129	Primary hepatocytes isolated from FVB mouse strain treated with Wy14643 for 24h	strain: FVB	agent: Wy14643	time: 24h	gender: Female	age: 5 months	Cells were plated on collagen-coated six-well plates. Viability was determined by Trypan Blue exclusion, and was at least 75%. Hepatocytes were suspended in William's E medium (Lonza Bioscience, Verviers, Belgium) supplemented with 10% (v/v) fetal calf serum, 20 m-units/mL insulin, 10 nM dexamethasone, 100 U/mL penicillin, 100 Œºg/mL of streptomycin, 0.25 Œºg/mL fungizone and 50 Œºg/mL gentamycin…	Mouse hepatocytes were isolated by two-step collagenase perfusion from 6 different strains of mouse; NMRI, SV129, FVB, DBA, BALB/C and C57BL/6J.	Total RNA was prepared from mouse primary hepatocytes using TRIzol reagent and whereafter Purified total RNA was isolated using Qiagen RNEasy columns.	FVB/NJ (inbred)	GPL1261
GSM432130	Primary hepatocytes isolated from FVB mouse strain treated with DMSO for 24h	strain: FVB	agent: control	time: 24h	gender: Female	age: 5 months	Cells were plated on collagen-coated six-well plates. Viability was determined by Trypan Blue exclusion, and was at least 75%. Hepatocytes were suspended in William's E medium (Lonza Bioscience, Verviers, Belgium) supplemented with 10% (v/v) fetal calf serum, 20 m-units/mL insulin, 10 nM dexamethasone, 100 U/mL penicillin, 100 Œºg/mL of streptomycin, 0.25 Œºg/mL fungizone and 50 Œºg/mL gentamycin…	Mouse hepatocytes were isolated by two-step collagenase perfusion from 6 different strains of mouse; NMRI, SV129, FVB, DBA, BALB/C and C57BL/6J.	Total RNA was prepared from mouse primary hepatocytes using TRIzol reagent and whereafter Purified total RNA was isolated using Qiagen RNEasy columns.	FVB/NJ (inbred)	GPL1261
GSM432133	Primary hepatocytes isolated from BalbC mouse strain treated with Wy14643 for 24h	strain: BalbC	agent: Wy14643	time: 24h	gender: Male	age: 6 months	Cells were plated on collagen-coated six-well plates. Viability was determined by Trypan Blue exclusion, and was at least 75%. Hepatocytes were suspended in William's E medium (Lonza Bioscience, Verviers, Belgium) supplemented with 10% (v/v) fetal calf serum, 20 m-units/mL insulin, 10 nM dexamethasone, 100 U/mL penicillin, 100 Œºg/mL of streptomycin, 0.25 Œºg/mL fungizone and 50 Œºg/mL gentamycin…	Mouse hepatocytes were isolated by two-step collagenase perfusion from 6 different strains of mouse; NMRI, SV129, FVB, DBA, BALB/C and C57BL/6J.	Total RNA was prepared from mouse primary hepatocytes using TRIzol reagent and whereafter Purified total RNA was isolated using Qiagen RNEasy columns.	BALB/cOlaHsd (inbred)	GPL1261
GSM432134	Primary hepatocytes isolated from BalbC mouse strain treated with DMSO for 24h	strain: BalbC	agent: control	time: 24h	gender: Male	age: 6 months	Cells were plated on collagen-coated six-well plates. Viability was determined by Trypan Blue exclusion, and was at least 75%. Hepatocytes were suspended in William's E medium (Lonza Bioscience, Verviers, Belgium) supplemented with 10% (v/v) fetal calf serum, 20 m-units/mL insulin, 10 nM dexamethasone, 100 U/mL penicillin, 100 Œºg/mL of streptomycin, 0.25 Œºg/mL fungizone and 50 Œºg/mL gentamycin…	Mouse hepatocytes were isolated by two-step collagenase perfusion from 6 different strains of mouse; NMRI, SV129, FVB, DBA, BALB/C and C57BL/6J.	Total RNA was prepared from mouse primary hepatocytes using TRIzol reagent and whereafter Purified total RNA was isolated using Qiagen RNEasy columns.	BALB/cOlaHsd (inbred)	GPL1261
GSM432137	Primary hepatocytes isolated from DBA mouse strain treated with Wy14643 for 24h	strain: DBA	agent: Wy14643	time: 24h	gender: Female	age: 3 months	Cells were plated on collagen-coated six-well plates. Viability was determined by Trypan Blue exclusion, and was at least 75%. Hepatocytes were suspended in William's E medium (Lonza Bioscience, Verviers, Belgium) supplemented with 10% (v/v) fetal calf serum, 20 m-units/mL insulin, 10 nM dexamethasone, 100 U/mL penicillin, 100 Œºg/mL of streptomycin, 0.25 Œºg/mL fungizone and 50 Œºg/mL gentamycin…	Mouse hepatocytes were isolated by two-step collagenase perfusion from 6 different strains of mouse; NMRI, SV129, FVB, DBA, BALB/C and C57BL/6J.	Total RNA was prepared from mouse primary hepatocytes using TRIzol reagent and whereafter Purified total RNA was isolated using Qiagen RNEasy columns.	DBA/2OlaHsd (inbred)	GPL1261
GSM432138	Primary hepatocytes isolated from DBA mouse strain treated with DMSO for 24h	strain: DBA	agent: control	time: 24h	gender: Female	age: 3 months	Cells were plated on collagen-coated six-well plates. Viability was determined by Trypan Blue exclusion, and was at least 75%. Hepatocytes were suspended in William's E medium (Lonza Bioscience, Verviers, Belgium) supplemented with 10% (v/v) fetal calf serum, 20 m-units/mL insulin, 10 nM dexamethasone, 100 U/mL penicillin, 100 Œºg/mL of streptomycin, 0.25 Œºg/mL fungizone and 50 Œºg/mL gentamycin…	Mouse hepatocytes were isolated by two-step collagenase perfusion from 6 different strains of mouse; NMRI, SV129, FVB, DBA, BALB/C and C57BL/6J.	Total RNA was prepared from mouse primary hepatocytes using TRIzol reagent and whereafter Purified total RNA was isolated using Qiagen RNEasy columns.	DBA/2OlaHsd (inbred)	GPL1261

## Sheet: GSE161462_HuR_knockdown
Sample name	sample	gender	source name	organism	characteristics: strain	host organism	xenograft organism	sequencing platform
GSM4907507	WT HuR KD1	male	liver	Mus musculus	C57BL/6	NA	NA	Illumina HiSeq 3000; paired-end 50
GSM4907508	WT HuR KD2	male	liver	Mus musculus	C57BL/6	NA	NA	Illumina HiSeq 3000; paired-end 50
GSM4907509	WT HuR KD3	male	liver	Mus musculus	C57BL/6	NA	NA	Illumina HiSeq 3000; paired-end 50
GSM4907510	WT HuR KD4	male	liver	Mus musculus	C57BL/6	NA	NA	Illumina HiSeq 3000; paired-end 50
GSM4907511	WT HuR KD5	male	liver	Mus musculus	C57BL/6	NA	NA	Illumina HiSeq 3000; paired-end 50
GSM4907512	WT HuR KD6	male	liver	Mus musculus	C57BL/6	NA	NA	Illumina HiSeq 3000; paired-end 50
GSM4907513	WT_Lacz1	male	liver	Mus musculus	C57BL/6	NA	NA	Illumina HiSeq 3000; paired-end 50
GSM4907514	WT_Lacz2	male	liver	Mus musculus	C57BL/6	NA	NA	Illumina HiSeq 3000; paired-end 50
GSM4907515	WT_Lacz3	male	liver	Mus musculus	C57BL/6	NA	NA	Illumina HiSeq 3000; paired-end 50
GSM4907516	WT_Lacz4	male	liver	Mus musculus	C57BL/6	NA	NA	Illumina HiSeq 3000; paired-end 50
GSM4907517	WT_Lacz5	male	liver	Mus musculus	C57BL/6	NA	NA	Illumina HiSeq 3000; paired-end 50
GSM4907518	WT_Lacz6	male	liver	Mus musculus	C57BL/6	NA	NA	Illumina HiSeq 3000; paired-end 50
GSM4907519	Humanized_HuR_KD1	male	liver	Mus musculus and Homo sapiens	TKNOG	TKNOG Mus musculus	Homo sapiens	Illumina HiSeq 3000; paired-end 75
GSM4907520	Humanized_HuR_KD2	male	liver	Mus musculus and Homo sapiens	TKNOG	TKNOG Mus musculus	Homo sapiens	Illumina HiSeq 3000; paired-end 75
GSM4907521	Humanized_HuR_KD3	male	liver	Mus musculus and Homo sapiens	TKNOG	TKNOG Mus musculus	Homo sapiens	Illumina HiSeq 3000; paired-end 75
GSM4907522	Humanized_HuR_KD4	male	liver	Mus musculus and Homo sapiens	TKNOG	TKNOG Mus musculus	Homo sapiens	Illumina HiSeq 3000; paired-end 75
GSM4907523	Humanized_Lacz1	male	liver	Mus musculus and Homo sapiens	TKNOG	TKNOG Mus musculus	Homo sapiens	Illumina HiSeq 3000; paired-end 75
GSM4907524	Humanized_Lacz2	male	liver	Mus musculus and Homo sapiens	TKNOG	TKNOG Mus musculus	Homo sapiens	Illumina HiSeq 3000; paired-end 75
GSM4907525	Humanized_Lacz3	male	liver	Mus musculus and Homo sapiens	TKNOG	TKNOG Mus musculus	Homo sapiens	Illumina HiSeq 3000; paired-end 75
GSM4907526	Humanized_Lacz4	male	liver	Mus musculus and Homo sapiens	TKNOG	TKNOG Mus musculus	Homo sapiens	Illumina HiSeq 3000; paired-end 75

## Sheet: GSE130525_humanized_treatment
Sample name	title	gender	source name	Treatment protocol	Extraction protocol	organism	characteristics: strain	characteristics: host organism	characteristics: xenograft organism	sequencing platform
GSM3741764	S1 fed	male	liver	TK-NOG mice, in which a herpes simplex virus type 1 thymidine kinase (TK) transgene under a mouse albumin promoter is expressed within the liver of highly immune-deficient NOG mice, were obtained from Taconic Biosciences. The TK converts an antiviral medication ganciclovir (GCV) into a toxic product that allows selective elimination of TK positive cells in vivo. The cryopreserved primary human he…	Whole livers were removed from the humanized mice either with ad libitum, a 24h fasting, or a 24h fasting followed by a 4h refeeding. The livers were flash frozen and powdered in liquid nitrogen, and the RNA was harvested using Trizol reagent. Strand specific sequencing libraries were constructed using illumine TruSeq RNA sample Prep kit.RNA libraries were prepared for sequencing using standard I…	Mus musculus and Homo sapiens	TKNOG	TKNOG Mus musculus	Homo sapiens	Illumina HiSeq 3000; paired-end 100
GSM3741765	S2 fed	male	liver	TK-NOG mice, in which a herpes simplex virus type 1 thymidine kinase (TK) transgene under a mouse albumin promoter is expressed within the liver of highly immune-deficient NOG mice, were obtained from Taconic Biosciences. The TK converts an antiviral medication ganciclovir (GCV) into a toxic product that allows selective elimination of TK positive cells in vivo. The cryopreserved primary human he…	Whole livers were removed from the humanized mice either with ad libitum, a 24h fasting, or a 24h fasting followed by a 4h refeeding. The livers were flash frozen and powdered in liquid nitrogen, and the RNA was harvested using Trizol reagent. Strand specific sequencing libraries were constructed using illumine TruSeq RNA sample Prep kit.RNA libraries were prepared for sequencing using standard I…	Mus musculus and Homo sapiens	TKNOG	TKNOG Mus musculus	Homo sapiens	Illumina HiSeq 3000; paired-end 100
GSM3741766	S3 fed	male	liver	TK-NOG mice, in which a herpes simplex virus type 1 thymidine kinase (TK) transgene under a mouse albumin promoter is expressed within the liver of highly immune-deficient NOG mice, were obtained from Taconic Biosciences. The TK converts an antiviral medication ganciclovir (GCV) into a toxic product that allows selective elimination of TK positive cells in vivo. The cryopreserved primary human he…	Whole livers were removed from the humanized mice either with ad libitum, a 24h fasting, or a 24h fasting followed by a 4h refeeding. The livers were flash frozen and powdered in liquid nitrogen, and the RNA was harvested using Trizol reagent. Strand specific sequencing libraries were constructed using illumine TruSeq RNA sample Prep kit.RNA libraries were prepared for sequencing using standard I…	Mus musculus and Homo sapiens	TKNOG	TKNOG Mus musculus	Homo sapiens	Illumina HiSeq 3000; paired-end 100
GSM3741767	S4 fed	male	liver	TK-NOG mice, in which a herpes simplex virus type 1 thymidine kinase (TK) transgene under a mouse albumin promoter is expressed within the liver of highly immune-deficient NOG mice, were obtained from Taconic Biosciences. The TK converts an antiviral medication ganciclovir (GCV) into a toxic product that allows selective elimination of TK positive cells in vivo. The cryopreserved primary human he…	Whole livers were removed from the humanized mice either with ad libitum, a 24h fasting, or a 24h fasting followed by a 4h refeeding. The livers were flash frozen and powdered in liquid nitrogen, and the RNA was harvested using Trizol reagent. Strand specific sequencing libraries were constructed using illumine TruSeq RNA sample Prep kit.RNA libraries were prepared for sequencing using standard I…	Mus musculus and Homo sapiens	TKNOG	TKNOG Mus musculus	Homo sapiens	Illumina HiSeq 3000; paired-end 100
GSM3741768	S5 fast	male	liver	TK-NOG mice, in which a herpes simplex virus type 1 thymidine kinase (TK) transgene under a mouse albumin promoter is expressed within the liver of highly immune-deficient NOG mice, were obtained from Taconic Biosciences. The TK converts an antiviral medication ganciclovir (GCV) into a toxic product that allows selective elimination of TK positive cells in vivo. The cryopreserved primary human he…	Whole livers were removed from the humanized mice either with ad libitum, a 24h fasting, or a 24h fasting followed by a 4h refeeding. The livers were flash frozen and powdered in liquid nitrogen, and the RNA was harvested using Trizol reagent. Strand specific sequencing libraries were constructed using illumine TruSeq RNA sample Prep kit.RNA libraries were prepared for sequencing using standard I…	Mus musculus and Homo sapiens	TKNOG	TKNOG Mus musculus	Homo sapiens	Illumina HiSeq 3000; paired-end 100
GSM3741769	S6 fast	male	liver	TK-NOG mice, in which a herpes simplex virus type 1 thymidine kinase (TK) transgene under a mouse albumin promoter is expressed within the liver of highly immune-deficient NOG mice, were obtained from Taconic Biosciences. The TK converts an antiviral medication ganciclovir (GCV) into a toxic product that allows selective elimination of TK positive cells in vivo. The cryopreserved primary human he…	Whole livers were removed from the humanized mice either with ad libitum, a 24h fasting, or a 24h fasting followed by a 4h refeeding. The livers were flash frozen and powdered in liquid nitrogen, and the RNA was harvested using Trizol reagent. Strand specific sequencing libraries were constructed using illumine TruSeq RNA sample Prep kit.RNA libraries were prepared for sequencing using standard I…	Mus musculus and Homo sapiens	TKNOG	TKNOG Mus musculus	Homo sapiens	Illumina HiSeq 3000; paired-end 100
GSM3741770	S7 fast	male	liver	TK-NOG mice, in which a herpes simplex virus type 1 thymidine kinase (TK) transgene under a mouse albumin promoter is expressed within the liver of highly immune-deficient NOG mice, were obtained from Taconic Biosciences. The TK converts an antiviral medication ganciclovir (GCV) into a toxic product that allows selective elimination of TK positive cells in vivo. The cryopreserved primary human he…	Whole livers were removed from the humanized mice either with ad libitum, a 24h fasting, or a 24h fasting followed by a 4h refeeding. The livers were flash frozen and powdered in liquid nitrogen, and the RNA was harvested using Trizol reagent. Strand specific sequencing libraries were constructed using illumine TruSeq RNA sample Prep kit.RNA libraries were prepared for sequencing using standard I…	Mus musculus and Homo sapiens	TKNOG	TKNOG Mus musculus	Homo sapiens	Illumina HiSeq 3000; paired-end 100
GSM3741771	S8 fast	male	liver	TK-NOG mice, in which a herpes simplex virus type 1 thymidine kinase (TK) transgene under a mouse albumin promoter is expressed within the liver of highly immune-deficient NOG mice, were obtained from Taconic Biosciences. The TK converts an antiviral medication ganciclovir (GCV) into a toxic product that allows selective elimination of TK positive cells in vivo. The cryopreserved primary human he…	Whole livers were removed from the humanized mice either with ad libitum, a 24h fasting, or a 24h fasting followed by a 4h refeeding. The livers were flash frozen and powdered in liquid nitrogen, and the RNA was harvested using Trizol reagent. Strand specific sequencing libraries were constructed using illumine TruSeq RNA sample Prep kit.RNA libraries were prepared for sequencing using standard I…	Mus musculus and Homo sapiens	TKNOG	TKNOG Mus musculus	Homo sapiens	Illumina HiSeq 3000; paired-end 100
GSM3741772	S9 fast	male	liver	TK-NOG mice, in which a herpes simplex virus type 1 thymidine kinase (TK) transgene under a mouse albumin promoter is expressed within the liver of highly immune-deficient NOG mice, were obtained from Taconic Biosciences. The TK converts an antiviral medication ganciclovir (GCV) into a toxic product that allows selective elimination of TK positive cells in vivo. The cryopreserved primary human he…	Whole livers were removed from the humanized mice either with ad libitum, a 24h fasting, or a 24h fasting followed by a 4h refeeding. The livers were flash frozen and powdered in liquid nitrogen, and the RNA was harvested using Trizol reagent. Strand specific sequencing libraries were constructed using illumine TruSeq RNA sample Prep kit.RNA libraries were prepared for sequencing using standard I…	Mus musculus and Homo sapiens	TKNOG	TKNOG Mus musculus	Homo sapiens	Illumina HiSeq 3000; paired-end 100
GSM3741773	S10 refeed	male	liver	TK-NOG mice, in which a herpes simplex virus type 1 thymidine kinase (TK) transgene under a mouse albumin promoter is expressed within the liver of highly immune-deficient NOG mice, were obtained from Taconic Biosciences. The TK converts an antiviral medication ganciclovir (GCV) into a toxic product that allows selective elimination of TK positive cells in vivo. The cryopreserved primary human he…	Whole livers were removed from the humanized mice either with ad libitum, a 24h fasting, or a 24h fasting followed by a 4h refeeding. The livers were flash frozen and powdered in liquid nitrogen, and the RNA was harvested using Trizol reagent. Strand specific sequencing libraries were constructed using illumine TruSeq RNA sample Prep kit.RNA libraries were prepared for sequencing using standard I…	Mus musculus and Homo sapiens	TKNOG	TKNOG Mus musculus	Homo sapiens	Illumina HiSeq 3000; paired-end 100
GSM3741774	S11 refeed	male	liver	TK-NOG mice, in which a herpes simplex virus type 1 thymidine kinase (TK) transgene under a mouse albumin promoter is expressed within the liver of highly immune-deficient NOG mice, were obtained from Taconic Biosciences. The TK converts an antiviral medication ganciclovir (GCV) into a toxic product that allows selective elimination of TK positive cells in vivo. The cryopreserved primary human he…	Whole livers were removed from the humanized mice either with ad libitum, a 24h fasting, or a 24h fasting followed by a 4h refeeding. The livers were flash frozen and powdered in liquid nitrogen, and the RNA was harvested using Trizol reagent. Strand specific sequencing libraries were constructed using illumine TruSeq RNA sample Prep kit.RNA libraries were prepared for sequencing using standard I…	Mus musculus and Homo sapiens	TKNOG	TKNOG Mus musculus	Homo sapiens	Illumina HiSeq 3000; paired-end 100
GSM3741775	S12 refeed	male	liver	TK-NOG mice, in which a herpes simplex virus type 1 thymidine kinase (TK) transgene under a mouse albumin promoter is expressed within the liver of highly immune-deficient NOG mice, were obtained from Taconic Biosciences. The TK converts an antiviral medication ganciclovir (GCV) into a toxic product that allows selective elimination of TK positive cells in vivo. The cryopreserved primary human he…	Whole livers were removed from the humanized mice either with ad libitum, a 24h fasting, or a 24h fasting followed by a 4h refeeding. The livers were flash frozen and powdered in liquid nitrogen, and the RNA was harvested using Trizol reagent. Strand specific sequencing libraries were constructed using illumine TruSeq RNA sample Prep kit.RNA libraries were prepared for sequencing using standard I…	Mus musculus and Homo sapiens	TKNOG	TKNOG Mus musculus	Homo sapiens	Illumina HiSeq 3000; paired-end 100
GSM3741776	S13 refeed	male	liver	TK-NOG mice, in which a herpes simplex virus type 1 thymidine kinase (TK) transgene under a mouse albumin promoter is expressed within the liver of highly immune-deficient NOG mice, were obtained from Taconic Biosciences. The TK converts an antiviral medication ganciclovir (GCV) into a toxic product that allows selective elimination of TK positive cells in vivo. The cryopreserved primary human he…	Whole livers were removed from the humanized mice either with ad libitum, a 24h fasting, or a 24h fasting followed by a 4h refeeding. The livers were flash frozen and powdered in liquid nitrogen, and the RNA was harvested using Trizol reagent. Strand specific sequencing libraries were constructed using illumine TruSeq RNA sample Prep kit.RNA libraries were prepared for sequencing using standard I…	Mus musculus and Homo sapiens	TKNOG	TKNOG Mus musculus	Homo sapiens	Illumina HiSeq 3000; paired-end 100
GSM3741777	S14 refeed	male	liver	TK-NOG mice, in which a herpes simplex virus type 1 thymidine kinase (TK) transgene under a mouse albumin promoter is expressed within the liver of highly immune-deficient NOG mice, were obtained from Taconic Biosciences. The TK converts an antiviral medication ganciclovir (GCV) into a toxic product that allows selective elimination of TK positive cells in vivo. The cryopreserved primary human he…	Whole livers were removed from the humanized mice either with ad libitum, a 24h fasting, or a 24h fasting followed by a 4h refeeding. The livers were flash frozen and powdered in liquid nitrogen, and the RNA was harvested using Trizol reagent. Strand specific sequencing libraries were constructed using illumine TruSeq RNA sample Prep kit.RNA libraries were prepared for sequencing using standard I…	Mus musculus and Homo sapiens	TKNOG	TKNOG Mus musculus	Homo sapiens	Illumina HiSeq 3000; paired-end 100
