# Supplementary material for: Comparative Transcriptomics Analyses in Livers of Mice, Humans, and Humanized Mice Define Human-Specific Gene Networks
Source: Cells. 2020 Nov 30;9(12):2566. doi: 10.3390/cells9122566 (PMC7761003; doi:10.3390/cells9122566)
Supplement: Supplementary file 1 [file cells-09-02566-s001.zip › supplement/cells-987260_tables/Table5_DEGs_Information.xlsx]

## Sheet: NAFLD_HFD_adj.Pvalue_0.05
	NAFLD_log2FoldChange	NAFLD_padj	mouse_HFD_log2FoldChange	mouse_HFD_padj	Signature
SAMD11	1.60375	0.000104467	0.39002	0.523625	Inconsistent
NOC2L	0.0801737	0.731425	-0.0902882	0.266381	Not_Significant
PLEKHN1	-1.91028	0.16906	0.0391135	0.749852	Not_Significant
ISG15	0.578935	0.193226	0.799586	0.00259291	Inconsistent
AGRN	-0.650882	0.0472157	0.00450146	0.968178	Inconsistent
C1orf159	0.0663767	0.898998	-0.019569	0.870994	Not_Significant
TNFRSF18	0.895261	0.5527	0.253481	0.171916	Not_Significant
TNFRSF4	-0.00805379	0.995874	0.114654	0.779599	Not_Significant
SDF4	-0.193042	0.392558	-0.0195222	0.705483	Not_Significant
B3GALT6	0.186903	0.419244	0.121	0.319117	Not_Significant
C1QTNF12	-0.499186	0.630983	0.434222	0.10702	Not_Significant
UBE2J2	0.184612	0.396497	-0.00986196	0.912273	Not_Significant
ACAP3	-0.419144	0.114387	0.00238405	0.982345	Not_Significant
PUSL1	0.320882	0.402472	0.140009	0.192473	Not_Significant
INTS11	-0.310147	0.0954827	-0.0852929	0.0776236	Not_Significant
CPTP	-0.307447	0.353123	-0.0217272	0.879046	Not_Significant
TAS1R3	-3.43387	0.00168478	0.207257	0.359284	Inconsistent
DVL1	-0.679104	0.0286658	-0.0568584	0.365863	Inconsistent
MXRA8	0.361623	0.33386	0.261489	0.0100759	Inconsistent
AURKAIP1	0.989591	0.000542179	-0.0939142	0.0401593	Opposite
CCNL2	0.365618	0.330435	-0.1216	0.0163311	Inconsistent
MRPL20	0.490647	0.00273583	0.0242092	0.788162	Inconsistent
VWA1	0.126623	0.794118	0.0445627	0.868516	Not_Significant
ATAD3A	0.079575	0.848427	-0.136295	0.0163705	Inconsistent
TMEM240	-0.36231	0.82238	0.237025	0.61306	Not_Significant
SSU72	0.0174895	0.937434	-0.117238	0.00295018	Inconsistent
FNDC10	-0.607382	0.277243	1.11066	4.22219e-08	Inconsistent
MIB2	-0.860332	0.0383548	0.0893041	0.113076	Inconsistent
MMP23B	-0.588403	0.7692	0.817421	0.000176082	Inconsistent
SLC35E2B	-0.0901644	0.719795	-0.0181205	0.871797	Not_Significant
CDK11A	-0.609735	0.401273	0.0733139	0.13177	Not_Significant
NADK	-0.0980515	0.641779	0.169567	0.00925531	Inconsistent
GNB1	-0.0938354	0.424427	0.110621	0.000740229	Inconsistent
TMEM52	-0.30796	0.341858	1.00281	0.109399	Not_Significant
CFAP74	-3.36585	0.000256294	0.492183	0.551567	Inconsistent
GABRD	-0.228904	0.885979	0.542972	0.497949	Not_Significant
PRKCZ	-0.109055	0.540485	0.0903608	0.592989	Not_Significant
FAAP20	-0.272295	0.563197	0.26214	0.0649262	Not_Significant
SKI	-1.08478	6.36678e-24	0.0129319	0.910865	Inconsistent
MORN1	-0.35022	0.300242	-0.0942438	0.435681	Not_Significant
RER1	0.117492	0.263828	0.0801511	0.0184805	Inconsistent
PEX10	0.0266361	0.922031	0.101155	0.120318	Not_Significant
PANK4	-0.2446	0.918849	-0.120965	0.0063959	Inconsistent
TNFRSF14	-0.737705	0.672096	-0.0427002	0.74353	Not_Significant
PRDM16	-0.462838	0.605287	-0.699299	0.00321505	Inconsistent
ARHGEF16	-0.0299596	0.954934	0.808635	0.00991807	Inconsistent
MEGF6	-0.556643	0.130763	0.682979	2.06499e-05	Inconsistent
TPRG1L	0.213937	0.0516494	0.0774986	0.159947	Not_Significant
WRAP73	0.0778556	0.81335	-0.157727	0.0120651	Inconsistent
SMIM1	-0.306532	0.487232	-0.676146	1.0219e-06	Inconsistent
LRRC47	-0.132597	0.362416	-0.076705	0.173589	Not_Significant
CEP104	-0.206191	0.12713	-0.126413	0.0015	Inconsistent
DFFB	0.285231	0.665947	-0.117703	0.158953	Not_Significant
C1orf174	-0.319229	0.0921908	-0.0191275	0.866004	Not_Significant
AJAP1	-1.51358	0.152228	-0.682464	0.298986	Not_Significant
NPHP4	-0.111344	0.888547	0.57943	0.341485	Not_Significant
KCNAB2	-0.767371	0.0191419	0.299543	0.194132	Inconsistent
RPL22	0.353376	0.011113	-0.129832	0.00183245	Opposite
ICMT	0.312337	0.0249098	-0.0626049	0.231945	Inconsistent
GPR153	-0.329228	0.453723	0.512466	0.0220949	Inconsistent
ACOT7	0.135878	0.591167	-0.00393301	0.975294	Not_Significant
ESPN	-0.227603	0.541535	0.639298	0.011417	Inconsistent
TNFRSF25	0.964483	0.262559	0.478897	0.129019	Not_Significant
PLEKHG5	-1.10403	0.00830326	0.0487061	0.759388	Inconsistent
NOL9	-0.749393	0.00366469	-0.0342963	0.723631	Inconsistent
TAS1R1	-0.525058	0.721485	0.238686	0.446262	Not_Significant
ZBTB48	0.024948	0.934416	-0.10148	0.43798	Not_Significant
KLHL21	-0.450933	0.00619471	-0.030564	0.826002	Inconsistent
PHF13	0.475785	0.00472429	0.0413212	0.651171	Inconsistent
THAP3	0.174705	0.53286	-0.0445805	0.614452	Not_Significant
DNAJC11	-0.311165	0.0159225	0.0685485	0.105611	Inconsistent
CAMTA1	0.11412	0.526326	-0.0413566	0.742997	Not_Significant
VAMP3	-0.409907	0.00530983	0.16303	0.000647475	Opposite
PER3	-0.780743	0.00720505	0.65025	0.000595306	Opposite
TNFRSF9	0.354351	0.710322	1.42825	0.00907954	Inconsistent
PARK7	0.552555	7.15134e-07	-0.00608131	0.935424	Inconsistent
ERRFI1	0.0550125	0.884103	-0.021878	0.921581	Not_Significant
SLC45A1	-0.295098	0.779529	-0.0129334	0.989212	Not_Significant
RERE	-0.9912	8.56135e-15	0.0700512	0.168546	Inconsistent
ENO1	0.263394	0.264131	0.269866	0.0009579	Inconsistent
SLC2A5	0.080753	0.953648	0.535203	1.71544e-07	Inconsistent
GPR157	0.321423	0.11543	-0.110162	0.388505	Not_Significant
H6PD	-0.282493	0.17301	-0.229151	0.00118641	Inconsistent
SPSB1	0.0972444	0.82031	-0.261736	0.131258	Not_Significant
SLC25A33	1.36729	1.09212e-06	-0.213712	0.0795183	Inconsistent
TMEM201	-0.100454	0.751325	0.163701	0.0273952	Inconsistent
PIK3CD	-0.93308	4.09601e-05	0.556092	6.05723e-06	Opposite
CLSTN1	-0.827774	2.15948e-07	0.0294758	0.90188	Inconsistent
CTNNBIP1	-0.229111	0.20109	-0.00875768	0.957084	Not_Significant
LZIC	0.42226	7.93761e-05	0.0832837	0.294535	Inconsistent
NMNAT1	0.734741	1.3856e-05	0.150853	0.00324021	Consistent
UBE4B	-0.681563	2.59886e-14	0.128577	0.00997015	Opposite
KIF1B	-0.727206	2.52239e-08	-0.181177	0.00190785	Consistent
PGD	0.243421	0.224173	0.549603	1.11022e-08	Inconsistent
CENPS	0.613477	0.125708	-0.0712864	0.916903	Not_Significant
DFFA	0.233223	0.248364	-0.127646	0.0618228	Not_Significant
PEX14	-0.305823	0.182466	-0.0156713	0.845381	Not_Significant
CASZ1	-0.761977	0.00837648	0.385337	0.0321359	Opposite
TARDBP	0.165591	0.269379	-0.131846	0.0021137	Inconsistent
MASP2	-0.56968	0.00183108	-0.0237484	0.712386	Inconsistent
SRM	-0.546016	0.0165941	0.109933	0.429553	Inconsistent
EXOSC10	-0.38738	0.00419658	-0.110358	0.0287316	Consistent
MTOR	0.0910004	0.632452	0.0428945	0.486859	Not_Significant
ANGPTL7	-1.39133	0.319855	0.357033	0.0138057	Inconsistent
UBIAD1	0.400761	0.0102004	0.215624	0.00193117	Consistent
FBXO2	1.23675	0.000695038	0.0514465	0.953416	Inconsistent
FBXO44	0.792754	1.92165e-05	-0.851785	0.0510488	Inconsistent
FBXO6	0.364751	0.0911748	0.0458842	0.754382	Not_Significant
MAD2L2	0.266135	0.247492	-0.100711	0.403458	Not_Significant
AGTRAP	0.193156	0.519898	0.0391667	0.782448	Not_Significant
MTHFR	-0.357553	0.0468872	-0.385664	0.015425	Consistent
CLCN6	-0.653391	5.70489e-05	-0.182527	0.0602034	Inconsistent
KIAA2013	0.283967	0.160407	0.0834464	0.0550488	Not_Significant
PLOD1	0.145141	0.47937	0.05405	0.378303	Not_Significant
MFN2	0.114499	0.524386	0.196814	5.92039e-05	Inconsistent
MIIP	-0.0500763	0.890189	-0.448035	0.0154608	Inconsistent
TNFRSF8	0.349035	0.67554	1.07682	0.0834893	Not_Significant
TNFRSF1B	-0.735289	0.00021187	0.165488	0.175982	Inconsistent
VPS13D	-0.255245	0.164048	-0.0266356	0.744066	Not_Significant
DHRS3	0.0128805	0.959199	-0.138453	0.0694232	Not_Significant
PDPN	-0.14879	0.923477	0.0668871	0.863767	Not_Significant
PRDM2	-0.547658	0.00488959	-0.12954	0.0740018	Inconsistent
KAZN	-0.921026	9.21e-06	0.085238	0.555135	Inconsistent
TMEM51	-0.327898	0.328786	-0.0284479	0.883496	Not_Significant
FHAD1	-1.01527	0.307099	0.285483	0.184295	Not_Significant
EFHD2	-0.471993	0.00881349	0.081083	0.62684	Inconsistent
CASP9	0.126994	0.511305	0.0404455	0.701412	Not_Significant
DNAJC16	-0.118526	0.56517	0.0593422	0.129113	Not_Significant
AGMAT	0.603934	1.33651e-05	-0.0631235	0.556559	Inconsistent
DDI2	0.0466818	0.86798	-0.0602536	0.339791	Not_Significant
PLEKHM2	-0.491412	0.00319101	0.177375	0.00129597	Opposite
SLC25A34	-0.315318	0.318159	-0.168865	0.0923424	Not_Significant
TMEM82	0.208117	0.536797	0.142312	0.0478106	Inconsistent
FBLIM1	0.0791086	0.827971	0.844223	7.09704e-07	Inconsistent
UQCRHL	0.913151	2.19355e-08	-0.0864044	0.0601407	Inconsistent
SPEN	-0.938674	1.40512e-07	-0.12086	0.036714	Consistent
ZBTB17	-0.351054	0.115834	-0.124344	0.027849	Inconsistent
HSPB7	0.165216	0.839239	0.244691	0.649342	Not_Significant
FAM131C	-0.989568	0.699943	0.53821	0.00141951	Inconsistent
EPHA2	-0.386796	0.222246	-0.0843393	0.690864	Not_Significant
ARHGEF19	0.294911	0.609573	0.0385377	0.85719	Not_Significant
CPLANE2	-0.349226	0.292781	-0.37687	0.235123	Not_Significant
FBXO42	0.204037	0.0601827	0.0276708	0.661413	Not_Significant
SZRD1	0.415316	0.0022345	-0.048548	0.208133	Inconsistent
NECAP2	0.167905	0.245869	0.182332	0.000409441	Inconsistent
CROCC	-0.683734	0.0926985	0.105761	0.302578	Not_Significant
MFAP2	0.820792	0.397873	-0.457766	0.552295	Not_Significant
ATP13A2	-1.42995	3.69334e-10	0.0593237	0.503942	Inconsistent
SDHB	0.181532	0.180048	0.0583185	0.308291	Not_Significant
PADI2	-0.244026	0.720083	0.816326	0.00125261	Inconsistent
ARHGEF10L	-0.505937	0.040159	-0.325562	3.93731e-06	Consistent
IGSF21	-0.659891	0.418306	0.484988	0.414598	Not_Significant
KLHDC7A	0.580636	0.0135516	-0.180552	0.122741	Inconsistent
ALDH4A1	0.203741	0.272662	0.0325113	0.770529	Not_Significant
IFFO2	-0.00320119	0.991044	-0.0126327	0.935757	Not_Significant
UBR4	-0.809362	2.17867e-05	-0.227772	2.77956e-05	Consistent
EMC1	-0.196771	0.243808	-0.0271227	0.745764	Not_Significant
MRTO4	0.4775	0.000233147	-0.0554237	0.512608	Inconsistent
AKR7A2	-0.222176	0.19175	0.00121992	0.991618	Not_Significant
SLC66A1	-0.0520873	0.863162	-0.231591	0.00587504	Inconsistent
CAPZB	0.061338	0.736805	0.140825	1.40102e-06	Inconsistent
MICOS10	0.201082	0.358876	0.101928	0.0039867	Inconsistent
TMCO4	-0.0734396	0.676411	0.0217939	0.825127	Not_Significant
RNF186	0.343541	0.520761	0.197851	0.251599	Not_Significant
OTUD3	-0.506656	0.423635	-0.0874928	0.291918	Not_Significant
PLA2G5	0.0697497	0.905381	-0.0673848	0.953133	Not_Significant
PLA2G2D	-0.547754	0.419005	-0.184854	0.829779	Not_Significant
UBXN10	1.1109	0.0041686	0.103865	0.849629	Inconsistent
CAMK2N1	-0.203061	0.400866	0.0651709	0.427863	Not_Significant
MUL1	0.162359	0.464094	0.0222859	0.772762	Not_Significant
CDA	0.234871	0.329242	-0.0787938	0.801267	Not_Significant
PINK1	0.207819	0.201334	0.034397	0.580472	Not_Significant
DDOST	-0.0549677	0.851714	0.0372726	0.557996	Not_Significant
KIF17	-1.30255	0.00114752	0.166636	0.789015	Inconsistent
HP1BP3	-0.390817	7.81611e-05	-0.0670399	0.134197	Inconsistent
EIF4G3	0.0960368	0.67419	0.0825781	0.16813	Not_Significant
ECE1	-0.560824	0.000348382	0.00336283	0.974813	Inconsistent
ALPL	-0.211667	0.469238	0.330604	0.00980914	Inconsistent
RAP1GAP	0.194417	0.634315	0.495249	0.000548017	Inconsistent
USP48	0.167358	0.110608	-0.0496895	0.156349	Not_Significant
HSPG2	-1.81611	1.91552e-17	0.122703	0.243444	Inconsistent
WNT4	0.875635	0.124201	0.412279	0.0300308	Inconsistent
ZBTB40	-0.455661	0.000432139	-0.140444	0.203622	Inconsistent
C1QA	-0.984213	0.000751382	0.454797	0.000363552	Opposite
C1QC	-2.2549	1.83916e-13	0.425357	0.000371095	Opposite
C1QB	-2.01685	2.14049e-10	0.519709	3.22291e-05	Opposite
EPHB2	-0.469271	0.36972	3.90996	9.41965e-21	Inconsistent
KDM1A	-0.665858	5.06282e-12	-0.039111	0.386333	Inconsistent
LUZP1	-0.194492	0.32812	0.0730499	0.11813	Not_Significant
RPL11	0.56402	0.00196067	-0.134604	0.000288115	Opposite
ELOA	0.0112349	0.946932	-0.066905	0.0479833	Inconsistent
PITHD1	0.322822	0.00177233	-0.116446	0.0456705	Opposite
LYPLA2	0.484828	0.0289324	-0.0761548	0.10453	Inconsistent
GALE	-0.153873	0.488209	0.366807	0.023204	Inconsistent
HMGCL	0.425221	0.00194615	0.18441	0.00153928	Consistent
FUCA1	0.414879	0.00513809	0.18299	0.000213949	Consistent
CNR2	-0.642994	0.393009	0.0603136	0.60704	Not_Significant
PNRC2	0.252826	0.0350279	-0.072385	0.259989	Inconsistent
SRSF10	0.390172	0.00364036	-0.0767478	0.0649262	Inconsistent
MYOM3	-0.434058	0.759023	0.418815	0.435231	Not_Significant
IL22RA1	0.289166	0.184514	-0.0841722	0.717119	Not_Significant
IFNLR1	0.586831	0.0044595	0.830345	0.00271694	Consistent
GRHL3	0.281117	0.660763	0.128007	0.788223	Not_Significant
STPG1	0.158551	0.616568	0.807594	0.0528294	Not_Significant
NIPAL3	0.0990505	0.576169	0.225993	0.0161773	Inconsistent
RCAN3	0.0377789	0.926025	0.455177	4.32304e-05	Inconsistent
NCMAP	-0.382881	0.19355	-0.0142756	0.979324	Not_Significant
CLIC4	-0.382957	0.0243816	0.00206896	0.982073	Inconsistent
RUNX3	-0.283425	0.441212	0.986754	1.86276e-05	Inconsistent
SYF2	0.529982	0.00185885	-0.105612	0.000833296	Opposite
TMEM50A	0.12825	0.356941	-0.0415912	0.553352	Not_Significant
RHCE	0.419432	0.449661	0.58237	0.266921	Not_Significant
MACO1	-0.24907	0.0703393	0.0506855	0.48625	Not_Significant
LDLRAP1	0.323354	0.0292079	-0.00545352	0.94904	Inconsistent
MAN1C1	-1.05434	1.02066e-07	0.472924	8.58247e-10	Opposite
SELENON	-0.540071	0.0101901	0.515629	2.44079e-08	Opposite
MTFR1L	0.384337	0.00238949	0.00456272	0.943895	Inconsistent
PAQR7	0.448403	0.0126127	0.241293	0.0276882	Consistent
STMN1	0.852432	5.14755e-05	0.60422	0.000219852	Consistent
PAFAH2	0.152412	0.0957718	0.215341	7.5311e-06	Inconsistent
SLC30A2	-0.323129	0.851846	0.481011	0.126341	Not_Significant
PDIK1L	0.283201	0.152929	-0.112866	0.0568195	Not_Significant
FAM110D	-0.0123926	0.982651	0.403671	0.540925	Not_Significant
ZNF593	0.256875	0.494827	0.0535954	0.885354	Not_Significant
CNKSR1	0.149217	0.877356	0.817762	0.002507	Inconsistent
CEP85	0.13233	0.703333	-0.0588762	0.811662	Not_Significant
SH3BGRL3	0.345924	0.256253	0.373884	0.00416063	Inconsistent
UBXN11	-0.649502	0.0131563	0.440537	0.108588	Inconsistent
CRYBG2	0.634829	0.647188	1.67541	1.06676e-06	Inconsistent
DHDDS	0.134853	0.312946	-0.0134652	0.87364	Not_Significant
ARID1A	-0.29181	0.170762	0.0232191	0.728231	Not_Significant
PIGV	-0.176628	0.232757	0.170846	0.00116463	Inconsistent
ZDHHC18	-0.122334	0.532602	0.0787137	0.158466	Not_Significant
SFN	-0.368437	0.845937	0.139855	0.717183	Not_Significant
GPN2	0.132833	0.307093	0.0258426	0.776987	Not_Significant
GPATCH3	0.318723	0.0400807	0.0116831	0.938204	Inconsistent
NUDC	0.510177	0.000888317	-0.0977603	0.0300471	Opposite
NR0B2	-0.356238	0.386542	-0.0825097	0.752901	Not_Significant
KDF1	0.113203	0.730816	-0.10978	0.46173	Not_Significant
TRNP1	0.21123	0.629944	0.594545	0.41445	Not_Significant
TENT5B	-1.23476	0.167116	0.798273	0.123112	Not_Significant
SLC9A1	-0.617049	0.00387251	0.108794	0.0278461	Opposite
WDTC1	-0.334473	0.00846647	-0.23435	0.000642704	Consistent
TMEM222	0.30638	0.181378	0.0209816	0.749804	Not_Significant
SYTL1	-0.171539	0.80474	-0.462627	0.180578	Not_Significant
MAP3K6	-0.997912	0.000383925	0.116314	0.794506	Inconsistent
WASF2	-0.151555	0.312442	0.0533765	0.159595	Not_Significant
AHDC1	-1.11004	0.000237154	-0.112085	0.234872	Inconsistent
FGR	0.563926	0.0309737	0.695597	1.1241e-05	Consistent
FAM76A	-0.106291	0.767848	0.0335314	0.730787	Not_Significant
STX12	-0.0572703	0.716407	0.0447884	0.321457	Not_Significant
PPP1R8	0.421867	0.000687019	-0.07069	0.180099	Inconsistent
THEMIS2	-0.955807	0.000153974	0.495036	0.00257131	Opposite
RPA2	0.14509	0.327776	0.241828	0.000397401	Inconsistent
SMPDL3B	-1.86759	0.00813419	0.684623	0.0236793	Opposite
XKR8	0.0178487	0.946888	0.0819965	0.378945	Not_Significant
EYA3	-0.565816	0.000696189	-0.0328542	0.469309	Inconsistent
PTAFR	-0.853517	0.00436976	1.43058	7.64619e-11	Opposite
DNAJC8	0.22726	0.0719453	-0.0154451	0.789065	Not_Significant
PHACTR4	0.109656	0.53286	0.0204033	0.694183	Not_Significant
RCC1	0.0833592	0.711568	0.180072	0.103896	Not_Significant
TRNAU1AP	0.321082	0.0901493	0.0202393	0.796383	Not_Significant
TAF12	-0.314593	0.0448378	-0.0607534	0.225839	Inconsistent
RAB42	-0.35213	0.503757	-0.000365947	0.999461	Not_Significant
GMEB1	-0.313757	0.134583	-0.147337	0.0352139	Inconsistent
YTHDF2	0.261342	0.00887544	-0.0275274	0.592989	Inconsistent
EPB41	-0.376276	0.0105449	-0.0274358	0.730503	Inconsistent
TMEM200B	0.932677	0.00147251	-0.0140029	0.962349	Inconsistent
SRSF4	-0.248135	0.152756	-0.137454	0.0267863	Inconsistent
MECR	0.284002	0.109522	0.0482874	0.325358	Not_Significant
PTPRU	0.485305	0.0915882	-0.0714579	0.841584	Not_Significant
LAPTM5	-0.992333	0.000779428	0.66918	3.33878e-06	Opposite
SDC3	-1.61765	6.56431e-18	0.37405	0.00060778	Opposite
PUM1	-0.263348	0.134605	-0.144965	0.00132719	Inconsistent
SNRNP40	0.0952054	0.699226	0.0025201	0.978003	Not_Significant
ZCCHC17	0.874259	9.32995e-07	0.0422951	0.505581	Inconsistent
FABP3	-1.50519	1.20617e-09	0.195304	0.766481	Inconsistent
SERINC2	0.0580844	0.875942	0.0950944	0.68495	Not_Significant
TINAGL1	-1.8553	1.52547e-18	0.0771983	0.375785	Inconsistent
PEF1	0.551398	0.000152112	0.00882825	0.913686	Inconsistent
COL16A1	-0.0429728	0.931507	0.42425	0.00288254	Inconsistent
ADGRB2	-1.68002	0.282755	0.109944	0.87323	Not_Significant
PTP4A2	-0.377759	2.05769e-05	0.047819	0.228041	Inconsistent
KHDRBS1	0.14406	0.141163	-0.0093643	0.89112	Not_Significant
TMEM39B	-0.228367	0.312576	-0.188941	0.00610161	Inconsistent
KPNA6	-0.137482	0.634234	-0.0375629	0.341441	Not_Significant
TXLNA	-0.401146	0.0117206	-0.0441602	0.590795	Inconsistent
CCDC28B	0.765058	0.0884749	-0.120203	0.249666	Not_Significant
IQCC	0.403157	0.435524	0.125106	0.113215	Not_Significant
TMEM234	0.430734	0.0497147	-0.0680297	0.368607	Inconsistent
EIF3I	0.260317	0.157142	-0.129788	4.51059e-07	Inconsistent
FAM167B	-0.888518	0.0387196	-0.0654849	0.555604	Inconsistent
LCK	-0.333796	0.429081	0.20039	0.318658	Not_Significant
HDAC1	-0.335976	0.00210763	-0.0363995	0.664078	Inconsistent
MARCKSL1	-0.860202	4.86054e-08	0.481827	2.51955e-07	Opposite
TSSK3	0.0323412	0.989124	0.270701	0.754652	Not_Significant
BSDC1	0.500901	6.89416e-07	0.024312	0.558185	Inconsistent
ZBTB8A	1.19814	0.000579456	0.0447798	0.817026	Inconsistent
ZBTB8OS	0.775609	2.77705e-06	-0.0546055	0.358907	Inconsistent
RBBP4	-0.0352177	0.878417	-0.222545	0.000151457	Inconsistent
SYNC	0.252026	0.655623	0.202746	0.74489	Not_Significant
KIAA1522	0.276528	0.0776994	-0.108041	0.193776	Not_Significant
S100PBP	-0.0871648	0.800121	-0.149096	0.0219791	Inconsistent
FNDC5	2.00936	3.80438e-11	0.53109	0.0561603	Inconsistent
TMEM54	0.0769934	0.845727	0.543645	0.442848	Not_Significant
RNF19B	-0.68916	6.30035e-08	-0.00795615	0.925533	Inconsistent
AK2	0.41811	0.000172474	0.0918183	0.237857	Inconsistent
AZIN2	-0.224259	0.709416	-0.466486	0.0518852	Not_Significant
TRIM62	-0.0386485	0.908395	-0.0907688	0.580494	Not_Significant
ZNF362	-0.397945	0.0141474	0.150331	0.0446716	Opposite
PHC2	0.262226	0.106386	0.0119547	0.90206	Not_Significant
ZSCAN20	-0.465878	0.325222	-0.212744	0.0220719	Inconsistent
SMIM12	0.531436	1.42186e-05	0.0129834	0.837353	Inconsistent
GJA4	-0.356073	0.237858	-0.0201865	0.932893	Not_Significant
DLGAP3	-1.62312	0.0905487	0.745972	0.226532	Not_Significant
ZMYM6	0.600802	0.00513438	0.000525939	0.997113	Inconsistent
ZMYM1	-0.0729895	0.875264	-0.0637989	0.520656	Not_Significant
SFPQ	0.0424086	0.858474	0.0206592	0.829648	Not_Significant
ZMYM4	-0.00392295	0.985336	-0.0117736	0.866004	Not_Significant
KIAA0319L	-0.020249	0.896973	0.198175	2.85562e-05	Inconsistent
NCDN	-0.320866	0.220945	0.138293	0.0542456	Not_Significant
PSMB2	0.430661	0.000579077	-0.0492981	0.094173	Inconsistent
C1orf216	0.260421	0.338108	0.26108	0.00219578	Inconsistent
CLSPN	2.05538	0.00293145	1.2507	1.10191e-05	Consistent
AGO4	-0.328837	0.0641892	-0.0999642	0.324644	Not_Significant
AGO1	-0.392883	0.00111369	-0.19349	5.32142e-06	Consistent
AGO3	0.145683	0.709885	-0.04093	0.59806	Not_Significant
ADPRHL2	0.518855	0.00662207	-0.00824675	0.929758	Inconsistent
COL8A2	0.485085	0.104247	0.12631	0.803262	Not_Significant
TRAPPC3	0.68894	2.44975e-11	3.38901e-05	0.999461	Inconsistent
MAP7D1	-0.571534	0.000298227	0.0626928	0.631648	Inconsistent
THRAP3	-0.896989	4.32649e-07	-0.104964	0.0288761	Consistent
SH3D21	0.0234345	0.973193	-0.0102736	0.965331	Not_Significant
EVA1B	-0.439261	0.429205	0.30022	0.0107187	Inconsistent
STK40	-0.452503	0.00546726	-0.152273	0.0144842	Consistent
LSM10	0.194524	0.31526	-0.14171	0.149373	Not_Significant
OSCP1	0.0969147	0.809935	0.142656	0.730191	Not_Significant
MRPS15	0.286333	0.108541	0.0207052	0.739706	Not_Significant
CSF3R	-1.34529	3.92613e-07	0.69503	6.02444e-06	Opposite
GRIK3	0.379106	0.796196	0.0265775	0.975294	Not_Significant
ZC3H12A	-0.582708	0.253503	0.241919	0.02734	Inconsistent
MEAF6	0.688282	2.43414e-07	-0.131122	0.0134074	Opposite
SNIP1	0.104037	0.572827	-0.121018	0.0275704	Inconsistent
DNALI1	-0.0974328	0.770617	0.347778	0.535503	Not_Significant
GNL2	0.443619	0.00027069	-0.184114	0.00246697	Opposite
RSPO1	1.26152	0.639429	0.113555	0.717183	Not_Significant
C1orf109	0.3758	0.0928892	-0.0587888	0.488585	Not_Significant
CDCA8	0.474711	0.289666	0.61849	4.54163e-05	Inconsistent
MANEAL	0.38283	0.177634	-0.161795	0.865325	Not_Significant
YRDC	0.324677	0.0480452	-0.086977	0.245371	Inconsistent
MTF1	0.248685	0.0494939	0.017794	0.836407	Inconsistent
INPP5B	-0.325952	0.191932	0.038769	0.479943	Not_Significant
SF3A3	0.178597	0.204128	-0.14969	0.0127516	Inconsistent
FHL3	0.389698	0.169897	0.265561	0.288222	Not_Significant
UTP11	0.427605	0.00132252	-0.148656	0.00288373	Opposite
RRAGC	0.728503	6.42238e-09	0.0478515	0.331243	Inconsistent
MYCBP	0.792405	1.23973e-06	-0.0258504	0.712449	Inconsistent
AKIRIN1	0.268048	0.0408378	-0.039587	0.646794	Inconsistent
PABPC4	-0.315436	0.0315882	-0.0903763	0.177588	Inconsistent
HEYL	0.208091	0.491273	0.511568	0.00201762	Inconsistent
PPIE	0.0144412	0.937434	-0.193801	0.00408868	Inconsistent
TRIT1	-0.451175	0.00791635	-0.11201	0.0961913	Inconsistent
MYCL	0.190181	0.375213	-0.0716268	0.703666	Not_Significant
MFSD2A	1.10178	0.00202626	0.704338	0.0109943	Consistent
CAP1	0.0197459	0.925177	0.0994684	0.00932885	Inconsistent
PPT1	-0.102858	0.718232	0.245907	2.73916e-05	Inconsistent
RLF	-0.00301954	0.99161	-0.116398	0.385368	Not_Significant
ZMPSTE24	-0.384298	0.00279946	-0.0985477	0.0302636	Consistent
COL9A2	0.268995	0.711568	0.332025	0.735145	Not_Significant
SMAP2	-0.358336	0.0380311	-0.0354917	0.507829	Inconsistent
ZFP69	0.584077	0.0458702	0.0115363	0.945789	Inconsistent
EXO5	0.630835	0.00563607	0.111397	0.309747	Inconsistent
RIMS3	-0.0860271	0.817455	0.366417	0.0776407	Not_Significant
NFYC	-0.743075	5.66192e-18	-0.0338876	0.501275	Inconsistent
KCNQ4	-0.82018	0.345843	0.0202254	0.961568	Not_Significant
CITED4	0.415646	0.341843	0.456183	0.08761	Not_Significant
CTPS1	0.510926	0.00125239	0.282604	0.0552135	Inconsistent
SCMH1	-0.282946	0.101551	0.0144507	0.853961	Not_Significant
HIVEP3	-0.447317	0.0510685	0.349537	0.0115769	Inconsistent
FOXJ3	-0.39739	0.00882496	-0.0739206	0.0544355	Inconsistent
RIMKLA	-0.400401	0.750288	-0.282676	0.76454	Not_Significant
ZMYND12	0.36207	0.241934	-0.282555	0.53563	Not_Significant
PPCS	0.508177	8.25508e-06	0.0857254	0.203472	Inconsistent
PPIH	0.772347	5.54918e-05	0.17442	0.0057962	Consistent
YBX1	0.024439	0.933424	-0.0826358	0.0304509	Inconsistent
P3H1	0.122554	0.353483	0.037323	0.719013	Not_Significant
C1orf50	0.470984	0.0981775	-0.0528232	0.567671	Not_Significant
TMEM269	-0.282898	0.867506	-0.923372	0.0224884	Inconsistent
SVBP	0.373474	0.0557741	0.0775895	0.472808	Not_Significant
ERMAP	0.136384	0.464982	1.02017	0.0808433	Not_Significant
ZNF691	0.490989	0.0122895	0.0860211	0.314087	Inconsistent
SLC2A1	-1.08615	0.0130902	0.160381	0.0763274	Inconsistent
EBNA1BP2	0.132671	0.243724	-0.0949777	0.0726024	Not_Significant
TMEM125	-0.49155	0.54706	0.0244985	0.898365	Not_Significant
C1orf210	0.129416	0.751987	0.0398985	0.749216	Not_Significant
TIE1	-0.60277	0.00432159	0.0647197	0.394288	Inconsistent
CDC20	1.36944	0.00153549	1.11218	0.00115502	Consistent
ELOVL1	0.260362	0.148665	-0.0264146	0.843169	Not_Significant
MED8	0.593745	2.75357e-05	-0.14044	0.00128538	Opposite
SZT2	-0.244309	0.203351	-0.2042	0.00200876	Inconsistent
PTPRF	-0.249674	0.0431344	-0.0283883	0.718155	Inconsistent
KDM4A	0.289354	0.0269275	-0.0899964	0.341601	Inconsistent
ST3GAL3	0.462301	0.239782	0.0519453	0.515306	Not_Significant
IPO13	0.537937	0.00157127	0.0282967	0.724427	Inconsistent
DPH2	0.572425	0.000616352	0.065334	0.658361	Inconsistent
ATP6V0B	0.881906	5.23189e-07	0.0161711	0.832522	Inconsistent
B4GALT2	0.442514	0.0226407	0.297193	0.223014	Inconsistent
SLC6A9	0.125751	0.82107	0.306313	0.00486603	Inconsistent
DMAP1	0.240736	0.263752	-0.0751596	0.164287	Not_Significant
ERI3	0.107392	0.580754	0.0296092	0.625353	Not_Significant
RNF220	0.240429	0.0962054	0.0302231	0.598932	Not_Significant
TMEM53	0.00583639	0.985036	0.130829	0.247964	Not_Significant
KIF2C	1.1652	0.0209616	1.04398	0.000146374	Consistent
RPS8	0.346562	0.0164753	-0.172882	0.00199058	Opposite
PLK3	0.200965	0.720083	0.299055	0.185037	Not_Significant
TCTEX1D4	0.9885	0.399149	1.19641	0.0335619	Inconsistent
PTCH2	-2.10545	0.0203423	0.610061	0.00177561	Opposite
EIF2B3	0.303539	0.0101107	-0.0301919	0.807168	Inconsistent
HECTD3	-0.299628	0.0119462	0.0537759	0.452308	Inconsistent
UROD	0.443992	0.000975714	-0.00906213	0.866902	Inconsistent
ZSWIM5	-0.63458	0.0431357	-0.068554	0.40476	Inconsistent
MUTYH	0.861956	0.562634	0.171552	0.581254	Not_Significant
TOE1	0.517236	0.010577	-0.0307597	0.809372	Inconsistent
TESK2	-0.210195	0.262622	-0.175755	0.00252723	Inconsistent
MMACHC	0.166327	0.252869	0.099646	0.0651826	Not_Significant
PRDX1	0.434614	0.00520552	-0.119841	0.00795774	Opposite
AKR1A1	0.458505	0.00470863	-0.0271436	0.628164	Inconsistent
NASP	0.28469	0.013075	-0.132011	0.0252481	Opposite
CCDC17	1.83653	0.04721	-0.0684177	0.704064	Inconsistent
GPBP1L1	-0.170294	0.365742	-0.110555	0.0032867	Inconsistent
TMEM69	0.178183	0.29693	0.0215601	0.832572	Not_Significant
IPP	0.247216	0.203688	-0.0848777	0.101886	Not_Significant
MAST2	0.0798331	0.709416	0.00688429	0.957779	Not_Significant
PIK3R3	-0.381929	0.174087	0.311206	0.0194322	Inconsistent
POMGNT1	0.298815	0.0589888	0.0604209	0.242177	Not_Significant
LURAP1	0.767164	0.433211	0.0886044	0.717071	Not_Significant
RAD54L	0.798773	0.523437	0.644418	0.00622716	Inconsistent
LRRC41	-0.227206	0.184815	-0.0808536	0.158868	Not_Significant
UQCRH	0.415993	0.00426508	-0.179491	0.0407556	Opposite
NSUN4	0.134971	0.547155	-0.16277	0.0012387	Inconsistent
FAAH	0.00490364	0.98872	-0.0207119	0.773043	Not_Significant
MKNK1	-0.305229	0.0723296	0.00216342	0.974414	Not_Significant
MOB3C	0.000154301	1	0.0156516	0.846385	Not_Significant
ATPAF1	0.127863	0.324734	-0.0086635	0.936731	Not_Significant
EFCAB14	-0.226654	0.0679456	-0.00572192	0.924898	Not_Significant
CYP4A11	-0.530749	0.0553001	0.500216	0.193731	Not_Significant
CYP4A22	-0.370182	0.232642	-0.125155	0.412478	Not_Significant
PDZK1IP1	1.07546	0.075732	0.785579	0.00278806	Inconsistent
TAL1	-0.483417	0.204822	0.222219	0.062783	Not_Significant
STIL	-0.0327152	0.96152	1.18324	5.76356e-05	Inconsistent
CMPK1	0.427399	0.000289001	0.0418172	0.436697	Inconsistent
FOXD2	0.315967	0.639871	1.28475	0.00872756	Inconsistent
TRABD2B	-0.876389	0.01347	0.51673	0.0357282	Opposite
SLC5A9	0.373834	0.507234	1.23712	0.0729693	Not_Significant
SPATA6	-0.287081	0.456989	0.264877	0.0306437	Inconsistent
BEND5	-0.401751	0.603226	0.365238	0.596272	Not_Significant
FAF1	-0.00910787	0.965757	-0.103461	0.00074911	Inconsistent
CDKN2C	0.586511	0.0418658	0.327419	0.123328	Inconsistent
RNF11	0.189302	0.167805	-0.00986407	0.915928	Not_Significant
TTC39A	0.155929	0.838465	1.35504	2.1643e-05	Inconsistent
EPS15	-0.496111	0.0103639	-0.0805983	0.190183	Inconsistent
OSBPL9	0.0375904	0.85434	0.00979334	0.913237	Not_Significant
NRDC	0.148166	0.387707	-0.0310771	0.441414	Not_Significant
RAB3B	0.628331	0.698992	-1.07711	0.030879	Inconsistent
TXNDC12	0.0278748	0.942815	0.0472544	0.231262	Not_Significant
KTI12	0.773483	0.00302742	-0.0334465	0.76162	Inconsistent
BTF3L4	0.632993	7.90879e-08	-0.145522	6.53302e-05	Opposite
ZFYVE9	-0.0712095	0.74658	-0.00333256	0.970657	Not_Significant
CC2D1B	0.0800721	0.653284	0.137865	0.00696007	Inconsistent
ORC1	0.688067	0.300263	0.855718	0.0154293	Inconsistent
PRPF38A	0.260544	0.0176065	-0.0147162	0.866004	Inconsistent
TUT4	-0.175179	0.569249	0.14121	0.207684	Not_Significant
GPX7	0.00217649	0.997539	0.59994	0.000486986	Inconsistent
COA7	0.311896	0.00385195	-0.0139061	0.842216	Inconsistent
ZYG11B	0.25515	0.20609	-0.114027	0.11769	Not_Significant
ZYG11A	-0.795641	0.200184	-0.191084	0.250146	Not_Significant
ECHDC2	0.710883	0.0041686	0.143627	0.371777	Inconsistent
SCP2	0.478535	0.000931822	-0.0369975	0.7017	Inconsistent
PODN	-0.364081	0.287037	0.703374	2.37988e-05	Inconsistent
SLC1A7	-0.907853	0.154136	-0.368579	0.544718	Not_Significant
CPT2	0.217577	0.0780949	-0.0575755	0.440193	Not_Significant
CZIB	0.160133	0.300531	0.126307	0.0205823	Inconsistent
MAGOH	-0.0898544	0.572617	-0.0501478	0.371512	Not_Significant
LRP8	-0.110699	0.934664	1.05663	0.000961583	Inconsistent
NDC1	0.222224	0.174935	0.0460216	0.540888	Not_Significant
YIPF1	0.574671	0.000338801	-0.00740501	0.924318	Inconsistent
DIO1	0.779757	6.3213e-05	0.700091	0.000149063	Consistent
HSPB11	0.843148	3.03632e-10	-0.0673783	0.587064	Inconsistent
LRRC42	0.741946	2.15516e-05	-0.056382	0.373219	Inconsistent
TMEM59	0.315865	0.0178991	-0.0279671	0.477263	Inconsistent
TCEANC2	-0.0349611	0.906131	-0.0600158	0.801992	Not_Significant
CYB5RL	-0.313228	0.233815	-0.0868815	0.27292	Not_Significant
MRPL37	0.0783834	0.715913	0.0284669	0.527086	Not_Significant
SSBP3	0.0567588	0.829868	-0.0635461	0.331149	Not_Significant
ACOT11	-0.370219	0.467675	0.94326	0.000125202	Inconsistent
MROH7	0.739639	0.308099	-0.0516838	0.885354	Not_Significant
TTC4	0.247076	0.655772	-0.0091086	0.935041	Not_Significant
PARS2	-0.0118308	0.958356	0.143371	0.149736	Not_Significant
TTC22	-0.126735	0.692085	0.211197	0.83193	Not_Significant
DHCR24	0.3248	0.143469	-0.168748	0.0665256	Not_Significant
PCSK9	-0.242518	0.483396	-0.751394	0.000116075	Inconsistent
USP24	-0.55339	0.000149077	-0.0889154	0.0380154	Consistent
PLPP3	-0.249017	0.19626	-0.0308527	0.764834	Not_Significant
PRKAA2	2.09232	0.000162385	-0.0855866	0.318262	Inconsistent
FYB2	1.37994	1.52519e-05	0.262886	0.147044	Inconsistent
C8A	-0.166814	0.419629	-0.249173	0.0370297	Inconsistent
C8B	0.0254974	0.938752	-0.61696	0.00130981	Inconsistent
DAB1	0.223933	0.465356	-0.541021	0.0988219	Not_Significant
OMA1	0.429317	0.0128931	0.0652506	0.172562	Inconsistent
TACSTD2	-0.202591	0.759525	0.914208	0.0768035	Not_Significant
MYSM1	-0.871755	0.00736286	-0.236075	1.64858e-09	Consistent
JUN	0.638909	0.0331959	1.16143	2.50301e-12	Consistent
FGGY	-0.169261	0.45679	0.140201	0.0266243	Inconsistent
HOOK1	-0.165621	0.535907	-0.141962	0.0139805	Inconsistent
CYP2J2	0.0585766	0.8228	0.252679	0.0320997	Inconsistent
NFIA	-0.120516	0.813653	-0.0696884	0.359968	Not_Significant
TM2D1	-0.145781	0.483063	-0.061183	0.23452	Not_Significant
PATJ	-0.807002	2.21188e-05	-0.0372515	0.63075	Inconsistent
KANK4	0.432671	0.0919589	0.651375	0.0952749	Not_Significant
USP1	0.59294	0.000313979	-0.0616098	0.304314	Inconsistent
DOCK7	0.0455925	0.850471	0.0852935	0.407374	Not_Significant
ANGPTL3	0.185722	0.379439	-0.0336119	0.730191	Not_Significant
ATG4C	0.182552	0.310136	0.0230941	0.76152	Not_Significant
ALG6	0.13092	0.534957	0.00100424	0.991358	Not_Significant
ITGB3BP	-0.209619	0.59415	0.0894586	0.475423	Not_Significant
EFCAB7	0.550589	0.115043	0.0921369	0.730458	Not_Significant
PGM1	-0.228763	0.0937185	0.0200543	0.813512	Not_Significant
ROR1	-0.144942	0.827971	-0.116414	0.203622	Not_Significant
CACHD1	-0.00829727	0.985036	0.266781	0.0698177	Not_Significant
RAVER2	-0.870858	0.0554063	-0.173449	0.544619	Not_Significant
JAK1	-0.628142	7.2476e-06	-0.00706125	0.913809	Inconsistent
AK4	0.129933	0.465151	-0.00272017	0.987189	Not_Significant
DNAJC6	0.866612	0.411477	0.0651085	0.916053	Not_Significant
LEPROT	-0.0246385	0.886498	0.0592635	0.451047	Not_Significant
LEPR	-1.40231	2.22108e-06	0.585549	0.000330833	Opposite
PDE4B	-1.07692	0.00684917	0.16519	0.340561	Inconsistent
SGIP1	0.417896	0.535679	-0.117614	0.844625	Not_Significant
WDR78	0.0261635	0.968142	-0.220628	0.292282	Not_Significant
MIER1	-0.273054	0.144184	-0.130224	0.00263464	Inconsistent
SLC35D1	-0.0383112	0.885017	-0.0969688	0.0933522	Not_Significant
IL12RB2	-1.30845	0.00827639	0.826168	0.0211861	Opposite
SERBP1	-0.211876	0.00430962	-0.155558	6.15115e-09	Consistent
GADD45A	0.506345	0.0309491	0.442945	0.0075191	Consistent
GNG12	-0.396413	0.0164209	0.0600939	0.137959	Inconsistent
WLS	0.0782523	0.808651	0.317699	0.000104483	Inconsistent
DEPDC1	2.05151	0.0406127	1.44639	0.0123865	Consistent
LRRC40	-0.0791668	0.714891	-0.0138123	0.844946	Not_Significant
SRSF11	1.99968	0.000960954	0.00396855	0.945034	Inconsistent
ANKRD13C	-0.121296	0.557658	-0.0140797	0.827721	Not_Significant
CTH	0.0902044	0.720481	-0.604769	3.51192e-08	Inconsistent
PTGER3	0.0999023	0.919007	-0.671968	0.118216	Not_Significant
NEGR1	-0.71185	0.403984	1.34705	0.224289	Not_Significant
LRRIQ3	0.198481	0.797194	0.147179	0.314429	Not_Significant
FPGT	0.430668	0.0196416	-0.132033	0.0211577	Opposite
ERICH3	-0.119369	0.814651	-0.512444	0.468976	Not_Significant
CRYZ	0.389235	0.0205715	0.201685	0.00711905	Consistent
TYW3	0.0981366	0.575548	0.146494	0.254505	Not_Significant
ACADM	0.0174888	0.954512	-0.00869438	0.937788	Not_Significant
RABGGTB	0.651418	1.66106e-07	-0.247154	1.9088e-10	Opposite
ST6GALNAC3	-0.750589	0.0504605	-0.0389124	0.844946	Not_Significant
PIGK	-0.0630349	0.767848	0.0696247	0.0910604	Not_Significant
AK5	-0.689453	0.657964	-0.496641	0.363712	Not_Significant
USP33	-0.250384	0.171079	-0.147654	0.00548144	Inconsistent
MIGA1	-0.0881587	0.784573	0.0147046	0.951485	Not_Significant
NEXN	0.44263	0.441753	-0.0394997	0.863834	Not_Significant
FUBP1	-0.500484	0.0101092	-0.15205	0.0102245	Consistent
DNAJB4	0.287137	0.117357	0.0446097	0.673283	Not_Significant
GIPC2	0.321772	0.0583545	2.75818	3.18531e-10	Inconsistent
PTGFR	0.469949	0.372959	1.80813	2.618e-05	Inconsistent
IFI44L	-0.315793	0.464987	0.470282	0.671663	Not_Significant
IFI44	0.929301	0.000279173	1.40617	3.22291e-05	Consistent
ADGRL4	-1.24568	6.14052e-07	0.0866418	0.213817	Inconsistent
ADGRL2	-0.248347	0.191059	0.0258306	0.806162	Not_Significant
TTLL7	-0.133175	0.851401	-0.0212061	0.915389	Not_Significant
PRKACB	0.00122765	0.9967	0.0627992	0.151552	Not_Significant
DNASE2B	1.03347	0.384775	-0.0197	0.860226	Not_Significant
RPF1	0.428571	0.000932973	-0.22883	3.05521e-11	Opposite
GNG5	-1.73036	1.19028e-06	0.0371287	0.570754	Inconsistent
SPATA1	0.987777	0.14064	-0.0209362	0.889704	Not_Significant
CTBS	-0.300404	0.100881	0.0298699	0.809372	Not_Significant
SSX2IP	0.0856243	0.712954	0.0576232	0.313072	Not_Significant
LPAR3	1.76661	0.506457	0.335858	0.420156	Not_Significant
MCOLN2	-0.260831	0.818688	0.458079	0.0553028	Not_Significant
MCOLN3	1.75037	0.175668	0.135856	0.893446	Not_Significant
SYDE2	-0.402341	0.142983	-0.058212	0.69345	Not_Significant
C1orf52	0.301088	0.191059	0.102673	0.205853	Not_Significant
BCL10	0.173761	0.623069	0.0915764	0.153483	Not_Significant
DDAH1	-0.229388	0.382785	0.366345	0.148449	Not_Significant
CCN1	0.616768	0.059612	0.357181	0.0903861	Not_Significant
ZNHIT6	-0.594266	0.000872563	-0.0459637	0.53412	Inconsistent
ODF2L	0.0468905	0.923477	0.055838	0.333189	Not_Significant
SH3GLB1	0.16476	0.161548	0.0939626	0.0282661	Inconsistent
SELENOF	0.30854	0.000859164	0.0174496	0.762186	Inconsistent
HS2ST1	0.481946	8.37353e-05	0.135632	0.000456072	Consistent
LMO4	0.181028	0.374313	0.0605355	0.543799	Not_Significant
PKN2	-0.263035	0.285578	-0.0725157	0.0149825	Inconsistent
GTF2B	0.478277	7.8972e-05	-0.13798	0.144588	Inconsistent
KYAT3	-0.148793	0.500824	-0.2419	0.00905454	Inconsistent
GBP3	1.36156	0.060235	-0.0644926	0.871503	Not_Significant
GBP2	0.449463	0.100879	0.796571	1.59915e-05	Inconsistent
GBP7	0.539431	0.000303468	0.302222	0.0294881	Consistent
GBP4	-0.563813	0.00475129	0.913046	1.35876e-05	Opposite
GBP5	-0.67051	0.177733	0.440918	0.00370908	Inconsistent
GBP6	1.20353	0.47356	0.882716	0.019098	Inconsistent
LRRC8B	0.228343	0.527321	0.188994	0.310188	Not_Significant
LRRC8C	-1.00465	0.000113928	0.160893	0.0661155	Inconsistent
LRRC8D	0.0730219	0.689267	0.176876	0.00143571	Inconsistent
ZNF326	0.149498	0.681281	-0.0267497	0.671779	Not_Significant
ZNF644	-0.197102	0.400434	-0.106781	0.00695579	Inconsistent
CDC7	1.06412	0.057321	0.352646	0.157426	Not_Significant
TGFBR3	-1.00859	4.70554e-09	0.169393	0.0106574	Opposite
BTBD8	-0.575767	0.19736	0.158048	0.146732	Not_Significant
GLMN	0.590888	0.090926	-0.111033	0.231387	Not_Significant
RPAP2	0.46322	0.0694189	-0.12912	0.133774	Not_Significant
GFI1	-1.05241	0.0984957	0.230376	0.709003	Not_Significant
EVI5	-0.308591	0.339865	-0.0871151	0.196815	Not_Significant
RPL5	0.156878	0.185209	-0.145274	7.61044e-05	Inconsistent
DIPK1A	-0.0153308	0.956197	-0.290761	0.00435241	Inconsistent
MTF2	0.634006	0.0533787	-0.0150243	0.840736	Not_Significant
TMED5	0.314925	0.0190725	-0.0430501	0.691241	Inconsistent
CCDC18	2.05883	0.0010816	0.666145	0.0133344	Consistent
DR1	0.0172419	0.93287	0.0349832	0.515806	Not_Significant
BCAR3	0.29138	0.0220013	-0.0851445	0.143798	Inconsistent
DNTTIP2	0.288437	0.0282665	-0.210786	9.3358e-05	Opposite
GCLM	-0.141904	0.589925	-0.191938	0.00613797	Inconsistent
ABCA4	-0.0758817	0.905381	0.300094	0.310188	Not_Significant
ARHGAP29	-0.0316715	0.914978	-0.226467	0.00506046	Inconsistent
ABCD3	0.534287	0.000316178	0.148599	0.109496	Inconsistent
F3	-0.516748	0.320892	0.00319647	0.985935	Not_Significant
SLC44A3	0.555778	0.274731	0.342228	0.00466644	Inconsistent
CNN3	-0.0627648	0.785463	-0.00226377	0.977269	Not_Significant
ALG14	0.697287	5.53811e-08	0.0203131	0.866004	Inconsistent
TLCD4	-0.395269	0.0409753	0.111901	0.297971	Inconsistent
RWDD3	1.13871	0.00607324	0.062395	0.703484	Inconsistent
PTBP2	-0.335156	0.538384	-0.271861	8.35553e-06	Inconsistent
DPYD	-0.142137	0.557686	-0.229989	0.00293332	Inconsistent
SNX7	0.786606	6.2215e-07	-0.0800736	0.388505	Inconsistent
PALMD	0.506625	0.0018256	0.110356	0.139109	Inconsistent
FRRS1	-1.04847	7.43744e-05	0.156439	0.0970496	Inconsistent
AGL	-0.504388	0.0590965	-0.0467215	0.583161	Not_Significant
SLC35A3	0.216624	0.349901	-0.0299745	0.67775	Not_Significant
MFSD14A	-1.80776	0.000665834	-0.114945	0.00540416	Consistent
SASS6	-0.715804	0.0381867	0.16455	0.346438	Inconsistent
TRMT13	0.536789	0.0861702	-0.200962	0.0102508	Inconsistent
LRRC39	0.261753	0.899466	0.910014	4.40449e-05	Inconsistent
DBT	-0.25531	0.334882	-0.213959	0.00509785	Inconsistent
RTCA	0.0609985	0.709406	0.0376925	0.641256	Not_Significant
CDC14A	-0.0334767	0.958124	0.577661	9.4447e-07	Inconsistent
GPR88	-1.99322	0.00407277	-0.95393	0.141777	Inconsistent
VCAM1	-2.79046	3.61978e-28	1.15863	1.51642e-14	Opposite
EXTL2	0.175871	0.571129	0.0878434	0.0844983	Not_Significant
SLC30A7	0.427808	0.0150111	-0.0753757	0.110536	Inconsistent
DPH5	0.644305	4.98013e-06	-0.201748	0.0189216	Opposite
S1PR1	-0.332982	0.027813	-0.0790513	0.272001	Inconsistent
RNPC3	0.803659	0.0378223	-0.131561	0.00888931	Opposite
PRMT6	0.609192	0.0537579	-0.0226058	0.859521	Not_Significant
VAV3	-1.03244	5.20953e-07	0.599203	1.18464e-08	Opposite
FAM102B	-0.412302	0.262028	0.417429	2.89821e-05	Inconsistent
PRPF38B	1.08446	0.0212713	-0.0269915	0.435681	Inconsistent
STXBP3	0.360298	0.0224832	-0.0332967	0.551545	Inconsistent
GPSM2	0.650894	0.398202	0.0487408	0.617343	Not_Significant
CLCC1	-0.296412	0.0261384	-0.0537912	0.272136	Inconsistent
WDR47	-0.131634	0.650916	0.011159	0.948322	Not_Significant
TAF13	0.689947	0.000354485	-0.0468948	0.541201	Inconsistent
TMEM167B	0.412338	0.000397408	0.0164731	0.761814	Inconsistent
KIAA1324	-1.79786	0.0500859	1.34225	2.58456e-05	Inconsistent
CELSR2	-0.41236	0.309557	-0.651436	0.000359797	Inconsistent
PSRC1	-0.327936	0.741642	1.24669	0.00918734	Inconsistent
SORT1	0.123008	0.911095	-0.87621	1.90861e-05	Inconsistent
PSMA5	0.609081	6.17794e-09	-0.162683	0.0107947	Opposite
SYPL2	0.585001	0.0627512	-1.02067	0.0541879	Not_Significant
ATXN7L2	0.702651	0.0671669	-0.0164313	0.912282	Not_Significant
CYB561D1	0.154117	0.506938	0.0506503	0.435299	Not_Significant
AMIGO1	0.0614974	0.868815	-0.761717	1.10116e-13	Inconsistent
GNAI3	0.0767228	0.458184	-0.164044	7.69232e-06	Inconsistent
GNAT2	-0.0159859	0.988217	-0.416093	0.0076634	Inconsistent
AMPD2	-0.328948	0.0404268	-0.047327	0.625046	Inconsistent
GSTM4	-0.250446	0.564917	-0.233235	0.0798034	Not_Significant
GSTM2	0.177019	0.834641	-0.124428	0.599174	Not_Significant
GSTM1	-0.816195	0.691265	0.160063	0.598684	Not_Significant
GSTM5	-0.928507	0.210648	-0.44562	0.000570614	Inconsistent
GSTM3	-0.366267	0.609789	0.0446725	0.844884	Not_Significant
CSF1	-0.366055	0.0526645	0.286746	0.00198498	Inconsistent
AHCYL1	0.101184	0.386382	-0.0727451	0.00225816	Inconsistent
STRIP1	-0.408487	0.00260767	-0.0528382	0.274223	Inconsistent
KCNC4	-1.20438	9.51649e-06	-0.40004	0.633838	Inconsistent
RBM15	-0.45501	0.0549689	-0.0472844	0.594089	Not_Significant
SLC16A4	-0.704422	0.0709048	0.0399526	0.770489	Not_Significant
LAMTOR5	0.443823	5.91649e-05	-0.0421614	0.567721	Inconsistent
KCNA2	-1.15739	0.45799	0.00646934	0.989212	Not_Significant
KCNA3	-0.692642	0.367586	0.70379	0.148816	Not_Significant
CD53	-0.563787	0.0793659	0.630511	2.15796e-05	Inconsistent
LRIF1	0.0354204	0.901413	0.111674	0.286113	Not_Significant
DRAM2	0.281632	0.142278	0.0293045	0.758831	Not_Significant
CEPT1	0.00480621	0.981933	-0.233679	1.70843e-05	Inconsistent
DENND2D	0.211019	0.456217	0.137838	0.138332	Not_Significant
OVGP1	0.0175467	0.959165	-0.925098	0.00138222	Inconsistent
WDR77	0.288565	0.0544847	-0.109881	0.143983	Not_Significant
C1orf162	-0.676727	0.036706	0.366339	0.123639	Inconsistent
ADORA3	-1.98493	5.26139e-07	0.401065	0.471712	Inconsistent
RAP1A	-0.0277105	0.878291	-0.0140316	0.859521	Not_Significant
INKA2	0.77736	0.0024426	0.55972	0.0347449	Consistent
DDX20	0.205526	0.161609	-0.230112	3.22291e-05	Inconsistent
KCND3	-0.438777	0.00971554	-0.129567	0.810464	Inconsistent
CTTNBP2NL	-0.353057	0.192326	0.256081	0.00180601	Inconsistent
WNT2B	1.03282	0.319479	-0.222652	0.0536188	Not_Significant
ST7L	0.391152	0.0559003	-0.227369	4.95316e-08	Inconsistent
CAPZA1	0.110778	0.554081	-0.120421	0.225289	Not_Significant
MOV10	-0.18495	0.349901	0.161701	0.0995334	Not_Significant
RHOC	0.334916	0.20109	0.108575	0.64773	Not_Significant
PPM1J	0.863002	0.188274	0.54882	0.0112999	Inconsistent
LRIG2	-0.232181	0.532666	-0.162307	0.00552944	Inconsistent
MAGI3	-0.301204	0.0964143	-0.18598	0.000606336	Inconsistent
PHTF1	-0.111695	0.697798	0.194693	0.0151366	Inconsistent
RSBN1	-0.0622905	0.852457	-0.14255	0.0349888	Inconsistent
PTPN22	-0.949013	0.0924619	0.493356	0.0247888	Inconsistent
AP4B1	0.515535	0.00547474	0.0994163	0.415565	Inconsistent
DCLRE1B	0.537889	0.020999	0.136711	0.166993	Inconsistent
HIPK1	-0.822781	7.92865e-05	-0.139338	0.0298915	Consistent
OLFML3	-0.109813	0.736314	0.747657	3.59084e-06	Inconsistent
TRIM33	0.0681277	0.89148	-0.148428	2.38659e-05	Inconsistent
BCAS2	0.647895	1.77329e-10	-0.00340094	0.965331	Inconsistent
DENND2C	0.155989	0.512057	-0.00209076	0.99231	Not_Significant
NRAS	0.134639	0.357221	-0.104182	0.0524808	Not_Significant
CSDE1	-0.28288	0.0488736	-0.115125	7.91181e-05	Consistent
SIKE1	-0.204347	0.329333	-0.00246741	0.973605	Not_Significant
TSPAN2	0.0128854	0.990432	0.225946	0.0957565	Not_Significant
NGF	-0.66868	0.168229	0.723768	2.77773e-06	Inconsistent
VANGL1	-0.455485	0.0402242	0.190921	0.0189813	Opposite
CASQ2	1.12367	0.311548	-0.103032	0.869331	Not_Significant
SLC22A15	-1.47191	0.190312	-0.184067	0.16237	Not_Significant
MAB21L3	-0.419877	0.622289	0.148225	0.795149	Not_Significant
ATP1A1	-0.298076	0.179848	-0.0453435	0.556086	Not_Significant
IGSF3	2.14357	4.3082e-09	0.140058	0.498268	Inconsistent
CD2	-0.00861605	0.988521	0.246152	0.412952	Not_Significant
PTGFRN	-0.00937662	0.971392	0.294733	0.0528294	Not_Significant
CD101	-0.225548	0.78951	0.934845	0.051346	Not_Significant
TTF2	0.178001	0.583224	0.250329	0.0142731	Inconsistent
TRIM45	-0.472735	0.477039	0.333269	0.0212287	Inconsistent
VTCN1	0.947792	0.0985817	-0.604029	0.0827902	Not_Significant
MAN1A2	0.245404	0.410555	-0.110227	0.00845083	Inconsistent
TENT5C	-0.417612	0.193226	-0.447275	0.00593814	Inconsistent
GDAP2	0.217872	0.269347	-0.0951909	0.101994	Not_Significant
WDR3	0.222868	0.15888	-0.175332	0.00014471	Inconsistent
WARS2	0.0680305	0.75863	-0.000580351	0.99567	Not_Significant
HAO2	0.106858	0.626292	1.34321	0.00467031	Inconsistent
HSD3B2	-0.0922491	0.955539	0.24598	0.842216	Not_Significant
HSD3B1	-0.379437	0.800196	-0.357067	0.11893	Not_Significant
ZNF697	0.214403	0.366883	0.0172819	0.910563	Not_Significant
PHGDH	0.136816	0.649985	0.384654	0.42249	Not_Significant
HMGCS2	-0.64613	7.64539e-06	-0.0165243	0.870148	Inconsistent
REG4	-3.42394	0.000962914	-0.427395	0.474747	Inconsistent
NOTCH2	-0.446738	0.0454234	-0.150135	0.00506264	Consistent
SEC22B	0.0338092	0.850757	0.0558187	0.425655	Not_Significant
GPR89A	0.947594	0.00037086	-0.0210362	0.675361	Inconsistent
PDZK1	0.0321622	0.887662	-0.113608	0.0451557	Inconsistent
CD160	-0.157081	0.710383	0.125139	0.645664	Not_Significant
RNF115	0.565129	4.86616e-07	-0.045973	0.283724	Inconsistent
POLR3C	0.0238939	0.918649	-0.0762651	0.0137334	Inconsistent
NUDT17	0.242278	0.706815	0.240243	0.492537	Not_Significant
PIAS3	-0.219611	0.190274	0.105714	0.157295	Not_Significant
ANKRD35	0.226665	0.443446	0.172415	0.809122	Not_Significant
ITGA10	0.804975	0.308787	0.398666	0.0364678	Inconsistent
PEX11B	0.205528	0.142278	0.0207738	0.79111	Not_Significant
RBM8A	0.046639	0.697703	-0.0372895	0.515306	Not_Significant
LIX1L	-1.15038	3.40618e-16	0.270457	0.00381472	Opposite
ANKRD34A	-0.0853016	0.944062	0.0301785	0.978634	Not_Significant
POLR3GL	1.26795	3.74915e-16	0.316976	3.4404e-06	Consistent
TXNIP	-0.167487	0.473764	-0.473612	1.79303e-05	Inconsistent
HJV	0.497367	0.000990439	0.39603	4.2156e-07	Consistent
PRKAB2	-0.245384	0.45065	0.144092	0.176235	Not_Significant
FMO5	0.011966	0.969853	0.41313	2.56892e-06	Inconsistent
CHD1L	0.807615	0.459892	0.556547	8.27054e-09	Inconsistent
BCL9	-0.488846	0.00231708	0.0352516	0.779838	Inconsistent
ACP6	0.303616	0.209956	-0.0841162	0.0738772	Not_Significant
GJA5	0.708417	0.108818	0.624103	0.0013915	Inconsistent
PDE4DIP	0.258601	0.0932155	-0.0434958	0.560649	Not_Significant
FCGR1A	1.53731	0.0984514	0.793406	5.27788e-06	Inconsistent
BOLA1	0.256649	0.243973	-0.00536925	0.96817	Not_Significant
SV2A	-0.318075	0.543059	-0.159311	0.78815	Not_Significant
SF3B4	0.0567582	0.814791	0.0711866	0.439955	Not_Significant
MTMR11	0.756946	0.122545	0.564411	0.0957549	Not_Significant
OTUD7B	0.00793387	0.969853	0.0509635	0.601582	Not_Significant
VPS45	0.321965	0.0332893	0.152313	0.00291391	Consistent
PLEKHO1	0.0242939	0.937916	0.433729	7.95644e-06	Inconsistent
CA14	-0.578468	0.0865016	-0.05951	0.767332	Not_Significant
APH1A	0.20372	0.352418	-0.017271	0.801992	Not_Significant
C1orf54	0.284069	0.381676	0.250611	0.229093	Not_Significant
CIART	0.627599	0.160314	0.488699	0.153382	Not_Significant
MRPS21	0.620078	8.75315e-09	0.0466761	0.466511	Inconsistent
PRPF3	0.110723	0.482539	-0.111442	0.0449646	Inconsistent
RPRD2	-0.464906	9.41226e-06	-0.139011	4.83786e-05	Consistent
TARS2	-0.308225	0.0211745	-0.0622249	0.113037	Inconsistent
ECM1	-0.231937	0.411682	0.182401	0.342589	Not_Significant
ADAMTSL4	-0.0155822	0.961865	0.251289	0.113891	Not_Significant
MCL1	0.366127	0.00168948	0.2018	3.13805e-05	Consistent
ENSA	0.510284	1.32738e-06	0.0231733	0.587237	Inconsistent
GOLPH3L	-0.430938	0.00196831	-0.0856453	0.441864	Inconsistent
CTSS	-0.244623	0.459963	0.690172	5.5721e-06	Inconsistent
CTSK	0.551632	0.112087	0.356563	0.0988307	Not_Significant
ARNT	-0.422287	0.00118566	0.0646681	0.281631	Inconsistent
SETDB1	0.139647	0.357462	-0.120032	0.0849709	Not_Significant
CERS2	0.0611207	0.777037	0.119565	0.0367099	Inconsistent
ANXA9	0.544391	0.0157384	0.228898	0.166298	Inconsistent
MINDY1	0.136356	0.384835	-0.117901	0.00965973	Inconsistent
PRUNE1	0.392184	0.0388764	0.0637112	0.570355	Inconsistent
BNIPL	1.17146	0.175545	0.296793	0.593919	Not_Significant
C1orf56	-0.423107	0.105627	-0.106964	0.883581	Not_Significant
CDC42SE1	-0.258043	0.239981	0.246018	8.23888e-06	Inconsistent
MLLT11	1.11822	0.00328503	0.185948	0.125959	Inconsistent
GABPB2	-0.493634	0.184284	-0.179551	8.99015e-06	Inconsistent
SEMA6C	-0.498137	0.16871	0.185704	0.223429	Not_Significant
TNFAIP8L2	-0.488826	0.16438	0.520008	0.000319507	Inconsistent
SCNM1	-0.00240608	0.993502	-0.101843	0.249666	Not_Significant
LYSMD1	0.376519	0.058959	-0.0943351	0.458649	Not_Significant
VPS72	0.129522	0.427645	-0.0915217	0.043921	Inconsistent
PIP5K1A	0.603657	5.79128e-06	-0.0790586	0.0592696	Inconsistent
PSMD4	0.324536	0.0112298	-0.11379	0.00546423	Opposite
ZNF687	-0.155093	0.334324	-0.0156532	0.870498	Not_Significant
PI4KB	-0.0448417	0.79245	-0.156849	2.45486e-07	Inconsistent
SELENBP1	0.205663	0.210064	-0.0631397	0.472677	Not_Significant
PSMB4	0.368267	0.00360237	-0.110054	0.00116948	Opposite
POGZ	-0.477718	0.0106008	0.0318315	0.531445	Inconsistent
CGN	-0.0912595	0.558454	-0.0643624	0.577563	Not_Significant
TUFT1	0.162283	0.552347	0.144985	0.440236	Not_Significant
SNX27	-0.853393	0.000149414	-0.0350831	0.434641	Inconsistent
MRPL9	0.0134052	0.948408	-0.0902575	0.0609429	Not_Significant
OAZ3	1.22687	0.0397082	-0.128965	0.754382	Inconsistent
TDRKH	0.358268	0.143422	-0.540082	1.4925e-06	Inconsistent
LINGO4	0.499696	0.522772	0.424398	0.0159277	Inconsistent
RORC	0.357576	0.0766519	0.23627	0.0209839	Inconsistent
THEM4	0.387691	0.00720499	0.00915777	0.943443	Inconsistent
S100A10	0.683592	0.00278883	0.259699	0.0708583	Inconsistent
S100A9	0.39653	0.442281	0.956417	0.0143064	Inconsistent
S100A8	1.21453	0.0344887	1.06482	0.0104602	Consistent
S100A6	0.899076	0.00135885	0.734968	7.66089e-06	Consistent
S100A4	1.46258	1.02824e-08	0.914257	0.176769	Inconsistent
S100A16	0.528615	0.00232827	0.0486665	0.39491	Inconsistent
S100A14	1.30626	6.05339e-08	-0.72116	0.279107	Inconsistent
S100A13	0.468312	0.168856	-0.338031	0.00221429	Inconsistent
S100A1	-0.442477	0.214787	-0.21301	0.00035044	Inconsistent
SNAPIN	0.391408	0.00597889	0.0288676	0.706891	Inconsistent
ILF2	0.243416	0.0402651	-0.156295	0.00129664	Opposite
NPR1	-1.5575	6.60668e-13	-0.0152696	0.887493	Inconsistent
INTS3	-1.50712	0.242409	0.0872956	0.0681124	Not_Significant
SLC27A3	-0.352281	0.82491	0.504172	0.00241622	Inconsistent
GATAD2B	-2.30054	0.00335794	-0.0893167	0.0043625	Consistent
DENND4B	-0.585618	2.04917e-05	0.31638	3.7135e-11	Opposite
CRTC2	-0.137876	0.422403	-0.125717	0.0165273	Inconsistent
SLC39A1	0.121761	0.903734	-0.0153276	0.84248	Not_Significant
CREB3L4	0.196754	0.236671	-0.151719	0.726241	Not_Significant
JTB	1.14417	1.13092e-09	-0.0881767	0.0143347	Opposite
RAB13	0.927123	3.62843e-05	-0.159769	0.111804	Inconsistent
TPM3	-0.434169	0.00528541	0.0268677	0.87364	Inconsistent
C1orf189	2.35665	0.0381591	-0.183779	0.102102	Inconsistent
C1orf43	0.562129	1.39357e-07	-0.0245224	0.816081	Inconsistent
HAX1	0.459961	0.00669668	-0.149972	3.22291e-05	Opposite
ATP8B2	-0.720566	0.0135745	0.478798	4.38267e-07	Opposite
IL6R	-0.406314	0.112163	-0.119036	0.578933	Not_Significant
SHE	-1.05632	5.21736e-12	0.0112658	0.914191	Inconsistent
UBE2Q1	0.0307962	0.828618	0.0207861	0.604365	Not_Significant
ADAR	-0.126797	0.550307	0.0150286	0.926276	Not_Significant
KCNN3	-0.428066	0.516097	0.0366941	0.958105	Not_Significant
PMVK	0.791967	5.61472e-07	-0.669307	5.89514e-06	Opposite
PBXIP1	0.164017	0.34858	-0.133803	0.142305	Not_Significant
PYGO2	0.349744	0.0169319	-0.0294138	0.657753	Inconsistent
SHC1	0.184066	0.247793	-0.0340774	0.490379	Not_Significant
CKS1B	0.777378	1.4965e-06	0.112051	0.359379	Inconsistent
FLAD1	0.401896	0.0134879	-0.0993855	0.0208748	Opposite
ZBTB7B	0.220312	0.3679	-0.0854685	0.132225	Not_Significant
DCST2	0.573315	0.497945	0.00366975	0.992547	Not_Significant
ADAM15	0.150249	0.583224	0.386471	0.00126331	Inconsistent
EFNA4	0.498866	0.0922555	0.455665	0.54398	Not_Significant
EFNA3	0.879601	0.343042	-1.0402	0.000205371	Inconsistent
EFNA1	0.133687	0.573558	-0.235191	0.158141	Not_Significant
SLC50A1	-0.139343	0.478171	0.262968	2.00734e-05	Inconsistent
DPM3	0.0728683	0.897376	-0.0299964	0.72228	Not_Significant
KRTCAP2	1.74092	0.0374837	-0.00704589	0.937179	Inconsistent
THBS3	0.528865	0.00642827	0.376779	0.0254538	Consistent
MTX1	0.037857	0.88605	0.0120448	0.869349	Not_Significant
FDPS	0.736727	0.0520942	-0.812063	0.000642605	Inconsistent
RUSC1	-0.123402	0.605995	0.120034	0.375632	Not_Significant
ASH1L	-0.424794	0.119553	-0.117421	0.0185331	Inconsistent
MSTO1	0.486391	0.0817146	0.103957	0.119309	Not_Significant
DAP3	-0.0158362	0.922025	-0.0165723	0.773288	Not_Significant
GON4L	0.176541	0.514901	-0.0205397	0.795149	Not_Significant
SYT11	0.0456766	0.916995	0.177498	0.370722	Not_Significant
RIT1	-0.279447	0.0491454	0.0307498	0.672502	Inconsistent
KHDC4	-0.115105	0.694093	-0.107055	0.0500214	Not_Significant
ARHGEF2	-0.988778	2.14862e-06	0.67144	2.08941e-10	Opposite
SSR2	0.406323	0.0232016	-0.00957171	0.907419	Inconsistent
UBQLN4	-0.0663512	0.675584	-0.0238073	0.815989	Not_Significant
LAMTOR2	0.65193	2.25315e-05	-0.0243762	0.708766	Inconsistent
RAB25	0.327853	0.623324	0.142412	0.769677	Not_Significant
MEX3A	0.397008	0.367541	1.11429	0.00113987	Inconsistent
LMNA	-0.0951372	0.731708	0.0710124	0.60043	Not_Significant
SEMA4A	0.00909952	0.987133	0.0663271	0.453112	Not_Significant
SLC25A44	0.0288138	0.919001	-0.040118	0.698243	Not_Significant
PMF1	0.512646	0.0305143	0.0770894	0.395943	Inconsistent
PAQR6	0.011337	0.994513	0.313237	0.62165	Not_Significant
SMG5	0.0441302	0.848427	-0.00606232	0.936684	Not_Significant
TMEM79	-0.170361	0.667677	-0.193299	0.165262	Not_Significant
GLMP	-0.151017	0.619851	0.0422816	0.424657	Not_Significant
CCT3	0.326525	0.0279	-0.125966	0.0285357	Opposite
TSACC	0.235493	0.797015	-0.0543698	0.787116	Not_Significant
RHBG	0.671165	0.262188	0.872225	4.66359e-05	Inconsistent
MEF2D	-0.476629	8.52802e-05	-0.127786	0.0494138	Consistent
IQGAP3	1.78715	0.0109724	1.30157	1.73888e-05	Consistent
NAXE	0.368153	0.0762155	-0.0237097	0.705338	Not_Significant
GPATCH4	0.591555	0.00337933	-0.16375	0.0918744	Inconsistent
ISG20L2	0.0279632	0.873299	-0.133109	0.00494416	Inconsistent
RRNAD1	0.0389297	0.839711	-0.0253048	0.652494	Not_Significant
MRPL24	0.462171	0.00107547	-0.168843	9.08448e-08	Opposite
HDGF	0.389371	0.00699088	-0.0897727	0.0248101	Opposite
PRCC	0.0757585	0.62032	-0.0883007	0.0157675	Inconsistent
SH2D2A	0.100308	0.883841	0.397394	0.0886561	Not_Significant
NTRK1	-0.735404	0.661069	0.176523	0.861296	Not_Significant
PEAR1	-1.24526	2.08992e-08	0.215409	0.00453493	Opposite
ARHGEF11	-0.141786	0.445221	-0.0974126	0.0448836	Inconsistent
ETV3	-0.128353	0.62825	-0.021028	0.732238	Not_Significant
FCRL5	0.67623	0.396185	2.11048	0.00145707	Inconsistent
CD5L	-2.76482	4.42405e-14	0.56941	5.64378e-05	Opposite
KIRREL1	-0.0502455	0.888146	0.459618	0.000283065	Inconsistent
CD1D	-0.303302	0.174215	-0.131429	0.135176	Not_Significant
IFI16	-0.425851	0.0798348	0.33335	0.00702456	Inconsistent
AIM2	-0.977766	0.142222	0.327483	0.0287378	Inconsistent
CADM3	0.224497	0.770403	0.467288	0.00173416	Inconsistent
ACKR1	0.341152	0.784774	0.406718	0.0159467	Inconsistent
APCS	0.70267	0.00814003	-0.139735	0.709421	Inconsistent
CRP	2.55126	0.000916696	-0.0472773	0.69649	Inconsistent
DUSP23	0.206397	0.520761	-0.0860678	0.614239	Not_Significant
SLAMF8	0.889537	0.0351837	1.07327	3.72787e-05	Consistent
TAGLN2	0.815804	1.56328e-05	0.780516	1.14107e-10	Consistent
IGSF9	-0.0445869	0.929195	0.971279	0.000300661	Inconsistent
SLAMF9	1.39412	0.167727	1.04279	7.65967e-05	Inconsistent
KCNJ10	-2.7156	3.51169e-09	0.703198	3.22291e-05	Opposite
PIGM	0.191387	0.349473	-0.110845	0.0204256	Inconsistent
IGSF8	-0.640216	0.0041906	0.151474	0.222747	Inconsistent
ATP1A2	0.482993	0.494744	0.398063	0.175826	Not_Significant
CASQ1	-1.46894	0.487616	-0.317229	0.667728	Not_Significant
PEA15	0.245527	0.219248	0.350203	1.73681e-08	Inconsistent
DCAF8	0.468106	0.000111453	-0.154486	6.52492e-09	Opposite
PEX19	0.30034	0.0999014	0.0342204	0.664426	Not_Significant
COPA	-0.109767	0.446477	-0.149338	0.000421938	Inconsistent
NCSTN	-0.223919	0.134605	0.0298241	0.509202	Not_Significant
VANGL2	0.221179	0.736314	-0.0626661	0.77698	Not_Significant
SLAMF6	-0.0861268	0.874361	0.300095	0.192124	Not_Significant
CD84	-1.42651	6.01651e-06	0.327899	0.00644388	Opposite
SLAMF1	-0.405514	0.552106	0.0216604	0.967684	Not_Significant
CD48	0.254401	0.513154	0.766494	1.27959e-05	Inconsistent
SLAMF7	0.217059	0.672096	0.827194	0.00667237	Inconsistent
LY9	-0.363495	0.424431	0.863741	2.15131e-08	Inconsistent
CD244	-1.29341	6.54234e-05	1.01127	0.00533265	Opposite
F11R	0.965835	1.48233e-26	-0.0874743	0.136081	Inconsistent
TSTD1	-0.101011	0.70217	-0.189514	0.254906	Not_Significant
USF1	0.104947	0.632917	-0.085302	0.096272	Not_Significant
ARHGAP30	-0.225167	0.467186	0.674546	1.6026e-09	Inconsistent
KLHDC9	0.116739	0.715896	0.156863	0.85429	Not_Significant
PFDN2	0.0784956	0.749433	0.00233628	0.975596	Not_Significant
NIT1	0.180304	0.0941603	-0.0135206	0.794061	Not_Significant
DEDD	-0.213759	0.0731602	-0.056162	0.450795	Not_Significant
UFC1	0.533611	0.0012433	0.103286	0.00290743	Consistent
USP21	-0.168185	0.347985	0.0201518	0.770004	Not_Significant
PPOX	0.387799	0.0436336	-0.00800605	0.929393	Inconsistent
B4GALT3	0.161295	0.365569	-0.134118	0.0287102	Inconsistent
ADAMTS4	0.397824	0.56984	1.16194	4.2579e-05	Inconsistent
NDUFS2	-0.39075	0.00632589	-0.0525323	0.118092	Inconsistent
FCER1G	-1.49431	5.14494e-06	0.67045	9.63044e-06	Opposite
APOA2	0.481325	0.014568	-0.0914262	0.265165	Inconsistent
TOMM40L	0.907561	1.85297e-05	0.225812	0.0287356	Consistent
NR1I3	0.00645487	0.974707	0.132389	0.536057	Not_Significant
MPZ	0.432332	0.341522	0.492209	0.0451919	Inconsistent
SDHC	0.320137	0.0011194	0.00349123	0.951103	Inconsistent
CFAP126	1.09604	0.482487	0.492277	0.0783739	Not_Significant
FCGR2A	-0.403248	0.203022	0.353171	0.00344529	Inconsistent
FCGR3A	-1.60678	1.54541e-08	0.343078	0.117104	Inconsistent
FCGR2B	-0.120068	0.672311	-0.104775	0.157506	Not_Significant
FCRLA	0.158875	0.883527	0.128635	0.743631	Not_Significant
FCRLB	-0.853772	0.114863	0.0374484	0.954056	Not_Significant
DUSP12	0.397556	0.0397082	-0.126019	0.350249	Inconsistent
ATF6	-0.241436	0.063125	-0.0308476	0.683775	Not_Significant
OLFML2B	-0.728448	0.248364	0.54172	0.0109058	Inconsistent
C1orf226	-0.0865078	0.806584	-0.24167	0.288299	Not_Significant
SH2D1B	-0.607866	0.335137	1.51296	0.0447293	Inconsistent
UHMK1	0.0585417	0.839636	-0.0883754	0.0211005	Inconsistent
UAP1	0.445659	0.00451166	-0.0478139	0.461598	Inconsistent
DDR2	-1.16192	3.78473e-05	0.249366	0.00656246	Opposite
HSD17B7	-0.192284	0.502511	-0.540428	6.86746e-08	Inconsistent
RGS4	0.462812	0.412737	0.860046	4.69912e-07	Inconsistent
RGS5	-0.835011	0.00100944	0.599912	2.30429e-08	Opposite
NUF2	0.480268	0.692467	1.38486	9.1513e-05	Inconsistent
PBX1	-0.418991	0.0497147	0.216779	0.124475	Inconsistent
RXRG	0.221694	0.77616	0.0589545	0.673308	Not_Significant
MGST3	-0.275682	0.0996362	-0.176914	0.458969	Not_Significant
ALDH9A1	0.0589873	0.793265	-0.0702152	0.410536	Not_Significant
TMCO1	0.462327	3.05589e-05	0.0522761	0.32382	Inconsistent
UCK2	0.0958809	0.648954	-0.166507	0.254129	Not_Significant
FAM78B	0.724202	0.167903	0.973732	0.000168057	Inconsistent
POGK	0.167069	0.238911	-0.292324	0.0600504	Not_Significant
TADA1	0.120718	0.522649	-0.19576	0.00261601	Inconsistent
ILDR2	1.39102	0.00756205	-0.0587031	0.815256	Inconsistent
MAEL	0.655586	0.622996	1.24825	0.11105	Not_Significant
POU2F1	-0.630016	0.0208546	-0.128321	0.0726024	Inconsistent
CD247	-0.423825	0.216524	0.647636	0.0357615	Inconsistent
CREG1	0.455513	5.60928e-05	-0.327628	1.2114e-05	Opposite
RCSD1	-0.709418	0.00188028	0.269287	0.00168484	Opposite
MPZL1	0.143328	0.51746	-0.00977257	0.970731	Not_Significant
ADCY10	-0.287897	0.327612	0.289597	0.607126	Not_Significant
MPC2	0.548969	2.90622e-11	-0.0776321	0.238255	Inconsistent
DCAF6	0.0686708	0.68018	-0.285935	5.15655e-06	Inconsistent
GPR161	-0.129137	0.790249	0.0734425	0.84907	Not_Significant
TIPRL	0.431282	0.000898754	-0.0124011	0.866939	Inconsistent
SFT2D2	-0.210142	0.291475	0.0451902	0.458406	Not_Significant
XCL1	-0.643675	0.297749	1.09709	0.0503025	Not_Significant
DPT	0.181656	0.705764	0.545937	0.000301163	Inconsistent
ATP1B1	-0.367585	0.172731	-0.0308472	0.767332	Not_Significant
NME7	0.493696	0.0261373	-0.130532	0.274267	Inconsistent
BLZF1	0.29819	0.079703	-0.0407936	0.664078	Not_Significant
CCDC181	1.28254	0.515353	-0.0529283	0.580494	Not_Significant
SLC19A2	-0.223001	0.41938	-0.200859	0.00950732	Inconsistent
F5	-0.235389	0.264477	0.0119571	0.895436	Not_Significant
SELP	0.139293	0.733246	0.345156	0.0114937	Inconsistent
C1orf112	0.988932	0.00155616	0.144562	0.528391	Inconsistent
SELL	0.115637	0.838562	0.451932	0.0163124	Inconsistent
SELE	0.962804	0.113332	1.97469	9.63112e-07	Inconsistent
METTL18	0.696071	0.000175956	-0.201268	0.0275262	Opposite
SCYL3	0.36696	0.067783	-0.138416	0.000980853	Inconsistent
KIFAP3	0.274211	0.0579916	0.0544678	0.625149	Not_Significant
GORAB	0.605485	0.00529109	-0.206851	0.00322583	Opposite
PRRX1	-0.934511	0.598658	0.981294	0.00497957	Inconsistent
FMO3	0.0566591	0.826681	-1.96303	3.03487e-05	Inconsistent
FMO2	-0.847668	0.127015	-0.018031	0.973739	Not_Significant
FMO1	2.47811	0.000241066	-0.0384607	0.835543	Inconsistent
FMO4	-0.23507	0.300426	0.104203	0.592989	Not_Significant
PRRC2C	0.580329	0.318159	-0.083839	0.0827413	Not_Significant
VAMP4	-0.473163	0.00178958	-0.064861	0.178593	Inconsistent
EEF1AKNMT	0.17727	0.187661	-0.122708	0.049998	Inconsistent
DNM3	-0.248886	0.807816	-0.225085	0.275264	Not_Significant
PIGC	0.0744763	0.622163	0.0304579	0.675389	Not_Significant
SUCO	0.23895	0.353993	0.1313	0.0106719	Inconsistent
FASLG	-0.552482	0.453395	0.608515	0.150908	Not_Significant
TNFSF18	1.05912	0.453027	1.14583	0.108167	Not_Significant
PRDX6	0.38974	0.00676312	0.132496	0.0143293	Consistent
KLHL20	-0.0572343	0.851144	0.0553794	0.329066	Not_Significant
CENPL	0.620826	0.154886	0.0892915	0.510326	Not_Significant
DARS2	-0.358912	0.115283	0.107287	0.0859457	Not_Significant
ZBTB37	-0.412801	0.243685	-0.0815458	0.471306	Not_Significant
SERPINC1	-0.246561	0.177634	-0.0799091	0.106818	Not_Significant
RC3H1	-0.166801	0.555636	-0.0560426	0.389191	Not_Significant
RABGAP1L	-0.500336	0.00372944	-0.00147726	0.985734	Inconsistent
CACYBP	0.0794199	0.616173	0.0428259	0.647515	Not_Significant
MRPS14	0.0790551	0.613938	-0.0620463	0.279913	Not_Significant
TNN	-1.06032	3.92917e-05	-0.199252	0.817183	Inconsistent
KIAA0040	-0.205569	0.261909	0.343232	0.00488228	Inconsistent
COP1	0.435445	5.19892e-06	-0.0213686	0.714689	Inconsistent
ASTN1	0.46519	0.530595	-0.157895	0.835743	Not_Significant
SEC16B	0.379829	0.51416	-0.0312744	0.659812	Not_Significant
RASAL2	0.0849105	0.793121	0.127563	0.062026	Not_Significant
RALGPS2	-0.260354	0.288146	-0.0214482	0.866544	Not_Significant
ANGPTL1	0.055614	0.9067	0.580761	0.357444	Not_Significant
FAM20B	-0.168517	0.380428	0.0841743	0.149843	Not_Significant
TOR3A	1.00176	6.72154e-07	0.358916	0.00579483	Consistent
ABL2	-0.0183051	0.956197	-0.0580301	0.367124	Not_Significant
SOAT1	-0.12706	0.437816	0.518604	3.51538e-06	Inconsistent
AXDND1	0.379334	0.892361	0.326565	0.721435	Not_Significant
TOR1AIP2	-0.730032	0.000117917	0.0124687	0.893331	Inconsistent
TOR1AIP1	-0.337272	0.0481608	-0.0145983	0.840285	Inconsistent
CEP350	0.072048	0.793689	-0.0848883	0.144918	Not_Significant
QSOX1	0.00935507	0.974674	-0.156804	0.127939	Not_Significant
ACBD6	0.126863	0.497223	-0.0736148	0.278076	Not_Significant
XPR1	-0.219938	0.20877	-0.040185	0.488289	Not_Significant
KIAA1614	-0.343909	0.690584	0.512	0.0389818	Inconsistent
STX6	0.132559	0.47838	-0.0146378	0.867256	Not_Significant
MR1	0.00920369	0.962697	0.228519	0.0844083	Not_Significant
IER5	0.0524927	0.860008	0.402286	0.00507926	Inconsistent
GLUL	0.839643	0.00499307	0.457271	5.7208e-06	Consistent
RGSL1	1.44017	0.0375804	0.599247	0.362432	Inconsistent
RNASEL	0.0369847	0.890601	0.184212	0.335007	Not_Significant
RGS16	0.606748	0.327858	0.34563	0.407417	Not_Significant
NPL	-0.304502	0.114946	0.291735	0.060749	Not_Significant
DHX9	-0.0495631	0.813116	-0.0866702	0.0768337	Not_Significant
LAMC1	-0.307508	0.0520992	0.129148	0.296416	Not_Significant
LAMC2	-0.227692	0.676006	0.525141	0.0236154	Inconsistent
NMNAT2	-1.13389	0.49526	0.390864	0.11893	Not_Significant
SMG7	-0.4023	0.000116344	-0.0873279	0.0121917	Consistent
NCF2	-0.333591	0.368131	0.768002	2.50452e-07	Inconsistent
ARPC5	0.709556	3.38527e-17	0.139027	0.000695133	Consistent
RGL1	-1.39454	5.17496e-19	0.103366	0.131163	Inconsistent
COLGALT2	-0.0760788	0.944107	-0.247327	0.38458	Not_Significant
TSEN15	0.664103	5.5104e-08	-0.12875	0.318582	Inconsistent
C1orf21	-0.30712	0.215785	0.167306	0.0935346	Not_Significant
EDEM3	-0.00947142	0.977035	0.0122885	0.892786	Not_Significant
NIBAN1	0.104557	0.808651	0.680555	1.21768e-09	Inconsistent
RNF2	-0.402397	0.0536764	-0.0699178	0.306406	Not_Significant
TRMT1L	0.0417379	0.819301	0.0929792	0.0733673	Not_Significant
SWT1	-0.00522169	0.986248	-0.163091	0.00888931	Inconsistent
IVNS1ABP	-0.47783	4.92396e-05	0.3052	1.11403e-05	Opposite
HMCN1	-0.328888	0.396997	0.056842	0.824848	Not_Significant
TPR	-0.514439	0.000144408	-0.0106344	0.856136	Inconsistent
ODR4	0.364292	0.0236376	0.013378	0.823672	Inconsistent
PTGS2	0.87257	0.274166	2.00659	0.000467642	Inconsistent
PLA2G4A	-0.838614	0.0516494	0.58662	6.25631e-05	Inconsistent
RGS18	-0.502949	0.238631	0.232529	0.629195	Not_Significant
RGS1	-0.0882171	0.900729	0.940974	0.0002831	Inconsistent
RGS2	0.73966	0.0162815	0.662204	2.39793e-05	Consistent
UCHL5	0.164181	0.268233	-0.0812961	0.149484	Not_Significant
RO60	-0.696038	0.0234934	-0.0631872	0.624921	Inconsistent
GLRX2	0.483494	0.00321171	-0.0978485	0.155299	Inconsistent
CDC73	-0.271484	0.105026	-0.113323	0.0066463	Inconsistent
B3GALT2	-0.493467	0.564917	-0.318628	0.722819	Not_Significant
KCNT2	-0.534285	0.0644893	-0.284543	0.289306	Not_Significant
CFH	-0.161933	0.567587	-0.230323	0.00353034	Inconsistent
CFHR1	0.522851	0.59268	-0.425034	0.00573295	Inconsistent
F13B	0.294412	0.105619	-0.0742196	0.251514	Not_Significant
ASPM	0.438832	0.287853	0.686965	0.000777153	Inconsistent
ZBTB41	-0.339644	0.311709	-0.0976187	0.0662808	Not_Significant
DENND1B	0.102135	0.76525	-0.0158365	0.873904	Not_Significant
C1orf53	-0.0672616	0.876868	-0.0250833	0.904238	Not_Significant
NEK7	0.040512	0.887695	-0.16058	0.0211331	Inconsistent
PTPRC	-0.703224	0.0169136	0.70202	7.65142e-07	Opposite
NR5A2	-0.451696	0.000935426	-0.163949	0.000180631	Consistent
ZNF281	0.525928	0.0881845	-0.0255449	0.806535	Not_Significant
KIF14	0.150646	0.887646	1.47602	0.000135264	Inconsistent
DDX59	0.221443	0.204023	-0.111357	0.467744	Not_Significant
CAMSAP2	-0.324602	0.0636929	-0.0980675	0.0724711	Not_Significant
INAVA	-0.792674	0.414515	1.10542	0.0351355	Inconsistent
KIF21B	-1.04642	0.000109007	0.301502	0.00420949	Opposite
TMEM9	0.429764	0.0113775	0.0718463	0.457014	Inconsistent
LAD1	0.358811	0.197641	0.151838	0.568252	Not_Significant
PHLDA3	1.88795	1.66148e-05	1.89831	6.39353e-09	Consistent
CSRP1	0.288268	0.119228	0.427122	0.00050033	Inconsistent
NAV1	-0.162113	0.523388	0.12793	0.168315	Not_Significant
IPO9	-0.121895	0.437298	0.028201	0.639384	Not_Significant
SHISA4	0.172197	0.635035	1.30423	0.000758617	Inconsistent
LMOD1	0.503451	0.486707	-0.0141634	0.972313	Not_Significant
TIMM17A	1.30773	2.06702e-25	-0.0082603	0.938239	Inconsistent
RNPEP	0.0171441	0.950512	0.161213	0.0342183	Inconsistent
ELF3	0.863491	0.0308633	1.20873	2.89571e-06	Consistent
ARL8A	0.130989	0.561687	0.276754	0.00126195	Inconsistent
PTPN7	0.460758	0.261397	0.886244	0.000240521	Inconsistent
LGR6	0.214929	0.753489	0.166652	0.809122	Not_Significant
UBE2T	1.26147	0.00676378	0.170098	0.606111	Inconsistent
KDM5B	-0.350844	0.0317477	0.0517319	0.638491	Inconsistent
RABIF	0.505464	0.00238062	-0.0416712	0.528408	Inconsistent
KLHL12	-0.177141	0.129814	-0.223041	1.98034e-09	Inconsistent
ADIPOR1	0.19967	0.140605	0.0224733	0.609185	Not_Significant
CYB5R1	0.523745	1.17221e-05	-0.0117481	0.952452	Inconsistent
TMEM183A	-0.0225784	0.913808	-0.156062	1.27375e-05	Inconsistent
ADORA1	-0.34153	0.528096	-0.129077	0.49937	Not_Significant
CHI3L1	-0.388572	0.715463	1.38039	0.000498181	Inconsistent
BTG2	0.191333	0.52426	1.11082	7.04629e-09	Inconsistent
FMOD	0.232591	0.539348	0.339686	0.0968242	Not_Significant
PRELP	-0.379684	0.158342	0.35095	0.0122519	Inconsistent
ATP2B4	-0.555908	0.000579456	0.154279	0.145527	Inconsistent
LAX1	-0.758908	0.200971	0.240778	0.43482	Not_Significant
ZC3H11A	-0.0109804	0.996219	-0.0822658	0.325699	Not_Significant
SNRPE	0.30904	0.00598965	-0.0587784	0.546526	Inconsistent
SOX13	-0.544908	7.94971e-07	-0.0216513	0.863573	Inconsistent
ETNK2	-0.257636	0.173779	0.00891229	0.963838	Not_Significant
REN	-0.591643	0.480478	-0.718315	0.189777	Not_Significant
GOLT1A	0.846435	0.000100799	0.462729	1.74631e-06	Consistent
PPP1R15B	-0.260498	0.166702	0.0178727	0.859624	Not_Significant
PIK3C2B	-0.332371	0.0696185	0.0813767	0.627763	Not_Significant
MDM4	0.280759	0.652569	0.00364292	0.953479	Not_Significant
NFASC	-0.580898	0.0752174	-0.522213	0.0730468	Not_Significant
CNTN2	1.62144	0.178332	-0.132687	0.520987	Not_Significant
TMEM81	1.13442	0.000967116	-0.142525	0.189326	Inconsistent
RBBP5	-0.343865	0.00184216	-0.0944904	0.00897223	Consistent
DSTYK	-0.134671	0.581247	-0.181219	1.4609e-05	Inconsistent
TMCC2	-0.825059	0.157988	0.123721	0.316778	Not_Significant
NUAK2	-0.102334	0.839855	0.193632	0.072327	Not_Significant
CDK18	-0.360163	0.0492116	0.211929	0.00357286	Opposite
MFSD4A	0.179335	0.697406	-0.124031	0.0183196	Inconsistent
ELK4	-0.00357829	0.992623	-0.194965	4.30833e-05	Inconsistent
SLC45A3	0.362886	0.12137	-0.24485	0.076287	Not_Significant
NUCKS1	-0.136114	0.515358	-0.0482916	0.515806	Not_Significant
RAB29	0.388428	0.00622841	0.0171475	0.842037	Inconsistent
SLC41A1	-0.710697	0.00497525	0.104821	0.462006	Inconsistent
PM20D1	-0.706704	0.667806	0.215667	0.286113	Not_Significant
RAB7B	1.56234	0.00217573	1.11812	5.4378e-08	Consistent
CTSE	0.825776	0.613938	1.23125	0.00794861	Inconsistent
FAM72A	1.12939	0.381743	0.115685	0.487143	Not_Significant
SRGAP2	-0.586506	1.67275e-05	0.114051	0.0993418	Inconsistent
IKBKE	-0.256687	0.570517	0.287687	0.0033469	Inconsistent
RASSF5	-0.721921	3.39122e-09	-0.013212	0.915988	Inconsistent
EIF2D	0.271527	0.0494085	0.112668	0.0151315	Consistent
DYRK3	0.279078	0.159148	0.273113	0.142067	Not_Significant
MAPKAPK2	0.0689131	0.687747	0.0526571	0.397193	Not_Significant
IL10	-0.725313	0.461489	0.49644	0.542108	Not_Significant
FCMR	-0.827853	0.00566784	0.0686523	0.884218	Inconsistent
PIGR	-0.572831	0.0529614	-0.318706	0.000303068	Inconsistent
FCAMR	2.09397	5.20953e-07	0.607008	0.00784299	Consistent
C1orf116	0.531806	0.338914	0.0625163	0.859589	Not_Significant
PFKFB2	-0.111397	0.710686	-0.013329	0.932533	Not_Significant
YOD1	0.189162	0.568282	0.00380502	0.983442	Not_Significant
CD55	-0.564354	0.00321171	0.0303474	0.780487	Inconsistent
CR1L	-0.612702	0.296178	0.0221526	0.677692	Not_Significant
CD46	0.376003	0.0344639	0.258297	0.0302233	Consistent
CD34	0.0396435	0.936159	0.409821	0.00545528	Inconsistent
PLXNA2	-0.622762	1.60116e-05	-0.317949	0.033978	Consistent
LAMB3	-0.340503	0.233492	0.469062	0.00066838	Inconsistent
G0S2	-0.224109	0.592215	0.155881	0.545733	Not_Significant
HSD11B1	0.103749	0.589497	-0.123304	0.1424	Not_Significant
TRAF3IP3	0.451959	0.195842	0.109167	0.65881	Not_Significant
C1orf74	0.613269	0.000825036	-0.138751	0.0397168	Opposite
IRF6	-0.187734	0.299886	-0.646251	2.06848e-14	Inconsistent
UTP25	-0.499305	0.00129414	-0.150436	0.000974254	Consistent
TRAF5	-0.542401	0.280083	0.143128	0.122725	Not_Significant
SLC30A1	0.150032	0.525899	-0.161779	0.00546472	Inconsistent
NEK2	2.65132	0.00236668	0.316987	0.0522327	Inconsistent
LPGAT1	0.276349	0.123382	0.0269492	0.844599	Not_Significant
INTS7	0.405675	0.00183813	-0.125496	0.103552	Inconsistent
DTL	1.10655	0.0293411	1.13719	2.50452e-07	Consistent
PPP2R5A	0.328732	0.0390352	-0.0307305	0.703666	Inconsistent
PACC1	0.108306	0.830354	0.166638	0.180285	Not_Significant
NENF	0.649507	0.00220863	0.182068	0.122127	Inconsistent
ATF3	0.818897	0.00220545	1.86426	6.37364e-20	Consistent
BATF3	-0.743578	0.147154	0.345852	0.10758	Not_Significant
NSL1	0.271328	0.0572129	0.636673	0.00349392	Inconsistent
TATDN3	0.109548	0.546113	0.0533914	0.54984	Not_Significant
FLVCR1	0.932185	0.00461078	-0.0320817	0.830162	Inconsistent
VASH2	0.455226	0.756176	0.980785	0.0985325	Not_Significant
ANGEL2	-0.265203	0.168553	0.061602	0.520751	Not_Significant
RPS6KC1	0.255599	0.111782	0.102935	0.0966746	Not_Significant
PROX1	-0.431256	0.0245416	-0.0176554	0.914232	Inconsistent
SMYD2	0.753809	4.84904e-09	-0.0474322	0.62594	Inconsistent
PTPN14	-0.821617	0.000966779	0.220787	0.0216581	Opposite
CENPF	0.659676	0.173435	1.38268	9.26445e-07	Inconsistent
KCTD3	0.0396585	0.841957	-0.000769996	0.992828	Not_Significant
USH2A	-0.466205	0.0475451	1.01173	0.000396369	Opposite
ESRRG	-1.32867	0.0518131	0.315454	0.211335	Not_Significant
GPATCH2	0.283217	0.279415	-0.0435832	0.425776	Not_Significant
SPATA17	-0.840644	0.586138	0.557249	0.0317373	Inconsistent
RRP15	0.305336	0.149693	-0.153621	0.0602034	Not_Significant
TGFB2	-0.379461	0.504422	0.9689	1.10191e-05	Inconsistent
LYPLAL1	0.74502	1.61735e-08	0.290768	0.000212747	Consistent
SLC30A10	-0.506527	0.0373718	-0.571582	4.63922e-07	Consistent
BPNT1	0.576578	7.94493e-09	-0.0777167	0.0407445	Opposite
IARS2	-0.148528	0.466858	-0.0356458	0.43071	Not_Significant
RAB3GAP2	0.140965	0.67261	-0.0077691	0.909338	Not_Significant
MARK1	-0.5795	0.385875	0.270256	0.0735801	Not_Significant
C1orf115	0.373643	0.00380187	-0.153642	0.018366	Opposite
HLX	-0.397864	0.288321	0.318989	0.00737675	Inconsistent
DUSP10	-0.955828	2.72469e-05	0.231529	0.021422	Opposite
TAF1A	-0.0260423	0.962051	-0.0715363	0.3339	Not_Significant
MIA3	-0.0982661	0.620981	-0.293915	1.93312e-07	Inconsistent
AIDA	-0.497268	0.0129118	0.205145	0.00103042	Opposite
BROX	0.0977869	0.776524	-0.0735701	0.096703	Not_Significant
DISP1	-0.454789	0.0605378	0.000564145	0.997784	Not_Significant
TLR5	0.0706174	0.878031	0.0403498	0.878221	Not_Significant
SUSD4	3.77058	3.61196e-09	-0.46658	0.0485825	Opposite
CAPN8	-1.89386	0.222407	-0.387985	0.241976	Not_Significant
CAPN2	0.405755	0.0666385	0.0736145	0.221841	Not_Significant
TP53BP2	-0.0317241	0.885921	-0.0490785	0.443004	Not_Significant
FBXO28	-0.332298	0.0323169	-0.0757955	0.182173	Inconsistent
DEGS1	-0.313525	0.0336683	-0.0895543	0.152765	Inconsistent
NVL	-0.0847335	0.682833	-0.169595	0.00429891	Inconsistent
CNIH4	0.681306	7.17449e-09	0.0129382	0.861629	Inconsistent
WDR26	0.156523	0.310216	-0.124272	3.10169e-05	Inconsistent
DNAH14	0.585419	0.157478	0.10867	0.849273	Not_Significant
LBR	-0.964717	1.01982e-10	-0.319214	3.86893e-06	Consistent
ENAH	-0.236504	0.301281	0.204013	0.345836	Not_Significant
SRP9	0.658482	1.49657e-10	0.0804264	0.484346	Inconsistent
EPHX1	-0.220441	0.3117	-0.347195	0.00327451	Inconsistent
TMEM63A	0.274017	0.165646	-0.218484	0.000109737	Inconsistent
LEFTY1	0.87353	0.200615	-0.303469	0.440214	Not_Significant
PYCR2	-0.0547936	0.806905	-0.00365486	0.986434	Not_Significant
SDE2	-0.600143	0.00206261	-0.112785	0.0202629	Consistent
ACBD3	-0.275272	0.178648	0.0240781	0.771049	Not_Significant
LIN9	-0.193509	0.648778	0.0105768	0.938285	Not_Significant
PARP1	-0.422868	0.000139853	0.0383149	0.38518	Inconsistent
STUM	-0.972822	0.167727	0.635024	0.0933144	Not_Significant
ITPKB	-0.976292	5.70569e-07	0.0658252	0.498268	Inconsistent
PSEN2	0.308073	0.0883325	-0.0361917	0.858644	Not_Significant
COQ8A	-0.0508156	0.787546	-0.217031	0.0932869	Not_Significant
CDC42BPA	-0.278523	0.100794	-0.00973739	0.923493	Not_Significant
SNAP47	-0.196624	0.34705	-0.0258505	0.864908	Not_Significant
JMJD4	0.311796	0.171897	-0.183341	0.000834055	Inconsistent
WNT9A	-2.93416	0.0193153	-0.228681	0.18031	Inconsistent
ARF1	-0.226157	0.192083	0.00624445	0.887507	Not_Significant
C1orf35	0.0709662	0.900978	0.053263	0.624046	Not_Significant
MRPL55	0.372717	0.232876	-0.0332773	0.626598	Not_Significant
GUK1	-0.0723302	0.82521	-0.00253302	0.988494	Not_Significant
GJC2	0.037876	0.961902	0.349339	0.240879	Not_Significant
IBA57	-0.0770232	0.812993	0.0601752	0.446262	Not_Significant
OBSCN	-1.10409	0.0211632	0.631299	0.428647	Inconsistent
TRIM11	0.267377	0.321755	0.187496	0.000201718	Inconsistent
RNF187	0.777736	0.362337	0.0935705	0.052774	Not_Significant
RAB4A	0.113037	0.431406	0.0591083	0.552725	Not_Significant
CCSAP	0.180472	0.618798	0.208249	0.491291	Not_Significant
ACTA1	-1.92537	0.402951	-0.91025	0.506363	Not_Significant
NUP133	0.0256482	0.907763	-0.0304293	0.692596	Not_Significant
ABCB10	0.210735	0.392179	-0.234609	0.0314641	Inconsistent
TAF5L	0.00723692	0.961902	-0.14619	0.00130812	Inconsistent
URB2	-0.0963183	0.751325	-0.0138521	0.884789	Not_Significant
GALNT2	-0.118062	0.658891	-0.0161607	0.970534	Not_Significant
COG2	0.120279	0.517489	-0.0132307	0.807848	Not_Significant
AGT	0.125025	0.62623	-0.278483	2.97159e-05	Inconsistent
C1orf198	-0.221194	0.381386	-0.0113713	0.911695	Not_Significant
TTC13	0.33426	0.0799824	0.0667617	0.518791	Not_Significant
ARV1	0.442368	0.00132871	0.143753	0.134295	Inconsistent
FAM89A	-0.0915571	0.74177	-0.249642	0.237857	Not_Significant
TRIM67	0.31971	0.841511	1.66447	0.000191366	Inconsistent
C1orf131	0.399782	0.0474806	-0.167786	1.57572e-05	Opposite
GNPAT	0.529357	5.55193e-05	-0.0939233	0.0318895	Opposite
EXOC8	-0.439564	0.0968338	0.114902	0.0136665	Inconsistent
SPRTN	0.0065879	0.982777	-0.0724643	0.15411	Not_Significant
EGLN1	-1.95795	9.8175e-10	0.103683	0.0551282	Inconsistent
TSNAX	-0.0498094	0.892486	-0.0683305	0.302191	Not_Significant
DISC1	-0.882878	0.0124841	0.573882	0.0964843	Inconsistent
SIPA1L2	-0.484909	0.264225	0.23392	0.0659439	Not_Significant
MAP10	-0.00836152	0.9815	0.257953	0.279744	Not_Significant
NTPCR	0.252059	0.143469	0.257045	7.5311e-06	Inconsistent
PCNX2	0.496314	0.42591	0.122875	0.819671	Not_Significant
MAP3K21	0.156198	0.664239	-0.168878	0.139307	Not_Significant
KCNK1	0.127729	0.769744	1.01724	0.0316399	Inconsistent
TARBP1	0.525065	0.0159383	-0.229596	0.0147173	Opposite
IRF2BP2	-0.140527	0.423151	0.0589683	0.76454	Not_Significant
TOMM20	0.329651	0.00365246	0.0620332	0.166826	Inconsistent
RBM34	0.930585	0.240866	-0.219591	0.0156984	Inconsistent
ARID4B	1.61712	0.00383779	-0.117152	0.00537119	Opposite
GGPS1	0.61025	0.000143185	-0.101607	0.0819536	Inconsistent
TBCE	0.320871	0.81761	-0.15257	0.00274825	Inconsistent
LYST	-0.776294	0.00367856	-0.0532758	0.589987	Inconsistent
NID1	-0.556942	0.000372058	0.754134	7.49127e-10	Opposite
GPR137B	-1.02331	8.04219e-08	0.590263	4.86147e-05	Opposite
ERO1B	0.20523	0.331621	-0.0725894	0.776243	Not_Significant
EDARADD	-0.169652	0.797747	-0.101621	0.722565	Not_Significant
LGALS8	-0.162491	0.403288	0.101757	0.0879472	Not_Significant
HEATR1	-0.449385	0.00109677	-0.0869337	0.458622	Inconsistent
ACTN2	-0.633512	0.559925	-0.625903	0.687882	Not_Significant
MTR	-1.01814	3.19009e-09	0.158989	0.0308204	Opposite
RYR2	-0.662039	0.515053	1.08527	0.213491	Not_Significant
CHRM3	-0.460447	0.620732	-0.214198	0.764691	Not_Significant
GREM2	0.181084	0.393388	-0.221506	0.406441	Not_Significant
RGS7	0.323683	0.921428	0.340741	0.422719	Not_Significant
FH	0.0149802	0.93845	-0.0595645	0.520176	Not_Significant
KMO	-0.00124533	0.997789	0.0597602	0.443342	Not_Significant
OPN3	-0.0265033	0.908812	-0.0177586	0.953125	Not_Significant
CHML	0.394151	0.238288	-0.234209	0.0428406	Inconsistent
EXO1	1.57092	0.0256975	1.08752	0.000996695	Consistent
PLD5	-1.51658	0.313391	1.53241	0.17706	Not_Significant
SDCCAG8	0.714771	0.674673	0.00441729	0.975921	Not_Significant
AKT3	-1.05014	0.464544	0.211982	0.00290855	Inconsistent
ZBTB18	-0.0392417	0.901491	-0.144544	0.00129664	Inconsistent
CATSPERE	0.652708	0.266513	0.0147556	0.984739	Not_Significant
DESI2	0.318569	0.0529473	-0.062064	0.570302	Not_Significant
COX20	0.182014	0.125522	0.0762949	0.905146	Not_Significant
HNRNPU	-0.265024	0.0105348	-0.0682028	0.102337	Inconsistent
EFCAB2	-0.0574228	0.888892	0.133693	0.139623	Not_Significant
KIF26B	-2.14844	0.0928764	0.34209	0.241888	Not_Significant
SMYD3	0.169566	0.518191	-0.0774593	0.413622	Not_Significant
TFB2M	0.490877	0.00242985	-0.161486	0.00196918	Opposite
CNST	-0.217085	0.256565	0.102059	0.291918	Not_Significant
SCCPDH	0.197037	0.126126	0.376854	0.00254101	Inconsistent
AHCTF1	-0.312482	0.115304	-0.225224	0.000701812	Inconsistent
ZNF669	0.432997	0.243788	-0.232085	0.0453802	Inconsistent
ZNF124	-0.105738	0.826774	0.4044	0.304305	Not_Significant
ZNF496	0.243288	0.211493	-0.0550964	0.565032	Not_Significant
NLRP3	-1.11473	0.00902336	0.478707	0.002454	Opposite
SH3BP5L	0.00994477	0.96306	-0.0310754	0.622141	Not_Significant
ZNF672	0.0218573	0.925177	0.125729	0.0490464	Inconsistent
ZNF692	0.412199	0.400509	-0.144998	0.0156772	Inconsistent
FAM110C	0.240173	0.357462	0.286778	0.383111	Not_Significant
SH3YL1	0.434544	0.132382	-0.0252334	0.84083	Not_Significant
ACP1	0.28013	0.0129896	-0.146008	0.153711	Inconsistent
PXDN	-0.864654	5.21242e-05	0.360871	0.00164289	Opposite
EIPR1	-0.352019	0.0402651	0.0688703	0.458067	Inconsistent
TRAPPC12	-2.00471	2.15948e-07	0.112993	0.00356099	Opposite
ADI1	-1.60693	2.38325e-10	0.0105885	0.923982	Inconsistent
RNASEH1	-0.0861859	0.669578	-0.0721855	0.310588	Not_Significant
RPS7	0.88983	3.44949e-08	-0.08989	0.0307456	Opposite
COLEC11	-0.556789	0.134251	0.434236	0.0069025	Inconsistent
CMPK2	-0.325015	0.294992	0.495879	0.0223505	Inconsistent
RSAD2	-0.563052	0.0648048	0.661784	0.00101062	Inconsistent
RNF144A	-1.20975	3.44995e-08	-0.0330648	0.868683	Inconsistent
ID2	0.0470876	0.815602	-0.303424	0.0202925	Inconsistent
KIDINS220	-0.373739	0.0183877	-0.0850687	0.0828338	Inconsistent
MBOAT2	-0.0489719	0.911509	0.450113	0.555143	Not_Significant
ASAP2	-0.965471	6.90471e-06	-0.640558	0.000124226	Consistent
ITGB1BP1	0.348471	0.0466214	-0.0493236	0.478546	Inconsistent
CPSF3	0.267896	0.113888	-0.110658	0.00143192	Inconsistent
IAH1	0.648119	6.75003e-08	-0.130633	0.208563	Inconsistent
ADAM17	-0.462411	0.00573814	-0.000481183	0.996317	Inconsistent
YWHAQ	-0.0829405	0.517224	-0.0931022	0.0516141	Not_Significant
TAF1B	-0.425332	0.137281	-0.0359784	0.701449	Not_Significant
GRHL1	0.727041	0.0185804	0.109827	0.759828	Inconsistent
KLF11	-0.0509378	0.867506	-0.53678	1.03354e-10	Inconsistent
CYS1	0.689212	0.132985	0.0152708	0.943406	Not_Significant
RRM2	1.77853	2.48504e-05	0.224179	0.287704	Inconsistent
HPCAL1	-0.678658	0.00348006	0.275152	0.000216377	Opposite
ODC1	0.313789	0.0801249	0.195815	0.0342389	Inconsistent
NOL10	-0.0332577	0.883527	-0.0278564	0.780364	Not_Significant
ATP6V1C2	-0.398891	0.764399	0.543064	0.368865	Not_Significant
PDIA6	0.289069	0.274647	0.0590942	0.531005	Not_Significant
SLC66A3	0.466808	0.0166125	0.304082	0.036271	Consistent
ROCK2	-0.829529	1.18338e-06	0.107961	0.089692	Inconsistent
E2F6	0.460373	0.0903913	-0.129084	0.00638833	Inconsistent
GREB1	-1.23183	1.25174e-06	3.68535	1.41102e-11	Opposite
LPIN1	-0.305804	0.188284	-0.267318	0.444798	Not_Significant
TRIB2	-0.876744	1.2803e-06	0.316978	0.010491	Opposite
LRATD1	-0.789566	0.1453	0.439094	0.0312402	Inconsistent
NBAS	-0.105706	0.653513	-0.0625176	0.435299	Not_Significant
DDX1	0.315595	0.000241288	-0.0393833	0.476331	Inconsistent
MYCN	0.320354	0.845568	0.749997	0.00137711	Inconsistent
FAM49A	-1.15644	6.38118e-09	0.497839	2.01728e-05	Opposite
SMC6	0.177802	0.57599	-0.075497	0.163379	Not_Significant
GEN1	0.703644	0.0401427	0.0209698	0.90254	Inconsistent
KCNS3	-0.376868	0.549011	-0.314972	0.268089	Not_Significant
RDH14	0.667766	2.15191e-07	0.104063	0.0554193	Inconsistent
OSR1	0.769046	0.665287	0.449547	0.65304	Not_Significant
TTC32	0.258811	0.585898	0.0880852	0.504249	Not_Significant
WDR35	-0.391282	0.10088	-0.0268031	0.788651	Not_Significant
LAPTM4A	0.0715895	0.587002	0.0173617	0.604365	Not_Significant
SDC1	0.287982	0.257777	-0.0448244	0.653786	Not_Significant
PUM2	-0.0882555	0.623661	-0.081221	0.0313299	Inconsistent
RHOB	0.102794	0.740564	0.438206	3.16829e-08	Inconsistent
HS1BP3	0.276611	0.0815958	0.0434814	0.521071	Not_Significant
LDAH	0.400718	0.0195698	0.0189664	0.810109	Inconsistent
APOB	-0.399827	0.0870161	-0.234496	1.73321e-05	Inconsistent
KLHL29	1.18808	0.0227295	0.625134	0.0143668	Consistent
ATAD2B	-0.0215134	0.958657	-0.14864	0.000539771	Inconsistent
UBXN2A	0.48371	0.000238554	-0.129797	0.0188382	Opposite
MFSD2B	0.772014	0.202452	-0.242754	0.171448	Not_Significant
WDCP	-0.245796	0.276172	-0.00632897	0.951666	Not_Significant
FKBP1B	1.20776	0.0633988	0.461252	0.178305	Not_Significant
SF3B6	0.633341	1.36808e-08	-0.18886	2.07199e-06	Opposite
FAM228B	0.277273	0.592215	-0.0573961	0.77136	Not_Significant
PFN4	0.852254	0.345617	0.103187	0.604329	Not_Significant
FAM228A	0.626135	0.603659	-0.0219797	0.930942	Not_Significant
ITSN2	0.36867	0.320918	-0.00753565	0.903594	Not_Significant
NCOA1	-0.195817	0.0559909	-0.0378908	0.534665	Not_Significant
PTRHD1	-0.207019	0.353153	0.023357	0.832507	Not_Significant
CENPO	-1.22542	1.35596e-05	0.10058	0.191287	Inconsistent
ADCY3	-0.358303	0.203342	0.237592	0.21134	Not_Significant
DNAJC27	-0.0434732	0.935132	-0.105866	0.486028	Not_Significant
EFR3B	-0.873795	0.141741	0.122782	0.645812	Not_Significant
POMC	-0.990859	0.178436	-0.200104	0.752993	Not_Significant
DNMT3A	0.0074863	0.983779	0.0053333	0.959622	Not_Significant
DTNB	-0.253129	0.173167	-0.0707454	0.509036	Not_Significant
ASXL2	-0.410091	0.0260678	-0.0399754	0.446764	Inconsistent
KIF3C	-1.05719	0.00375413	0.119655	0.514896	Inconsistent
RAB10	-0.00595069	0.973173	-0.0153396	0.69345	Not_Significant
HADHA	-0.201163	0.269961	-0.0583654	0.258996	Not_Significant
HADHB	-0.0814723	0.655234	-0.0562027	0.35021	Not_Significant
SELENOI	0.0783442	0.772375	-0.296396	1.15492e-05	Inconsistent
KCNK3	-1.03945	0.0622892	-0.123543	0.768269	Not_Significant
SLC35F6	-0.124934	0.453828	0.0778054	0.196691	Not_Significant
CENPA	2.01192	0.0457005	0.264311	0.00256364	Consistent
MAPRE3	-0.293088	0.10268	0.0595219	0.383181	Not_Significant
TMEM214	0.34002	0.102275	0.0415534	0.601699	Not_Significant
AGBL5	0.102133	0.63015	-0.213867	0.00486547	Inconsistent
EMILIN1	-0.62421	0.0860044	0.303235	0.00015657	Inconsistent
KHK	0.0929475	0.704767	0.471907	1.02441e-11	Inconsistent
CGREF1	0.373574	0.420514	0.440612	0.0944629	Not_Significant
PREB	0.669274	0.000128102	-0.0810739	0.223358	Inconsistent
TCF23	-0.945845	0.625003	-0.0766901	0.90304	Not_Significant
SLC5A6	0.115961	0.736696	0.424252	0.00026734	Inconsistent
ATRAID	0.407755	0.0135745	-0.0671184	0.239541	Inconsistent
CAD	-0.306017	0.0629448	-0.247687	0.0223735	Inconsistent
MPV17	0.0132486	0.954934	0.0125185	0.900442	Not_Significant
GTF3C2	0.0238754	0.898625	-0.0875338	0.0211331	Inconsistent
EIF2B4	0.472312	0.000508149	-0.168745	0.016182	Opposite
SNX17	0.491548	0.00305735	-0.0016648	0.980805	Inconsistent
ZNF513	0.112775	0.729708	0.029179	0.757689	Not_Significant
PPM1G	0.205003	0.124641	-0.0916139	0.0135655	Inconsistent
NRBP1	0.092014	0.587126	0.0368192	0.381611	Not_Significant
KRTCAP3	-0.239893	0.503219	0.0905208	0.602981	Not_Significant
IFT172	-0.273611	0.159341	-0.0548629	0.358846	Not_Significant
FNDC4	0.413849	0.130825	-0.120468	0.0888067	Not_Significant
GCKR	0.0683135	0.736314	0.0573326	0.441323	Not_Significant
ZNF512	0.000352673	0.999771	0.0490743	0.326725	Not_Significant
GPN1	0.537578	0.000266442	-0.017076	0.831265	Inconsistent
SUPT7L	0.180707	0.180004	0.0935797	0.183029	Not_Significant
SLC4A1AP	-0.0906355	0.602931	-0.0767187	0.175545	Not_Significant
MRPL33	0.0156812	0.949756	0.0421076	0.56031	Not_Significant
RBKS	0.21529	0.0494063	-0.142091	0.0114459	Opposite
BABAM2	-0.0717687	0.755749	-0.0344966	0.559257	Not_Significant
FOSL2	-0.303171	0.108015	0.495017	2.30429e-08	Inconsistent
PPP1CB	0.256598	0.369065	-0.0701382	0.0294275	Inconsistent
WDR43	-0.367822	0.046329	-0.148496	0.0155076	Consistent
CLIP4	-1.22746	0.00217655	0.352785	0.181418	Inconsistent
YPEL5	0.100497	0.388344	0.0718899	0.355133	Not_Significant
LBH	-0.503986	0.0376789	0.369487	1.02596e-05	Opposite
LCLAT1	-0.304692	0.291039	0.0842576	0.18548	Not_Significant
GALNT14	-1.04269	0.00434921	-0.327564	0.440799	Inconsistent
EHD3	-1.31748	7.73819e-07	-0.183014	0.00998568	Consistent
XDH	0.135883	0.55122	0.221529	0.0772853	Not_Significant
SRD5A2	1.06921	0.000198195	-0.35636	0.593735	Inconsistent
MEMO1	2.00475	0.00108114	-0.112517	0.00512857	Opposite
DPY30	0.676628	1.1994e-09	-0.0701745	0.145099	Inconsistent
SPAST	-0.107498	0.691549	-0.074165	0.21407	Not_Significant
SLC30A6	0.300687	0.0756438	-0.0309307	0.549207	Not_Significant
NLRC4	-1.11685	0.0229076	0.299587	0.141728	Inconsistent
YIPF4	0.422171	0.0365301	-0.0730183	0.0234605	Opposite
BIRC6	-1.10317	0.000196198	-0.0858522	0.103833	Inconsistent
TTC27	-0.256622	0.145434	-0.156674	0.00638597	Inconsistent
LTBP1	-0.387386	0.0787571	0.309281	0.0502612	Not_Significant
RASGRP3	-0.259157	0.244919	0.0449419	0.619847	Not_Significant
FAM98A	0.191741	0.28622	-0.115244	0.114962	Not_Significant
CRIM1	-0.986034	7.34668e-05	0.378765	1.83636e-06	Opposite
FEZ2	0.0972141	0.468874	0.300084	0.00214291	Inconsistent
STRN	-0.746289	1.37176e-05	-0.116963	0.00699161	Consistent
HEATR5B	-0.902096	5.92008e-08	-0.0518237	0.364856	Inconsistent
GPATCH11	0.0363341	0.898187	-0.140667	0.0231491	Inconsistent
EIF2AK2	0.00697671	0.979247	0.0705737	0.511087	Not_Significant
CEBPZ	0.591729	2.87912e-06	-0.286321	6.50101e-08	Opposite
NDUFAF7	-0.238128	0.229037	-0.0588232	0.213817	Not_Significant
PRKD3	-0.0974023	0.629574	-0.442807	7.08785e-08	Inconsistent
QPCT	-0.13464	0.828544	-0.436947	0.0955476	Not_Significant
CDC42EP3	0.233208	0.426393	0.579359	1.70515e-05	Inconsistent
RMDN2	0.219898	0.170095	-0.00192681	0.987195	Not_Significant
CYP1B1	0.181197	0.552174	0.822228	4.53181e-05	Inconsistent
ATL2	-0.128611	0.402472	-0.0120294	0.910563	Not_Significant
HNRNPLL	0.184338	0.248973	-0.123311	0.00269073	Inconsistent
GALM	-0.0617009	0.766717	-0.0366099	0.608933	Not_Significant
SRSF7	0.335415	0.0140556	-0.103116	0.0159624	Opposite
GEMIN6	0.312062	0.0285294	-0.0264819	0.831096	Inconsistent
DHX57	-0.0692153	0.760749	-0.00888566	0.912168	Not_Significant
MORN2	0.767077	0.00064461	-0.0692077	0.593454	Inconsistent
SOS1	-0.415419	0.00793853	-0.200627	5.2764e-06	Consistent
MAP4K3	-0.0955448	0.722566	0.00640905	0.922223	Not_Significant
TMEM178A	0.862867	0.248224	0.734807	0.0112713	Inconsistent
THUMPD2	0.295505	0.399265	-0.0502222	0.690939	Not_Significant
SLC8A1	-1.51913	1.07927e-10	0.61763	2.4842e-06	Opposite
PKDCC	0.28985	0.355987	-0.0267473	0.817557	Not_Significant
EML4	-0.362166	0.00560685	-0.0142314	0.907392	Inconsistent
COX7A2L	0.105537	0.529851	-0.0135286	0.932893	Not_Significant
MTA3	-0.257877	0.0333206	-0.05302	0.554537	Inconsistent
HAAO	-0.759007	0.000620505	-0.157977	0.0212597	Consistent
ZFP36L2	0.0974197	0.615018	-0.085297	0.477489	Not_Significant
THADA	0.362123	0.0109228	-0.0189333	0.871797	Inconsistent
PLEKHH2	-0.377329	0.566187	0.235607	0.154027	Not_Significant
DYNC2LI1	0.861639	3.78473e-05	0.576741	0.00759618	Consistent
ABCG5	0.350086	0.0050462	0.369117	0.0048144	Consistent
ABCG8	0.0273295	0.911088	0.0274244	0.899188	Not_Significant
LRPPRC	-0.289083	0.0278331	-0.0606385	0.458969	Inconsistent
PPM1B	0.570423	2.87311e-05	-0.0230414	0.756496	Inconsistent
SLC3A1	-0.737139	0.209687	-0.662846	0.0185817	Inconsistent
PREPL	-0.0957397	0.580948	-0.143249	0.0350495	Inconsistent
CAMKMT	-0.0895004	0.786805	0.176099	0.198053	Not_Significant
SRBD1	0.0634749	0.733925	0.337724	1.52265e-09	Inconsistent
PRKCE	1.98987	1.03327e-08	0.0647874	0.404251	Inconsistent
EPAS1	-0.674769	1.69214e-08	0.0206848	0.879394	Inconsistent
RHOQ	0.303472	0.169711	0.0768681	0.532211	Not_Significant
PIGF	0.509713	0.0242539	-0.289026	0.00439788	Opposite
CRIPT	0.0261607	0.889899	-0.000452008	0.995548	Not_Significant
SOCS5	0.0891869	0.738822	0.128712	0.16578	Not_Significant
MCFD2	0.427202	0.0207432	0.00639159	0.954971	Inconsistent
TTC7A	0.347923	0.138609	0.105095	0.0915647	Not_Significant
EPCAM	-0.131572	0.842794	0.245001	0.412478	Not_Significant
MSH2	0.136071	0.567598	0.0446243	0.636407	Not_Significant
MSH6	0.0944847	0.586938	0.0344347	0.674979	Not_Significant
FBXO11	-0.225279	0.153503	-0.0577535	0.158266	Not_Significant
FOXN2	-0.706909	0.0136679	-0.00244855	0.98114	Inconsistent
PPP1R21	-0.300439	0.039855	-0.0886996	0.132225	Inconsistent
STON1	-0.788741	0.0416953	-0.0442688	0.770529	Inconsistent
NRXN1	-0.611227	0.539943	0.281122	0.177898	Not_Significant
ASB3	0.109171	0.69084	-0.198724	0.000951888	Inconsistent
CHAC2	0.875575	0.0138255	0.029108	0.823672	Inconsistent
ERLEC1	0.694678	1.85191e-09	0.0121077	0.856087	Inconsistent
GPR75	-0.895239	0.0560337	0.260176	0.72748	Not_Significant
PSME4	0.0388293	0.8451	-0.0817626	0.0433902	Inconsistent
ACYP2	-0.0187642	0.922593	0.370704	0.0457794	Inconsistent
SPTBN1	-1.03043	2.19355e-08	0.070822	0.295869	Inconsistent
EML6	0.251146	0.757785	0.307832	0.134197	Not_Significant
RTN4	0.38518	0.0024253	0.856739	1.65248e-10	Consistent
RPS27A	0.956494	4.52518e-12	-0.1913	5.63641e-05	Opposite
MTIF2	0.210316	0.0653181	-0.200949	4.7293e-07	Inconsistent
CCDC88A	1.25535	0.00873241	0.441947	9.06029e-05	Consistent
CFAP36	0.720831	0.000353257	0.0496716	0.596272	Inconsistent
PPP4R3B	0.0126741	0.95176	-0.122131	0.000424887	Inconsistent
PNPT1	0.306137	0.0212849	-0.122678	0.123099	Inconsistent
EFEMP1	0.506588	0.32762	0.13875	0.437475	Not_Significant
VRK2	-0.0760259	0.697298	0.179049	0.0652613	Not_Significant
FANCL	0.200095	0.501715	-0.0147278	0.928959	Not_Significant
BCL11A	0.0868761	0.924743	0.55453	0.0706939	Not_Significant
PAPOLG	-0.118599	0.711791	-0.168372	0.0042552	Inconsistent
REL	-0.641426	0.122112	0.165664	0.121305	Not_Significant
PUS10	-0.0495022	0.86492	-0.0309075	0.560649	Not_Significant
PEX13	-0.0664453	0.689557	-0.016844	0.76534	Not_Significant
KIAA1841	-0.0895505	0.89566	-0.206093	5.65652e-05	Inconsistent
C2orf74	0.346673	0.643635	-1.49515	0.160238	Not_Significant
USP34	-0.542416	0.00500086	-0.155816	0.00718535	Consistent
XPO1	0.25627	0.22266	0.0352367	0.671589	Not_Significant
FAM161A	0.205736	0.70435	-0.0330777	0.854043	Not_Significant
CCT4	0.635532	9.93789e-13	-0.118566	0.000620286	Opposite
COMMD1	0.509668	0.00132171	0.0805319	0.224115	Inconsistent
B3GNT2	-0.428698	0.00227161	-0.31816	0.11007	Inconsistent
TMEM17	0.515246	0.118504	-0.0258484	0.907392	Not_Significant
EHBP1	0.00432939	0.982592	-0.0412092	0.661335	Not_Significant
WDPCP	1.07149	0.000691752	0.025205	0.85719	Inconsistent
MDH1	0.581136	1.252e-05	0.0391808	0.591198	Inconsistent
UGP2	0.31398	0.0869752	0.406705	7.2893e-07	Inconsistent
VPS54	0.115788	0.598717	-0.158316	6.51416e-07	Inconsistent
PELI1	-0.536949	0.0035313	-0.149277	0.00130507	Consistent
LGALSL	0.0587424	0.83109	0.129666	0.411173	Not_Significant
AFTPH	0.358702	0.00404916	-0.118738	0.000164201	Opposite
SERTAD2	-0.426707	0.00565883	-0.0599231	0.308845	Inconsistent
SLC1A4	0.0243	0.95176	0.474486	0.00302463	Inconsistent
CEP68	-0.329366	0.0489351	-0.0207973	0.82534	Inconsistent
RAB1A	0.373973	0.00130034	0.0661174	0.0866928	Inconsistent
ACTR2	-0.216678	0.136184	-0.01464	0.747638	Not_Significant
SPRED2	-0.161081	0.525111	0.147097	0.0484144	Inconsistent
ETAA1	-0.0385539	0.914938	-0.117923	0.0847334	Not_Significant
C1D	-0.139549	0.358615	-0.0217619	0.724716	Not_Significant
WDR92	0.250568	0.588348	0.0272662	0.668976	Not_Significant
PNO1	0.708213	9.44842e-05	-0.00226123	0.975294	Inconsistent
PPP3R1	-0.0322806	0.91546	0.0734534	0.0861025	Not_Significant
CNRIP1	-0.58411	0.00150426	0.097426	0.589058	Inconsistent
PLEK	-0.567438	0.0644774	0.892276	3.16974e-08	Inconsistent
FBXO48	-0.359497	0.0938112	0.934223	0.0387202	Inconsistent
APLF	0.0608769	0.868831	0.0801611	0.539155	Not_Significant
PROKR1	0.804118	0.614491	0.954354	0.00507307	Inconsistent
ARHGAP25	-0.877191	1.64695e-05	0.805922	1.78149e-07	Opposite
BMP10	-1.12479	8.34943e-06	0.105206	0.730191	Inconsistent
ANTXR1	-0.727464	0.0032932	0.361782	0.0114632	Opposite
GFPT1	0.240445	0.240866	-0.000854676	0.994729	Not_Significant
NFU1	0.491333	8.09991e-05	-0.0692491	0.213275	Inconsistent
AAK1	-0.478666	0.136201	-0.0446625	0.465401	Not_Significant
ANXA4	0.224638	0.0902832	0.0910403	0.184191	Not_Significant
GMCL1	0.156315	0.45195	0.0790698	0.130627	Not_Significant
SNRNP27	-0.763712	4.49069e-06	0.00849239	0.916903	Inconsistent
MXD1	-0.251066	0.461184	0.121434	0.142723	Not_Significant
ASPRV1	0.5054	0.2987	0.642468	0.303843	Not_Significant
PCBP1	-0.23823	0.0267883	-0.0064494	0.941498	Inconsistent
C2orf42	0.0741369	0.746709	-0.0945118	0.0254964	Inconsistent
TIA1	0.301446	0.386817	0.0299259	0.716753	Not_Significant
PCYOX1	-0.151669	0.322318	0.211088	1.60738e-06	Inconsistent
FAM136A	0.6316	7.3088e-06	0.0491177	0.35438	Inconsistent
TGFA	0.0474791	0.937434	-0.0246107	0.807848	Not_Significant
ADD2	0.335822	0.707039	0.832724	0.257016	Not_Significant
CLEC4F	-0.818539	0.255854	0.276197	0.00560056	Inconsistent
CD207	0.107026	0.9067	-0.22946	0.551602	Not_Significant
ANKRD53	-0.176264	0.796196	0.0305434	0.976213	Not_Significant
TEX261	0.414151	0.0397088	0.0424982	0.431981	Inconsistent
NAGK	0.0189597	0.934295	0.293177	0.0428406	Inconsistent
MCEE	0.313014	0.0341254	0.0304378	0.645382	Inconsistent
MPHOSPH10	0.348969	0.0447482	-0.145639	0.0533049	Inconsistent
PAIP2B	-0.456119	0.013978	-0.167591	0.00101067	Consistent
ZNF638	-0.183802	0.257052	-0.0775119	0.092801	Not_Significant
DYSF	-1.24737	1.4994e-12	0.443508	0.000291895	Opposite
CYP26B1	-1.63303	0.00438975	-0.584257	0.0652637	Inconsistent
EXOC6B	-0.634673	3.6518e-05	-0.0176974	0.837452	Inconsistent
SPR	0.464737	0.00296653	0.0575156	0.356133	Inconsistent
SFXN5	0.28493	0.108338	0.1454	0.0446861	Inconsistent
RAB11FIP5	-0.544629	0.00339508	0.256128	0.210222	Inconsistent
SMYD5	0.0243836	0.933632	-0.0873653	0.291068	Not_Significant
PRADC1	0.660029	9.06771e-05	-0.100523	0.1365	Inconsistent
CCT7	0.195641	0.214717	-0.125038	0.0085507	Inconsistent
ALMS1	-0.520203	0.0295873	0.119093	0.188177	Inconsistent
NAT8	0.72189	0.0306313	-0.576539	0.00809697	Opposite
NAT8B	1.15814	0.0550012	-0.101933	0.343329	Not_Significant
TPRKB	0.555533	5.58515e-05	-0.0609273	0.446106	Inconsistent
DUSP11	0.211136	0.12895	-0.172517	4.54163e-05	Inconsistent
STAMBP	0.351167	0.00440359	-0.0226593	0.737941	Inconsistent
ACTG2	0.86494	0.501642	-0.00425234	0.991666	Not_Significant
DGUOK	0.38467	0.0153669	-0.13948	0.0053382	Opposite
TET3	0.147129	0.596764	-0.127023	0.0199914	Inconsistent
BOLA3	0.245258	0.26073	0.110586	0.0278461	Inconsistent
MOB1A	-0.045615	0.838829	-0.076801	0.0411299	Inconsistent
MTHFD2	0.60719	0.141719	-0.151485	0.481372	Not_Significant
SLC4A5	0.562956	0.789609	0.400973	0.26607	Not_Significant
DCTN1	-0.315085	0.0544478	0.171308	1.43559e-06	Inconsistent
C2orf81	0.898902	0.504478	-0.0399201	0.810655	Not_Significant
WDR54	0.141998	0.788528	-0.197725	0.161255	Not_Significant
RTKN	-0.0537433	0.845965	0.0796276	0.306051	Not_Significant
INO80B	1.29483	0.0694189	-0.0321329	0.833454	Not_Significant
WBP1	0.804934	0.0292229	0.132464	0.00250219	Consistent
MOGS	-0.243532	0.177393	-0.0291279	0.745639	Not_Significant
CCDC142	0.697225	0.108693	-0.399153	0.389277	Not_Significant
LBX2	-0.15841	0.775687	-0.0686376	0.91007	Not_Significant
PCGF1	-0.281379	0.126609	-0.00618599	0.965404	Not_Significant
AUP1	0.210191	0.382463	0.00556314	0.929358	Not_Significant
HTRA2	0.363402	0.00736311	-0.0714643	0.220257	Inconsistent
LOXL3	-1.08819	0.00360629	0.174794	0.224092	Inconsistent
DOK1	-0.503978	0.0700099	0.274922	0.0411817	Inconsistent
M1AP	-0.3607	0.765947	0.415379	0.478422	Not_Significant
SEMA4F	-0.0273719	0.959165	0.333586	0.438119	Not_Significant
HK2	-1.22315	0.0169626	0.638041	0.000191988	Opposite
POLE4	0.800749	7.87756e-06	0.0165234	0.910758	Inconsistent
EVA1A	0.497703	0.00333484	-0.107009	0.250365	Inconsistent
MRPL19	0.114094	0.484616	-0.011783	0.887525	Not_Significant
GCFC2	0.117971	0.62623	-0.0937963	0.427863	Not_Significant
REG1A	-2.89325	0.659879	-2.42862	0.214041	Not_Significant
SUCLG1	-0.240282	0.110633	0.0954538	0.0364385	Inconsistent
DNAH6	-0.860796	0.0113653	1.86948	1.57584e-05	Opposite
KCMF1	-0.0494684	0.720518	-0.134394	3.991e-05	Inconsistent
TCF7L1	-1.55788	2.37448e-18	-0.408555	2.77537e-06	Consistent
RETSAT	0.198016	0.256399	-0.290625	0.0219675	Inconsistent
ELMOD3	0.598515	0.000241288	-0.101068	0.378035	Inconsistent
CAPG	1.36809	9.74175e-05	1.1562	6.5171e-08	Consistent
MAT2A	-0.124858	0.624873	0.27449	3.10169e-05	Inconsistent
GGCX	-0.215186	0.214262	-0.0785416	0.228347	Not_Significant
VAMP8	0.901904	9.36017e-10	-0.0257707	0.673807	Inconsistent
VAMP5	0.0873722	0.76714	0.131342	0.17442	Not_Significant
RNF181	0.206331	0.262489	0.247934	0.000296961	Inconsistent
TMEM150A	-0.436567	0.0233542	0.217543	0.00259403	Opposite
USP39	0.234925	0.0934025	-0.0916493	0.0773386	Not_Significant
C2orf68	-0.222798	0.0639723	-0.150552	0.00149241	Inconsistent
ATOH8	0.0498615	0.924659	-0.423972	0.00267034	Inconsistent
ST3GAL5	0.492601	0.00481409	0.216996	0.215018	Inconsistent
POLR1A	0.0220968	0.912182	0.00938137	0.936664	Not_Significant
PTCD3	-0.046939	0.793679	-0.0733607	0.135874	Not_Significant
IMMT	-0.126381	0.331981	0.0636213	0.0819104	Not_Significant
MRPL35	0.281163	0.0724948	-0.0609735	0.215974	Not_Significant
REEP1	-0.195681	0.609732	0.230817	0.106663	Not_Significant
KDM3A	-0.0126734	0.958514	-0.324088	7.15623e-08	Inconsistent
CHMP3	-0.252523	0.158535	-0.0813122	0.0411817	Inconsistent
RNF103	-0.0125965	0.945931	-0.120405	0.0734576	Not_Significant
RMND5A	0.155231	0.504074	-0.0880636	0.121478	Not_Significant
CD8A	-0.162361	0.729821	0.502658	0.133154	Not_Significant
CD8B	0.240186	0.728118	0.583004	0.175584	Not_Significant
KRCC1	0.619599	0.000195946	0.0245728	0.685907	Inconsistent
SMYD1	-1.67304	0.389374	0.344065	0.0951475	Not_Significant
FABP1	1.56549	7.54813e-12	0.0154297	0.914512	Inconsistent
THNSL2	0.328576	0.484955	-0.200067	0.0912094	Not_Significant
EIF2AK3	0.269487	0.217592	0.0716766	0.489799	Not_Significant
RPIA	-0.0667131	0.803902	0.235871	0.0643541	Not_Significant
MAL	-0.764159	0.369656	0.395802	0.0451322	Inconsistent
MRPS5	0.344257	0.0115373	-0.00649983	0.927719	Inconsistent
ZNF2	-0.373198	0.100714	-0.0420949	0.556354	Not_Significant
PROM2	-0.660066	0.45798	-2.15687	5.07154e-05	Inconsistent
KCNIP3	-0.162898	0.695681	0.484092	0.0324739	Inconsistent
GPAT2	0.0218652	0.981193	0.401809	0.0241609	Inconsistent
ADRA2B	-0.287866	0.24401	0.837355	4.51772e-05	Inconsistent
DUSP2	-0.258148	0.772375	1.23048	4.74145e-05	Inconsistent
STARD7	-0.0167827	0.936096	-0.0804547	0.076287	Not_Significant
TMEM127	-0.105159	0.518821	-0.00185046	0.972313	Not_Significant
CIAO1	-0.0495581	0.670321	-0.073118	0.00893286	Inconsistent
SNRNP200	-0.580693	3.21359e-05	-0.21778	8.26833e-08	Consistent
ITPRIPL1	-0.511173	0.379761	0.0229791	0.90827	Not_Significant
NCAPH	0.617519	0.298627	0.609815	0.00426769	Inconsistent
NEURL3	0.150201	0.792999	0.257173	0.00953365	Inconsistent
ARID5A	-0.0979401	0.735837	0.153934	0.325688	Not_Significant
KANSL3	-0.186878	0.240404	-0.110261	0.0624079	Not_Significant
LMAN2L	0.348002	0.0221449	-0.198126	0.00180298	Opposite
CNNM4	-0.589835	0.00368669	0.00534979	0.973535	Inconsistent
CNNM3	-0.496616	0.000109908	-0.0592295	0.400591	Inconsistent
ANKRD23	0.245777	0.876261	0.0207205	0.950143	Not_Significant
ANKRD39	0.205971	0.487708	-0.156821	0.108737	Not_Significant
SEMA4C	-0.469411	0.0295475	0.189382	0.020167	Opposite
FAHD2B	1.11063	0.000801463	-0.00539087	0.963278	Inconsistent
ACTR1B	0.242044	0.129347	0.0666343	0.0646697	Not_Significant
ZAP70	-0.664066	0.103082	-0.254497	0.229281	Not_Significant
TMEM131	-0.685189	0.000180591	0.0409739	0.445263	Inconsistent
VWA3B	-1.57829	0.132985	0.707782	0.0856211	Not_Significant
INPP4A	-0.819286	6.22814e-06	-0.205851	0.0025597	Consistent
COA5	0.666517	2.58758e-11	-0.0285248	0.560335	Inconsistent
UNC50	0.139285	0.427401	-0.00369399	0.96264	Not_Significant
MGAT4A	0.296641	0.152141	0.361369	0.00802431	Inconsistent
KIAA1211L	-0.529068	0.471551	0.11274	0.815304	Not_Significant
TSGA10	0.605126	0.241661	-0.218357	0.0347113	Inconsistent
LIPT1	0.390513	0.0610898	-0.0673965	0.419968	Not_Significant
MITD1	0.416431	0.0212583	-0.0469687	0.626598	Inconsistent
MRPL30	0.909168	1.01554e-12	-0.0412602	0.438434	Inconsistent
TXNDC9	0.924459	3.08205e-10	-0.125524	0.000138982	Opposite
EIF5B	0.0627543	0.911095	-0.0589689	0.132876	Not_Significant
REV1	0.483645	0.0939792	0.0908767	0.188915	Not_Significant
AFF3	-1.6538	1.48815e-07	0.277863	0.287381	Inconsistent
CHST10	-1.02121	0.023673	-0.0248703	0.973776	Inconsistent
PDCL3	0.920676	3.34195e-06	-0.090339	0.0958096	Inconsistent
NPAS2	-0.746987	0.0385121	-0.894763	0.0313474	Consistent
RPL31	0.386357	0.0134536	-0.0559678	0.287331	Inconsistent
TBC1D8	-0.337672	0.0221995	-0.144019	0.362212	Inconsistent
CNOT11	0.28276	0.00743284	-0.175944	0.156945	Inconsistent
RNF149	0.0899373	0.649323	-0.0139555	0.816135	Not_Significant
MAP4K4	-0.17258	0.14546	0.448999	2.03513e-09	Inconsistent
IL1R2	-0.100252	0.762988	0.425051	0.52785	Not_Significant
IL1R1	-0.0979836	0.5926	-0.396836	0.18648	Not_Significant
IL1RL2	-0.0647121	0.850477	0.247657	0.506819	Not_Significant
IL1RL1	0.29345	0.808651	0.645298	0.335639	Not_Significant
IL18R1	0.0658713	0.802774	0.0725892	0.826724	Not_Significant
IL18RAP	0.094396	0.913861	0.442751	0.0801849	Not_Significant
MFSD9	0.424318	0.0205056	0.294885	0.0175973	Consistent
MRPS9	-0.253239	0.0445509	-0.106618	0.0331647	Consistent
TGFBRAP1	-0.437542	0.000798268	0.0206103	0.692659	Inconsistent
C2orf49	-0.145572	0.492341	-0.113042	0.00229491	Inconsistent
FHL2	-0.101073	0.83556	0.953908	0.000690759	Inconsistent
NCK2	-0.594073	0.000782856	0.153239	0.287723	Inconsistent
ECRG4	-0.112611	0.868656	-0.0703789	0.936896	Not_Significant
UXS1	-0.137159	0.441678	-0.0374355	0.646989	Not_Significant
SULT1C2	1.40975	0.190743	0.635939	6.55646e-05	Inconsistent
GCC2	0.362455	0.442892	0.0519413	0.515306	Not_Significant
LIMS1	-0.236306	0.146692	0.0575501	0.45174	Not_Significant
CCDC138	0.524354	0.133588	0.147347	0.272839	Not_Significant
EDAR	0.700922	0.257052	0.26064	0.771786	Not_Significant
SH3RF3	-0.409939	0.247267	0.855005	0.188227	Not_Significant
SOWAHC	0.028895	0.922025	0.31856	0.00227266	Inconsistent
MALL	-0.497027	0.723259	0.142085	0.898231	Not_Significant
NPHP1	-0.0166109	0.979542	0.14234	0.202391	Not_Significant
BUB1	1.76543	0.00142914	1.15556	0.000500726	Consistent
BCL2L11	-0.0701741	0.82491	0.00122756	0.994475	Not_Significant
ANAPC1	-0.771568	0.00211226	-0.0347499	0.445398	Inconsistent
MERTK	-0.566375	0.0068336	-0.00305719	0.975668	Inconsistent
TMEM87B	-0.213265	0.347892	-0.0148589	0.901496	Not_Significant
FBLN7	-0.189605	0.405344	0.879253	0.000342551	Inconsistent
ZC3H8	0.468993	0.114444	-0.0186859	0.912417	Not_Significant
ZC3H6	0.301147	0.636884	-0.330174	0.00895654	Inconsistent
TTL	0.468276	0.000268434	-0.0339589	0.74087	Inconsistent
POLR1B	-0.118041	0.513219	-0.197474	0.00170231	Inconsistent
CHCHD5	-0.117945	0.733838	-0.1369	0.0271491	Inconsistent
SLC20A1	-0.458768	0.0910955	0.294545	0.00779123	Inconsistent
CKAP2L	-0.139375	0.821373	1.19561	0.000276944	Inconsistent
IL1B	0.00560741	0.995637	0.4946	0.0388363	Inconsistent
IL1RN	-0.128549	0.587515	1.19401	1.27263e-07	Inconsistent
PSD4	-0.212184	0.20966	0.296651	0.0923611	Not_Significant
PAX8	0.603564	0.370254	0.903459	0.0308204	Inconsistent
RABL2A	0.249956	0.57991	0.0136778	0.932662	Not_Significant
SLC35F5	0.0312649	0.88973	-0.0210061	0.740392	Not_Significant
ACTR3	-0.0356559	0.845692	0.0763089	0.111972	Not_Significant
DDX18	0.258837	0.180492	-0.0769881	0.349355	Not_Significant
CCDC93	-0.297005	0.100299	-0.10154	0.0471942	Inconsistent
INSIG2	0.394278	0.0157859	-0.093302	0.658982	Inconsistent
MARCO	-2.5655	1.74846e-17	0.513488	0.324543	Inconsistent
STEAP3	0.0844313	0.749169	0.141609	0.488703	Not_Significant
C2orf76	0.699748	0.00989498	-0.0943255	0.712449	Inconsistent
DBI	0.958279	3.72917e-09	-0.00662976	0.95581	Inconsistent
TMEM37	0.423021	0.0409542	0.177498	0.00558592	Consistent
SCTR	1.68371	0.0762876	1.34687	0.0290064	Inconsistent
TMEM177	0.255868	0.308597	0.063967	0.339925	Not_Significant
PTPN4	-0.15967	0.458186	-0.111627	0.0931809	Not_Significant
EPB41L5	-0.201373	0.278026	-0.227667	0.000120018	Inconsistent
TMEM185B	-0.131167	0.454265	0.158309	0.00096616	Inconsistent
RALB	-0.246372	0.257071	0.260114	4.69912e-07	Inconsistent
INHBB	0.131124	0.790626	0.757688	4.01273e-06	Inconsistent
GLI2	0.936326	0.126006	0.101496	0.879962	Not_Significant
TFCP2L1	-2.53576	3.16223e-05	-0.170023	0.31144	Inconsistent
CLASP1	-0.719171	8.4544e-09	0.0475558	0.415565	Inconsistent
NIFK	0.489986	6.48546e-05	-0.116511	0.177433	Inconsistent
TSN	0.198669	0.0207242	-0.0210964	0.557636	Inconsistent
GYPC	-0.0612996	0.81621	0.239084	0.10271	Not_Significant
BIN1	-0.106154	0.639534	-0.0559104	0.464313	Not_Significant
ERCC3	-0.371776	0.00778638	-0.0345189	0.743163	Inconsistent
MAP3K2	-0.0971242	0.7177	-0.183792	0.000998074	Inconsistent
PROC	-0.0810436	0.756176	-0.0864805	0.0959272	Not_Significant
IWS1	0.158601	0.353123	-0.221711	3.13239e-07	Inconsistent
MYO7B	-0.836658	0.312479	0.535093	0.208496	Not_Significant
LIMS2	-0.0686112	0.825772	-0.0577167	0.451047	Not_Significant
WDR33	-0.0239242	0.860377	-0.117291	2.50543e-05	Inconsistent
SFT2D3	0.0794543	0.675392	-0.0145492	0.907719	Not_Significant
POLR2D	0.1741	0.239981	0.109482	0.199556	Not_Significant
AMMECR1L	0.0516652	0.861839	-0.0387951	0.580494	Not_Significant
SAP130	-0.342731	0.0163866	-0.0727648	0.288023	Inconsistent
UGGT1	-0.498677	0.00475987	-0.0938676	0.144067	Inconsistent
HS6ST1	-0.142364	0.62538	0.164825	0.0554239	Not_Significant
SMPD4	-0.239392	0.140452	0.0483667	0.226124	Not_Significant
CCDC115	0.503361	4.09601e-05	0.00548764	0.964436	Inconsistent
IMP4	0.00765037	0.969853	-0.128365	0.00233409	Inconsistent
PTPN18	-0.374766	0.00274476	0.398673	0.032406	Opposite
ARHGEF4	-2.89874	0.00116736	-0.140632	0.682449	Inconsistent
FAM168B	-0.269168	0.0786807	-0.060374	0.041739	Inconsistent
PLEKHB2	-0.300253	0.0792092	-0.0983332	0.384019	Not_Significant
MZT2A	-0.429947	0.392686	-0.0691104	0.324644	Not_Significant
GPR39	0.26594	0.164744	-0.0896464	0.558352	Not_Significant
LYPD1	2.21902	0.0127885	0.113664	0.879093	Inconsistent
NCKAP5	-0.340818	0.241173	-0.982079	0.00451758	Inconsistent
MGAT5	-0.288232	0.105817	0.122353	0.213889	Not_Significant
TMEM163	0.341038	0.838465	-0.677686	0.0303787	Inconsistent
ACMSD	0.16176	0.391553	-0.514984	0.00661305	Inconsistent
CCNT2	0.196522	0.536797	-0.0421241	0.360758	Not_Significant
RAB3GAP1	-0.223081	0.217394	-0.0979674	0.0651744	Not_Significant
ZRANB3	0.406772	0.0240235	0.282947	0.00180956	Consistent
R3HDM1	-0.313033	0.0692583	0.00148725	0.981909	Not_Significant
UBXN4	0.330003	0.206235	0.0804623	0.171684	Not_Significant
MCM6	0.294202	0.288897	0.802959	0.000125659	Inconsistent
CXCR4	0.12362	0.757067	1.29157	1.74206e-08	Inconsistent
HNMT	0.536201	1.5584e-05	0.592196	3.47724e-09	Consistent
SPOPL	-0.132323	0.566877	-0.10876	0.0857569	Not_Significant
KYNU	-0.0374929	0.860561	-0.0370952	0.739706	Not_Significant
ARHGAP15	-0.129498	0.636971	0.642528	0.000230045	Inconsistent
GTDC1	0.150683	0.438182	0.232137	0.00275237	Inconsistent
ZEB2	-1.05995	3.19113e-05	0.36809	1.47498e-06	Opposite
ACVR2A	-0.25453	0.173411	-0.186432	5.37493e-06	Inconsistent
ORC4	0.340263	0.00586962	0.00695932	0.920396	Inconsistent
MBD5	-0.0959695	0.739603	-0.0475614	0.573446	Not_Significant
EPC2	-0.290531	0.123948	-0.147441	0.00347631	Inconsistent
KIF5C	0.313163	0.788246	1.31866	0.00249849	Inconsistent
LYPD6	0.290364	0.709266	-0.394335	0.254988	Not_Significant
MMADHC	0.222629	0.0624647	0.0647675	0.255389	Not_Significant
RND3	0.265266	0.215209	0.150303	0.0426103	Inconsistent
RBM43	-0.119226	0.685343	0.304391	0.000724473	Inconsistent
NMI	0.713425	5.45516e-08	0.0786247	0.398023	Inconsistent
RIF1	-0.416895	0.0369287	-0.17189	0.000714567	Consistent
NEB	-1.17175	0.189617	-0.501896	0.00809695	Inconsistent
ARL5A	-0.0188533	0.957869	-0.214716	0.00381966	Inconsistent
CACNB4	-0.986151	0.605157	-0.0576308	0.808032	Not_Significant
STAM2	-0.141957	0.478921	0.0124589	0.836068	Not_Significant
FMNL2	-1.3952	1.27901e-07	0.0105049	0.958105	Inconsistent
PRPF40A	0.339173	0.0905099	-0.0971093	0.0183837	Inconsistent
ARL6IP6	-0.0802605	0.826804	-0.0513086	0.436479	Not_Significant
NR4A2	-0.228712	0.6794	0.056692	0.868328	Not_Significant
GPD2	-0.519399	0.0263624	0.0527206	0.696476	Inconsistent
CYTIP	-0.64933	0.0643553	0.867671	5.08859e-06	Inconsistent
ACVR1C	-0.705039	0.0685816	0.331385	0.514938	Not_Significant
ACVR1	-0.131975	0.458212	0.0512423	0.460602	Not_Significant
UPP2	1.06757	0.106866	0.179556	0.468235	Not_Significant
CCDC148	0.454554	0.544866	0.227203	0.190037	Not_Significant
PKP4	-0.0101979	0.961787	-0.0878685	0.0643218	Not_Significant
TANC1	-0.707076	0.00673926	0.0660724	0.357617	Inconsistent
WDSUB1	0.253023	0.354201	0.0120331	0.923748	Not_Significant
BAZ2B	0.943264	0.103624	-0.0219058	0.774849	Not_Significant
CD302	-0.0374084	0.88328	0.0445608	0.58213	Not_Significant
LY75	-0.247402	0.667862	0.340222	0.0150484	Inconsistent
PLA2R1	-0.897793	0.00510089	-0.0351856	0.817183	Inconsistent
RBMS1	-0.340275	0.285051	-0.0159432	0.870692	Not_Significant
TANK	0.341784	0.0591222	-0.0287451	0.701707	Not_Significant
PSMD14	0.767103	2.03541e-08	-0.0220875	0.759192	Inconsistent
SLC4A10	-0.763338	0.181116	2.63541	1.5218e-08	Inconsistent
DPP4	0.300839	0.130825	-0.12736	0.0146875	Inconsistent
FAP	3.17538	0.0014756	-0.0216133	0.965898	Inconsistent
IFIH1	0.190493	0.302487	0.247023	0.00887473	Inconsistent
GCA	0.0869013	0.730601	0.226971	0.099672	Not_Significant
KCNH7	-1.99748	0.000728342	0.22402	0.329592	Inconsistent
FIGN	-0.0547171	0.888301	0.0918569	0.498268	Not_Significant
GRB14	0.487306	0.000278413	-0.0355258	0.617343	Inconsistent
COBLL1	-0.52869	0.000395467	-0.0709218	0.301733	Inconsistent
SLC38A11	-0.215738	0.632019	1.16981	0.00515972	Inconsistent
SCN3A	1.12934	0.44543	0.100369	0.83201	Not_Significant
SCN2A	0.118943	0.92526	0.557113	0.332398	Not_Significant
GALNT3	0.623791	0.260477	0.540258	0.0109312	Inconsistent
TTC21B	-0.271521	0.216379	0.0834833	0.48331	Not_Significant
SCN7A	-0.164559	0.906049	0.358771	0.240777	Not_Significant
XIRP2	-1.73036	0.363227	-0.272705	0.891632	Not_Significant
STK39	-0.253098	0.49851	0.688085	3.52467e-05	Inconsistent
CERS6	-0.704715	0.000372058	0.214749	0.365603	Inconsistent
NOSTRIN	-0.441853	0.282661	-0.0985309	0.26984	Not_Significant
ABCB11	-1.69639	2.86088e-06	-0.318162	3.41389e-06	Consistent
DHRS9	0.871545	0.034196	-0.278505	0.53876	Inconsistent
LRP2	0.543906	0.563356	0.373455	0.33075	Not_Significant
BBS5	-0.4046	0.434049	-0.0174529	0.876272	Not_Significant
KLHL41	-1.41162	0.336914	0.00818346	0.987561	Not_Significant
FASTKD1	0.540603	0.00494491	0.0121555	0.893123	Inconsistent
PPIG	1.01556	0.0495482	-0.0901385	0.0303836	Opposite
CCDC173	2.26442	0.0548012	-0.17239	0.44078	Not_Significant
PHOSPHO2	1.50954	3.07195e-05	-0.160317	0.002454	Opposite
KLHL23	0.122554	0.612837	0.340226	0.00681281	Inconsistent
SSB	0.257775	0.0371772	-0.0666255	0.103278	Inconsistent
METTL5	0.321772	0.00717454	-0.0177418	0.804824	Inconsistent
UBR3	-0.672693	0.000236484	-0.0701966	0.215079	Inconsistent
SP5	0.417832	0.309852	0.347496	0.0823764	Not_Significant
GORASP2	0.020176	0.913162	0.0047117	0.936896	Not_Significant
TLK1	0.143915	0.63212	-0.0488315	0.257247	Not_Significant
METTL8	0.553736	0.0107957	0.0493507	0.562052	Inconsistent
DCAF17	-0.124393	0.672745	-0.0283139	0.663916	Not_Significant
CYBRD1	0.0431939	0.902882	-0.188046	0.614199	Not_Significant
SLC25A12	-0.852496	0.00402833	0.0416513	0.640698	Inconsistent
HAT1	0.536441	7.38213e-05	0.263665	5.00553e-06	Consistent
METAP1D	-0.065457	0.800847	-0.0299811	0.814389	Not_Significant
ITGA6	1.07351	5.1934e-07	0.256408	0.302622	Inconsistent
PDK1	-0.446247	0.0198124	0.0470842	0.791126	Inconsistent
RAPGEF4	-0.189337	0.361687	-0.0935277	0.615926	Not_Significant
MAP3K20	-0.19417	0.382283	0.197468	0.00674809	Inconsistent
CDCA7	0.689853	0.529547	0.14923	0.376305	Not_Significant
SP3	-0.29761	0.118928	-0.10336	0.0138208	Inconsistent
OLA1	0.512647	0.00148781	-0.105397	0.0104177	Opposite
CIR1	0.65566	0.0498773	-0.240194	0.000236911	Opposite
SCRN3	0.0161616	0.95176	-0.183429	0.000199229	Inconsistent
GPR155	-0.0627558	0.861613	0.0613293	0.677835	Not_Significant
WIPF1	-0.713044	0.000168219	0.38283	3.2762e-05	Opposite
CHN1	0.566242	0.219467	0.211303	0.727384	Not_Significant
ATF2	-0.060839	0.790249	-0.142195	0.00183174	Inconsistent
ATP5MC3	0.105875	0.428943	0.0633734	0.0965936	Not_Significant
LNPK	-0.132433	0.59415	-0.0865208	0.28907	Not_Significant
MTX2	0.809685	5.12918e-11	0.0029131	0.963642	Inconsistent
NFE2L2	-0.155596	0.256751	0.386615	8.65029e-07	Inconsistent
AGPS	0.0896323	0.69046	-0.0780124	0.147734	Not_Significant
TTC30B	0.471889	0.0337813	0.28882	0.000219422	Consistent
TTC30A	0.248736	0.260228	0.0503505	0.769764	Not_Significant
RBM45	0.226251	0.369259	-0.124444	0.0438411	Inconsistent
OSBPL6	-0.67141	0.0206125	-0.0591779	0.883252	Inconsistent
PRKRA	-0.221788	0.241661	-0.0235283	0.787942	Not_Significant
FKBP7	0.050983	0.836744	0.253778	0.0117902	Inconsistent
PLEKHA3	-0.0283339	0.914644	-0.0274636	0.566574	Not_Significant
TTN	-1.25331	0.368996	0.278251	0.579067	Not_Significant
CCDC141	-1.70037	0.210136	0.264235	0.0109252	Inconsistent
SESTD1	-0.675488	0.000980743	-0.13287	0.318707	Inconsistent
ZNF385B	-0.467166	0.0220953	-0.0956784	0.387672	Inconsistent
CWC22	-0.0809988	0.693834	-0.222138	0.593465	Not_Significant
UBE2E3	0.709861	8.65825e-11	-0.0646209	0.086533	Inconsistent
ITGA4	-0.231678	0.484906	0.402768	0.000477723	Inconsistent
ITPRID2	0.293148	0.102214	-0.0163471	0.809266	Not_Significant
PDE1A	-0.161729	0.615873	0.556003	0.000879645	Inconsistent
DNAJC10	0.19003	0.253551	0.0137869	0.890833	Not_Significant
FRZB	-0.736831	0.196954	1.35547	3.23043e-07	Inconsistent
NCKAP1	-0.118275	0.513219	0.0231635	0.583165	Not_Significant
DUSP19	-0.867058	0.0237367	0.226293	0.00228067	Opposite
NUP35	0.703294	1.45116e-06	-0.0287168	0.832507	Inconsistent
ITGAV	-0.137577	0.611782	0.096912	0.275249	Not_Significant
FAM171B	-0.655448	0.380192	-0.217066	0.45412	Not_Significant
CALCRL	-0.507441	0.043774	0.085383	0.32619	Inconsistent
TFPI	-0.293109	0.291994	0.123438	0.226879	Not_Significant
GULP1	0.257335	0.771883	0.346042	0.404806	Not_Significant
COL3A1	0.7059	0.00939578	1.34869	1.03224e-17	Consistent
COL5A2	0.0690321	0.821373	-0.694489	0.139623	Not_Significant
WDR75	-0.316782	0.0254508	-0.138427	0.0316089	Consistent
SLC40A1	-0.252557	0.169155	-0.141268	0.132774	Not_Significant
ASNSD1	0.589549	2.10755e-07	-0.0207434	0.878587	Inconsistent
OSGEPL1	-0.379263	0.0383028	-0.0250395	0.686715	Inconsistent
[truncated: 10,631 more rows]

## Sheet: NAFLD_CDAHFD_adj.Pvalue_0.05
	NAFLD_log2FoldChange	NAFLD_padj	mouse_HFD_log2FoldChange	mouse_HFD_padj	Signature
SAMD11	1.60375	0.000104467	2.11429	0.177727	Inconsistent
NOC2L	0.0801737	0.731425	0.0598817	0.636484	Not_Significant
PLEKHN1	-1.91028	0.16906	0.935948	2.19941e-13	Inconsistent
ISG15	0.578935	0.193226	0.379144	0.19088	Not_Significant
AGRN	-0.650882	0.0472157	0.889801	3.07526e-08	Opposite
C1orf159	0.0663767	0.898998	0.0991692	0.679394	Not_Significant
TNFRSF18	0.895261	0.5527	0.99254	0.000747147	Inconsistent
TNFRSF4	-0.00805379	0.995874	0.798208	0.206786	Not_Significant
SDF4	-0.193042	0.392558	-0.339686	2.65993e-07	Inconsistent
B3GALT6	0.186903	0.419244	-0.271989	0.167623	Not_Significant
C1QTNF12	-0.499186	0.630983	0.888769	0.000928971	Inconsistent
UBE2J2	0.184612	0.396497	-0.203377	0.139406	Not_Significant
ACAP3	-0.419144	0.114387	0.545573	0.000766259	Inconsistent
PUSL1	0.320882	0.402472	0.123989	0.523733	Not_Significant
INTS11	-0.310147	0.0954827	0.169313	0.171923	Not_Significant
CPTP	-0.307447	0.353123	-0.303149	0.0130658	Inconsistent
TAS1R3	-3.43387	0.00168478	0.746602	0.0478368	Opposite
DVL1	-0.679104	0.0286658	-0.234873	0.177406	Inconsistent
MXRA8	0.361623	0.33386	1.78668	1.96645e-30	Inconsistent
AURKAIP1	0.989591	0.000542179	-0.388126	9.65361e-05	Opposite
CCNL2	0.365618	0.330435	-0.606011	6.23934e-16	Inconsistent
MRPL20	0.490647	0.00273583	-0.310449	0.000387236	Opposite
VWA1	0.126623	0.794118	0.775723	0.054743	Not_Significant
ATAD3A	0.079575	0.848427	-0.489032	3.34554e-08	Inconsistent
TMEM240	-0.36231	0.82238	1.04555	0.102466	Not_Significant
SSU72	0.0174895	0.937434	-0.127889	0.27243	Not_Significant
FNDC10	-0.607382	0.277243	4.32996	1.19511e-42	Inconsistent
MIB2	-0.860332	0.0383548	0.319565	0.0222389	Opposite
MMP23B	-0.588403	0.7692	2.57253	2.30402e-30	Inconsistent
SLC35E2B	-0.0901644	0.719795	-0.805335	6.87323e-08	Inconsistent
CDK11A	-0.609735	0.401273	0.250405	0.0143112	Inconsistent
NADK	-0.0980515	0.641779	-0.496933	9.66983e-12	Inconsistent
GNB1	-0.0938354	0.424427	0.545041	1.70923e-12	Inconsistent
TMEM52	-0.30796	0.341858	3.03477	0.067085	Not_Significant
CFAP74	-3.36585	0.000256294	0.521653	0.473469	Inconsistent
GABRD	-0.228904	0.885979	-0.273813	0.758019	Not_Significant
PRKCZ	-0.109055	0.540485	-0.879153	7.39417e-08	Inconsistent
FAAP20	-0.272295	0.563197	1.10653	2.00154e-14	Inconsistent
SKI	-1.08478	6.36678e-24	0.347585	0.0638764	Inconsistent
MORN1	-0.35022	0.300242	-0.225592	0.493458	Not_Significant
RER1	0.117492	0.263828	-0.227057	0.00979863	Inconsistent
PEX10	0.0266361	0.922031	-0.302476	0.0605268	Not_Significant
PANK4	-0.2446	0.918849	0.0270299	0.872194	Not_Significant
TNFRSF14	-0.737705	0.672096	0.780338	3.2997e-07	Inconsistent
PRDM16	-0.462838	0.605287	2.11648	2.22099e-10	Inconsistent
ARHGEF16	-0.0299596	0.954934	2.08077	1.36546e-33	Inconsistent
MEGF6	-0.556643	0.130763	2.02213	2.50294e-09	Inconsistent
TPRG1L	0.213937	0.0516494	0.381773	0.000554527	Inconsistent
WRAP73	0.0778556	0.81335	-0.218124	0.183941	Not_Significant
SMIM1	-0.306532	0.487232	1.23748	1.03799e-07	Inconsistent
LRRC47	-0.132597	0.362416	-0.0978388	0.543355	Not_Significant
CEP104	-0.206191	0.12713	-0.14526	0.362221	Not_Significant
DFFB	0.285231	0.665947	0.331625	0.130288	Not_Significant
C1orf174	-0.319229	0.0921908	-0.730566	4.6625e-11	Inconsistent
AJAP1	-1.51358	0.152228	3.92553	2.80295e-10	Inconsistent
NPHP4	-0.111344	0.888547	2.30906	0.00134063	Inconsistent
KCNAB2	-0.767371	0.0191419	3.27352	3.78624e-58	Opposite
RPL22	0.353376	0.011113	-0.220324	0.00700993	Opposite
RNF207	0.331223	0.381973	-0.0529883	0.982827	Not_Significant
ICMT	0.312337	0.0249098	-0.386615	6.42849e-05	Opposite
GPR153	-0.329228	0.453723	2.76428	5.18196e-16	Inconsistent
ACOT7	0.135878	0.591167	-0.451034	0.00830445	Inconsistent
ESPN	-0.227603	0.541535	1.5857	1.80379e-07	Inconsistent
TNFRSF25	0.964483	0.262559	0.508254	0.423128	Not_Significant
PLEKHG5	-1.10403	0.00830326	0.429446	0.00485853	Opposite
NOL9	-0.749393	0.00366469	-0.187664	0.182104	Inconsistent
TAS1R1	-0.525058	0.721485	0.270878	0.826701	Not_Significant
ZBTB48	0.024948	0.934416	-0.102986	0.510808	Not_Significant
KLHL21	-0.450933	0.00619471	-1.04942	1.55365e-31	Consistent
PHF13	0.475785	0.00472429	-0.430675	0.00534015	Opposite
THAP3	0.174705	0.53286	0.113264	0.556663	Not_Significant
DNAJC11	-0.311165	0.0159225	-0.57005	6.00323e-16	Consistent
CAMTA1	0.11412	0.526326	0.0158619	0.959256	Not_Significant
VAMP3	-0.409907	0.00530983	0.466235	0.000358493	Opposite
PER3	-0.780743	0.00720505	0.108087	0.873237	Inconsistent
TNFRSF9	0.354351	0.710322	4.40137	8.4085e-05	Inconsistent
PARK7	0.552555	7.15134e-07	-0.517672	4.86902e-08	Opposite
ERRFI1	0.0550125	0.884103	-1.07618	0.0173598	Inconsistent
RERE	-0.9912	8.56135e-15	0.172527	0.185428	Inconsistent
ENO1	0.263394	0.264131	-0.200423	0.0195032	Inconsistent
SLC2A5	0.080753	0.953648	-2.03401	1.71568e-14	Inconsistent
GPR157	0.321423	0.11543	0.810106	9.5729e-09	Inconsistent
H6PD	-0.282493	0.17301	-1.18464	4.18861e-56	Inconsistent
SPSB1	0.0972444	0.82031	1.80546	8.16337e-13	Inconsistent
SLC25A33	1.36729	1.09212e-06	-1.49899	1.20711e-29	Opposite
TMEM201	-0.100454	0.751325	-0.589666	1.44359e-06	Inconsistent
PIK3CD	-0.93308	4.09601e-05	1.59037	5.19113e-33	Opposite
CLSTN1	-0.827774	2.15948e-07	1.8755	1.69347e-21	Opposite
CTNNBIP1	-0.229111	0.20109	-0.0331517	0.871494	Not_Significant
LZIC	0.42226	7.93761e-05	0.234771	0.126825	Inconsistent
NMNAT1	0.734741	1.3856e-05	-0.556974	8.30058e-06	Opposite
UBE4B	-0.681563	2.59886e-14	-0.671237	1.44064e-15	Consistent
KIF1B	-0.727206	2.52239e-08	-0.588147	4.80988e-07	Consistent
PGD	0.243421	0.224173	1.9563	5.4965e-71	Inconsistent
CENPS	0.613477	0.125708	1.7431	0.0040118	Inconsistent
DFFA	0.233223	0.248364	-0.347204	0.000199077	Inconsistent
PEX14	-0.305823	0.182466	-0.986726	4.11619e-13	Inconsistent
CASZ1	-0.761977	0.00837648	1.16857	6.55223e-06	Opposite
TARDBP	0.165591	0.269379	-0.531054	1.02203e-10	Inconsistent
MASP2	-0.56968	0.00183108	-1.15289	2.56479e-55	Consistent
SRM	-0.546016	0.0165941	-0.245371	0.0936168	Inconsistent
EXOSC10	-0.38738	0.00419658	0.156562	0.14538	Inconsistent
MTOR	0.0910004	0.632452	-0.392475	0.000854088	Inconsistent
ANGPTL7	-1.39133	0.319855	-0.0905018	0.878766	Not_Significant
UBIAD1	0.400761	0.0102004	-0.473393	0.000303279	Opposite
FBXO2	1.23675	0.000695038	0.252735	0.741213	Inconsistent
FBXO44	0.792754	1.92165e-05	0.218093	0.458755	Inconsistent
FBXO6	0.364751	0.0911748	0.415581	0.00162648	Inconsistent
MAD2L2	0.266135	0.247492	0.0595437	0.818057	Not_Significant
AGTRAP	0.193156	0.519898	1.09442	4.84238e-20	Inconsistent
MTHFR	-0.357553	0.0468872	-0.944319	2.83635e-05	Consistent
CLCN6	-0.653391	5.70489e-05	0.928781	2.52161e-07	Opposite
KIAA2013	0.283967	0.160407	-0.0332742	0.862112	Not_Significant
PLOD1	0.145141	0.47937	-0.588387	1.13504e-12	Inconsistent
MFN2	0.114499	0.524386	-0.842566	1.221e-30	Inconsistent
MIIP	-0.0500763	0.890189	0.202825	0.174146	Not_Significant
TNFRSF8	0.349035	0.67554	4.21847	0.00184088	Inconsistent
TNFRSF1B	-0.735289	0.00021187	0.939197	6.6021e-14	Opposite
VPS13D	-0.255245	0.164048	-0.633282	2.05643e-12	Inconsistent
DHRS3	0.0128805	0.959199	-0.509099	7.71032e-06	Inconsistent
PDPN	-0.14879	0.923477	2.72087	1.62798e-08	Inconsistent
PRDM2	-0.547658	0.00488959	-0.364859	0.0197085	Consistent
KAZN	-0.921026	9.21e-06	1.13172	5.5679e-05	Opposite
TMEM51	-0.327898	0.328786	1.47102	9.82075e-19	Inconsistent
FHAD1	-1.01527	0.307099	0.867788	0.000441684	Inconsistent
EFHD2	-0.471993	0.00881349	1.60402	3.92224e-51	Opposite
CASP9	0.126994	0.511305	-0.395312	3.92905e-05	Inconsistent
DNAJC16	-0.118526	0.56517	-0.242873	0.0190108	Inconsistent
AGMAT	0.603934	1.33651e-05	-0.611246	1.66285e-17	Opposite
DDI2	0.0466818	0.86798	-1.26421	5.81348e-38	Inconsistent
PLEKHM2	-0.491412	0.00319101	1.11463	5.06399e-23	Opposite
SLC25A34	-0.315318	0.318159	-1.83687	2.31064e-18	Inconsistent
TMEM82	0.208117	0.536797	-0.534067	0.000709623	Inconsistent
FBLIM1	0.0791086	0.827971	3.39382	3.48114e-76	Inconsistent
UQCRHL	0.913151	2.19355e-08	-0.812104	1.53472e-16	Opposite
SPEN	-0.938674	1.40512e-07	-0.141154	0.268869	Inconsistent
ZBTB17	-0.351054	0.115834	0.0483458	0.792235	Not_Significant
HSPB7	0.165216	0.839239	4.95744	2.86722e-05	Inconsistent
FAM131C	-0.989568	0.699943	-0.333105	0.111784	Not_Significant
EPHA2	-0.386796	0.222246	-0.631121	0.00145348	Inconsistent
ARHGEF19	0.294911	0.609573	0.103928	0.398605	Not_Significant
CPLANE2	-0.349226	0.292781	1.8291	0.00589095	Inconsistent
FBXO42	0.204037	0.0601827	0.297889	0.0112368	Inconsistent
SZRD1	0.415316	0.0022345	-0.291852	0.00153428	Opposite
NECAP2	0.167905	0.245869	1.24737	3.38503e-21	Inconsistent
CROCC	-0.683734	0.0926985	0.471704	0.013468	Inconsistent
MFAP2	0.820792	0.397873	3.64655	4.90749e-12	Inconsistent
ATP13A2	-1.42995	3.69334e-10	0.877203	8.23896e-11	Opposite
SDHB	0.181532	0.180048	-0.586534	9.63854e-11	Inconsistent
PADI2	-0.244026	0.720083	2.41698	2.11852e-14	Inconsistent
ARHGEF10L	-0.505937	0.040159	-0.119888	0.54479	Inconsistent
IGSF21	-0.659891	0.418306	-1.87741	0.0355936	Inconsistent
KLHDC7A	0.580636	0.0135516	-0.283606	0.149672	Inconsistent
ALDH4A1	0.203741	0.272662	-0.522126	1.68997e-07	Inconsistent
IFFO2	-0.00320119	0.991044	0.526347	0.000114904	Inconsistent
UBR4	-0.809362	2.17867e-05	-0.683703	1.40027e-13	Consistent
EMC1	-0.196771	0.243808	-0.0644782	0.56666	Not_Significant
MRTO4	0.4775	0.000233147	-0.230279	0.114694	Inconsistent
AKR7A2	-0.222176	0.19175	-0.815794	9.33258e-16	Inconsistent
SLC66A1	-0.0520873	0.863162	-0.103044	0.5269	Not_Significant
CAPZB	0.061338	0.736805	0.286703	0.000138686	Inconsistent
MICOS10	0.201082	0.358876	-0.588965	2.55427e-13	Inconsistent
TMCO4	-0.0734396	0.676411	0.0194902	0.916987	Not_Significant
RNF186	0.343541	0.520761	-0.799393	1.89167e-06	Inconsistent
OTUD3	-0.506656	0.423635	-0.260016	0.0474299	Inconsistent
PLA2G5	0.0697497	0.905381	0.552994	0.730053	Not_Significant
PLA2G2D	-0.547754	0.419005	3.03784	0.110164	Not_Significant
UBXN10	1.1109	0.0041686	1.13061	0.221608	Inconsistent
CAMK2N1	-0.203061	0.400866	-0.542033	6.64248e-07	Inconsistent
MUL1	0.162359	0.464094	-0.441313	4.65777e-06	Inconsistent
CDA	0.234871	0.329242	-1.13816	2.95636e-11	Inconsistent
PINK1	0.207819	0.201334	-0.486313	3.27426e-07	Inconsistent
DDOST	-0.0549677	0.851714	0.00771097	0.974986	Not_Significant
KIF17	-1.30255	0.00114752	1.27038	0.233475	Inconsistent
HP1BP3	-0.390817	7.81611e-05	-0.361921	4.87299e-07	Consistent
EIF4G3	0.0960368	0.67419	0.216535	0.00241236	Inconsistent
ECE1	-0.560824	0.000348382	-0.557557	3.54446e-11	Consistent
ALPL	-0.211667	0.469238	0.0736757	0.714103	Not_Significant
RAP1GAP	0.194417	0.634315	1.68342	1.27759e-17	Inconsistent
USP48	0.167358	0.110608	0.15875	0.131193	Not_Significant
HSPG2	-1.81611	1.91552e-17	0.882711	2.75074e-06	Opposite
WNT4	0.875635	0.124201	1.90513	1.41032e-12	Inconsistent
ZBTB40	-0.455661	0.000432139	-0.715328	6.15706e-06	Consistent
C1QA	-0.984213	0.000751382	0.912124	3.56989e-13	Opposite
C1QC	-2.2549	1.83916e-13	0.986658	2.14483e-17	Opposite
C1QB	-2.01685	2.14049e-10	1.3817	8.8211e-32	Opposite
EPHB2	-0.469271	0.36972	2.26028	0.017883	Inconsistent
KDM1A	-0.665858	5.06282e-12	0.316535	0.0123703	Opposite
LUZP1	-0.194492	0.32812	0.457223	1.61001e-05	Inconsistent
RPL11	0.56402	0.00196067	-0.080513	0.536806	Inconsistent
ELOA	0.0112349	0.946932	-0.253623	0.0106062	Inconsistent
PITHD1	0.322822	0.00177233	-0.647741	4.82449e-09	Opposite
LYPLA2	0.484828	0.0289324	-0.24143	0.144226	Inconsistent
GALE	-0.153873	0.488209	0.0183643	0.962521	Not_Significant
HMGCL	0.425221	0.00194615	-0.978928	2.98853e-21	Opposite
FUCA1	0.414879	0.00513809	-0.325855	0.0014648	Opposite
CNR2	-0.642994	0.393009	0.184796	0.267132	Not_Significant
PNRC2	0.252826	0.0350279	-0.0301427	0.856516	Inconsistent
SRSF10	0.390172	0.00364036	-0.0168493	0.879583	Inconsistent
MYOM3	-0.434058	0.759023	2.69633	1.81355e-05	Inconsistent
IL22RA1	0.289166	0.184514	1.4006	1.29599e-13	Inconsistent
IFNLR1	0.586831	0.0044595	3.19458	2.11626e-10	Consistent
GRHL3	0.281117	0.660763	-0.720745	0.380309	Not_Significant
STPG1	0.158551	0.616568	1.5143	0.157134	Not_Significant
NIPAL3	0.0990505	0.576169	0.189368	0.181515	Not_Significant
RCAN3	0.0377789	0.926025	1.49858	6.85835e-18	Inconsistent
NCMAP	-0.382881	0.19355	1.29536	0.0042982	Inconsistent
CLIC4	-0.382957	0.0243816	0.403045	1.43035e-05	Opposite
RUNX3	-0.283425	0.441212	2.46797	3.16035e-19	Inconsistent
SYF2	0.529982	0.00185885	-0.0589557	0.662978	Inconsistent
TMEM50A	0.12825	0.356941	0.167714	0.0832299	Not_Significant
RHCE	0.419432	0.449661	1.88478	0.549087	Not_Significant
MACO1	-0.24907	0.0703393	-0.686988	2.22875e-10	Inconsistent
LDLRAP1	0.323354	0.0292079	0.0473792	0.678767	Inconsistent
MAN1C1	-1.05434	1.02066e-07	1.73402	8.50437e-29	Opposite
SELENON	-0.540071	0.0101901	1.69759	2.17149e-21	Opposite
MTFR1L	0.384337	0.00238949	-0.365326	8.31939e-07	Opposite
PAQR7	0.448403	0.0126127	-1.55176	9.72054e-21	Opposite
STMN1	0.852432	5.14755e-05	1.2699	5.13872e-12	Consistent
PAFAH2	0.152412	0.0957718	-0.574761	8.13065e-12	Inconsistent
SLC30A2	-0.323129	0.851846	1.24529	0.557721	Not_Significant
TRIM63	1.40114	0.514458	2.23565	0.132587	Not_Significant
PDIK1L	0.283201	0.152929	-0.118781	0.520279	Not_Significant
FAM110D	-0.0123926	0.982651	1.94006	0.0422442	Inconsistent
ZNF593	0.256875	0.494827	-0.458443	0.642035	Not_Significant
CNKSR1	0.149217	0.877356	4.73863	9.05744e-14	Inconsistent
CEP85	0.13233	0.703333	0.312337	0.22372	Not_Significant
SH3BGRL3	0.345924	0.256253	2.52675	1.92626e-52	Inconsistent
UBXN11	-0.649502	0.0131563	3.30275	3.25909e-07	Opposite
CRYBG2	0.634829	0.647188	-0.0978627	0.606195	Not_Significant
DHDDS	0.134853	0.312946	0.146784	0.304036	Not_Significant
ARID1A	-0.29181	0.170762	0.0587101	0.722614	Not_Significant
PIGV	-0.176628	0.232757	0.0929665	0.543961	Not_Significant
ZDHHC18	-0.122334	0.532602	0.248777	0.0403707	Inconsistent
SFN	-0.368437	0.845937	1.43376	4.37324e-09	Inconsistent
GPN2	0.132833	0.307093	0.0333079	0.91398	Not_Significant
GPATCH3	0.318723	0.0400807	0.371812	0.0543804	Inconsistent
NUDC	0.510177	0.000888317	-0.226454	0.0409335	Opposite
NR0B2	-0.356238	0.386542	-0.284776	0.570988	Not_Significant
KDF1	0.113203	0.730816	0.728209	0.000101276	Inconsistent
TRNP1	0.21123	0.629944	2.23416	0.101325	Not_Significant
TENT5B	-1.23476	0.167116	5.09911	1.23055e-06	Inconsistent
SLC9A1	-0.617049	0.00387251	0.427489	0.00150871	Opposite
WDTC1	-0.334473	0.00846647	-1.08533	3.12537e-19	Consistent
TMEM222	0.30638	0.181378	0.153879	0.183275	Not_Significant
SYTL1	-0.171539	0.80474	0.115878	0.617641	Not_Significant
MAP3K6	-0.997912	0.000383925	1.94616	1.40891e-15	Opposite
WASF2	-0.151555	0.312442	0.525229	5.61319e-11	Inconsistent
AHDC1	-1.11004	0.000237154	0.543117	0.000557642	Opposite
FGR	0.563926	0.0309737	1.71556	2.11846e-25	Consistent
FAM76A	-0.106291	0.767848	0.240396	0.0725883	Not_Significant
STX12	-0.0572703	0.716407	0.224576	0.0570171	Not_Significant
PPP1R8	0.421867	0.000687019	0.408422	0.000598457	Consistent
THEMIS2	-0.955807	0.000153974	0.574127	0.00149397	Opposite
RPA2	0.14509	0.327776	0.871416	1.37023e-07	Inconsistent
SMPDL3B	-1.86759	0.00813419	1.35098	0.000370457	Opposite
XKR8	0.0178487	0.946888	-0.327356	0.0250106	Inconsistent
EYA3	-0.565816	0.000696189	-0.108609	0.369152	Inconsistent
PTAFR	-0.853517	0.00436976	4.11987	1.8738e-115	Opposite
DNAJC8	0.22726	0.0719453	0.536496	1.02409e-08	Inconsistent
PHACTR4	0.109656	0.53286	-0.38836	2.15535e-06	Inconsistent
RCC1	0.0833592	0.711568	0.240388	0.0988361	Not_Significant
TRNAU1AP	0.321082	0.0901493	0.280194	0.0887804	Not_Significant
TAF12	-0.314593	0.0448378	-0.210314	0.130766	Inconsistent
RAB42	-0.35213	0.503757	2.20164	0.0144747	Inconsistent
GMEB1	-0.313757	0.134583	0.103271	0.558575	Not_Significant
YTHDF2	0.261342	0.00887544	-0.234794	0.0211975	Opposite
EPB41	-0.376276	0.0105449	-0.595838	1.32962e-07	Consistent
TMEM200B	0.932677	0.00147251	1.99276	4.79384e-22	Consistent
SRSF4	-0.248135	0.152756	-0.27259	0.0273004	Inconsistent
MECR	0.284002	0.109522	-0.399507	0.000144169	Inconsistent
PTPRU	0.485305	0.0915882	0.470063	0.231852	Not_Significant
LAPTM5	-0.992333	0.000779428	1.9892	5.19517e-39	Opposite
SDC3	-1.61765	6.56431e-18	0.160269	0.267063	Inconsistent
PUM1	-0.263348	0.134605	-0.632368	5.36174e-12	Inconsistent
SNRNP40	0.0952054	0.699226	0.357237	0.00822703	Inconsistent
ZCCHC17	0.874259	9.32995e-07	-0.169711	0.18165	Inconsistent
FABP3	-1.50519	1.20617e-09	1.80813	0.168894	Inconsistent
SERINC2	0.0580844	0.875942	-0.597255	4.33434e-05	Inconsistent
TINAGL1	-1.8553	1.52547e-18	0.521486	0.00355867	Opposite
PEF1	0.551398	0.000152112	0.252247	0.00752853	Consistent
COL16A1	-0.0429728	0.931507	2.23066	2.10595e-28	Inconsistent
ADGRB2	-1.68002	0.282755	4.4414	0.00017387	Inconsistent
PTP4A2	-0.377759	2.05769e-05	-0.0923173	0.487754	Inconsistent
KHDRBS1	0.14406	0.141163	0.335144	0.000839089	Inconsistent
TMEM39B	-0.228367	0.312576	-0.164952	0.571397	Not_Significant
KPNA6	-0.137482	0.634234	-0.428708	2.90595e-08	Inconsistent
TXLNA	-0.401146	0.0117206	-0.0148054	0.937086	Inconsistent
CCDC28B	0.765058	0.0884749	0.621805	0.0038471	Inconsistent
IQCC	0.403157	0.435524	0.207932	0.27698	Not_Significant
TMEM234	0.430734	0.0497147	-0.16705	0.210537	Inconsistent
EIF3I	0.260317	0.157142	-0.336872	0.00144964	Inconsistent
FAM167B	-0.888518	0.0387196	-0.344901	0.0890657	Inconsistent
LCK	-0.333796	0.429081	1.71802	1.10551e-06	Inconsistent
HDAC1	-0.335976	0.00210763	0.393755	0.000238087	Opposite
MARCKSL1	-0.860202	4.86054e-08	1.09657	2.88616e-11	Opposite
TSSK3	0.0323412	0.989124	0.409596	0.784178	Not_Significant
BSDC1	0.500901	6.89416e-07	-0.774936	6.78628e-14	Opposite
ZBTB8A	1.19814	0.000579456	0.690811	0.000662706	Consistent
ZBTB8OS	0.775609	2.77705e-06	-0.410311	0.000147827	Opposite
RBBP4	-0.0352177	0.878417	-0.391085	0.000746356	Inconsistent
SYNC	0.252026	0.655623	2.82893	0.000278842	Inconsistent
KIAA1522	0.276528	0.0776994	-0.121396	0.597367	Not_Significant
S100PBP	-0.0871648	0.800121	-0.17474	0.166363	Not_Significant
FNDC5	2.00936	3.80438e-11	3.19978	4.74986e-11	Consistent
TMEM54	0.0769934	0.845727	4.36909	0.000879242	Inconsistent
RNF19B	-0.68916	6.30035e-08	-0.107689	0.541728	Inconsistent
AK2	0.41811	0.000172474	-1.13356	9.79577e-25	Opposite
AZIN2	-0.224259	0.709416	1.32987	1.32258e-06	Inconsistent
TRIM62	-0.0386485	0.908395	1.00115	0.000472277	Inconsistent
ZNF362	-0.397945	0.0141474	0.574273	1.67771e-06	Opposite
PHC2	0.262226	0.106386	0.274182	0.0464251	Inconsistent
ZSCAN20	-0.465878	0.325222	0.243514	0.368362	Not_Significant
SMIM12	0.531436	1.42186e-05	-0.115071	0.498554	Inconsistent
GJB3	-0.513252	0.770625	3.33234	0.056571	Not_Significant
GJA4	-0.356073	0.237858	0.428576	0.111792	Not_Significant
DLGAP3	-1.62312	0.0905487	0.439396	0.726663	Not_Significant
ZMYM6	0.600802	0.00513438	0.00489831	0.984258	Inconsistent
ZMYM1	-0.0729895	0.875264	-0.0149046	0.968282	Not_Significant
SFPQ	0.0424086	0.858474	0.13423	0.206778	Not_Significant
ZMYM4	-0.00392295	0.985336	0.551965	8.99027e-06	Inconsistent
KIAA0319L	-0.020249	0.896973	-0.122519	0.321013	Not_Significant
NCDN	-0.320866	0.220945	0.444479	0.000343725	Inconsistent
PSMB2	0.430661	0.000579077	-0.219668	0.0311104	Opposite
C1orf216	0.260421	0.338108	0.519344	0.00237414	Inconsistent
CLSPN	2.05538	0.00293145	2.35585	9.07209e-07	Consistent
AGO4	-0.328837	0.0641892	0.235025	0.212897	Not_Significant
AGO1	-0.392883	0.00111369	0.0462344	0.710276	Inconsistent
AGO3	0.145683	0.709885	-0.217748	0.254178	Not_Significant
ADPRHL2	0.518855	0.00662207	-0.175648	0.309419	Inconsistent
COL8A2	0.485085	0.104247	1.89982	5.28926e-05	Inconsistent
TRAPPC3	0.68894	2.44975e-11	-0.114068	0.406636	Inconsistent
MAP7D1	-0.571534	0.000298227	0.436565	0.0119147	Opposite
THRAP3	-0.896989	4.32649e-07	-0.0604612	0.532082	Inconsistent
SH3D21	0.0234345	0.973193	0.0744163	0.818963	Not_Significant
EVA1B	-0.439261	0.429205	1.08965	3.08232e-12	Inconsistent
STK40	-0.452503	0.00546726	-0.735692	1.86534e-10	Consistent
LSM10	0.194524	0.31526	-0.458127	0.00364226	Inconsistent
OSCP1	0.0969147	0.809935	1.97713	1.07646e-05	Inconsistent
MRPS15	0.286333	0.108541	0.0124961	0.938978	Not_Significant
CSF3R	-1.34529	3.92613e-07	1.99953	4.63565e-31	Opposite
GRIK3	0.379106	0.796196	3.10486	0.10593	Not_Significant
ZC3H12A	-0.582708	0.253503	1.35317	1.24292e-11	Inconsistent
MEAF6	0.688282	2.43414e-07	0.20235	0.149145	Inconsistent
SNIP1	0.104037	0.572827	-0.33126	0.0183028	Inconsistent
DNALI1	-0.0974328	0.770617	0.892814	0.416128	Not_Significant
GNL2	0.443619	0.00027069	-0.19006	0.0962134	Inconsistent
RSPO1	1.26152	0.639429	1.02644	0.161039	Not_Significant
C1orf109	0.3758	0.0928892	0.3014	0.0630184	Not_Significant
CDCA8	0.474711	0.289666	2.06817	1.95496e-10	Inconsistent
YRDC	0.324677	0.0480452	-0.11862	0.558002	Inconsistent
MTF1	0.248685	0.0494939	-0.137997	0.321976	Inconsistent
INPP5B	-0.325952	0.191932	-0.281211	0.00698316	Inconsistent
SF3A3	0.178597	0.204128	0.205644	0.0376754	Inconsistent
FHL3	0.389698	0.169897	2.96612	2.18278e-27	Inconsistent
UTP11	0.427605	0.00132252	-0.00230149	0.99067	Inconsistent
RRAGC	0.728503	6.42238e-09	0.197051	0.134045	Inconsistent
MYCBP	0.792405	1.23973e-06	-0.478718	0.00141969	Opposite
RHBDL2	-0.803491	0.558715	3.92751	0.00560871	Inconsistent
AKIRIN1	0.268048	0.0408378	0.100619	0.524919	Inconsistent
PABPC4	-0.315436	0.0315882	-0.332406	0.00215502	Consistent
HEYL	0.208091	0.491273	1.31041	4.6838e-05	Inconsistent
PPIE	0.0144412	0.937434	0.294187	0.0461609	Inconsistent
TRIT1	-0.451175	0.00791635	-0.775721	3.58698e-12	Consistent
MYCL	0.190181	0.375213	-0.935735	1.95732e-06	Inconsistent
MFSD2A	1.10178	0.00202626	-1.60254	0.0025571	Opposite
CAP1	0.0197459	0.925177	0.713103	1.37073e-23	Inconsistent
PPT1	-0.102858	0.718232	0.697332	5.59017e-09	Inconsistent
RLF	-0.00301954	0.99161	-0.0143487	0.951645	Not_Significant
ZMPSTE24	-0.384298	0.00279946	-0.0530107	0.734203	Inconsistent
COL9A2	0.268995	0.711568	5.32976	5.27796e-06	Inconsistent
SMAP2	-0.358336	0.0380311	-0.194093	0.0402124	Consistent
ZFP69	0.584077	0.0458702	-0.237175	0.374392	Inconsistent
EXO5	0.630835	0.00563607	0.880729	0.000966932	Consistent
RIMS3	-0.0860271	0.817455	-0.52576	0.0502377	Not_Significant
NFYC	-0.743075	5.66192e-18	-0.16857	0.212449	Inconsistent
KCNQ4	-0.82018	0.345843	1.39876	1.38936e-05	Inconsistent
CITED4	0.415646	0.341843	1.60484	5.14167e-06	Inconsistent
CTPS1	0.510926	0.00125239	0.767396	1.12954e-05	Consistent
SCMH1	-0.282946	0.101551	0.0510285	0.792235	Not_Significant
HIVEP3	-0.447317	0.0510685	2.38894	1.17787e-34	Inconsistent
GUCA2B	-0.00444521	0.996364	4.38303	0.000188035	Inconsistent
FOXJ3	-0.39739	0.00882496	-0.0467888	0.75306	Inconsistent
ZMYND12	0.36207	0.241934	-0.918196	0.497766	Not_Significant
PPCS	0.508177	8.25508e-06	-0.833543	2.63023e-09	Opposite
PPIH	0.772347	5.54918e-05	0.382711	0.0465772	Consistent
YBX1	0.024439	0.933424	-0.245075	0.00619221	Inconsistent
P3H1	0.122554	0.353483	-0.0546951	0.824409	Not_Significant
C1orf50	0.470984	0.0981775	-0.991972	2.488e-18	Inconsistent
TMEM269	-0.282898	0.867506	-0.56305	0.647445	Not_Significant
SVBP	0.373474	0.0557741	0.315118	0.0458437	Inconsistent
ERMAP	0.136384	0.464982	3.19468	0.0123141	Inconsistent
ZNF691	0.490989	0.0122895	-0.361056	0.0683674	Inconsistent
SLC2A1	-1.08615	0.0130902	0.637108	0.000188197	Opposite
EBNA1BP2	0.132671	0.243724	0.0703548	0.571494	Not_Significant
TMEM125	-0.49155	0.54706	-0.561965	0.00120461	Inconsistent
C1orf210	0.129416	0.751987	-0.310528	0.0729708	Not_Significant
TIE1	-0.60277	0.00432159	-0.270604	0.154574	Inconsistent
CDC20	1.36944	0.00153549	2.25221	1.08565e-16	Consistent
ELOVL1	0.260362	0.148665	0.894696	1.25271e-13	Inconsistent
MED8	0.593745	2.75357e-05	-0.328902	0.000941952	Opposite
SZT2	-0.244309	0.203351	0.147892	0.331346	Not_Significant
PTPRF	-0.249674	0.0431344	-0.106934	0.449027	Inconsistent
KDM4A	0.289354	0.0269275	-0.335438	0.00341002	Opposite
ST3GAL3	0.462301	0.239782	-1.30375	2.29067e-32	Inconsistent
IPO13	0.537937	0.00157127	0.528719	0.00010977	Consistent
DPH2	0.572425	0.000616352	0.466588	0.0399188	Consistent
ATP6V0B	0.881906	5.23189e-07	0.0634342	0.583816	Inconsistent
B4GALT2	0.442514	0.0226407	3.03169	3.00883e-18	Consistent
SLC6A9	0.125751	0.82107	-0.0484131	0.833951	Not_Significant
DMAP1	0.240736	0.263752	0.33447	0.00491232	Inconsistent
ERI3	0.107392	0.580754	-0.166872	0.118224	Not_Significant
RNF220	0.240429	0.0962054	0.374199	0.00304244	Inconsistent
TMEM53	0.00583639	0.985036	-0.199146	0.31172	Not_Significant
ARMH1	0.538521	0.212271	1.93985	0.379537	Not_Significant
KIF2C	1.1652	0.0209616	2.80028	4.98916e-11	Consistent
RPS8	0.346562	0.0164753	-0.0628747	0.582264	Inconsistent
PLK3	0.200965	0.720083	-1.2541	0.0502253	Not_Significant
TCTEX1D4	0.9885	0.399149	-0.935384	0.353182	Not_Significant
PTCH2	-2.10545	0.0203423	-0.320616	0.306917	Inconsistent
EIF2B3	0.303539	0.0101107	0.275607	0.0604557	Inconsistent
HECTD3	-0.299628	0.0119462	-0.35673	0.00138025	Consistent
UROD	0.443992	0.000975714	-0.565152	1.04968e-10	Opposite
ZSWIM5	-0.63458	0.0431357	-0.374776	0.0866041	Inconsistent
MUTYH	0.861956	0.562634	2.1403	0.000222381	Inconsistent
TOE1	0.517236	0.010577	0.442959	0.0442316	Consistent
TESK2	-0.210195	0.262622	-0.427563	0.000750356	Inconsistent
MMACHC	0.166327	0.252869	-0.78832	5.49291e-11	Inconsistent
PRDX1	0.434614	0.00520552	-0.0400069	0.754891	Inconsistent
AKR1A1	0.458505	0.00470863	0.218889	0.00501072	Consistent
NASP	0.28469	0.013075	0.0506392	0.770889	Inconsistent
CCDC17	1.83653	0.04721	0.18631	0.491842	Inconsistent
GPBP1L1	-0.170294	0.365742	-0.603445	3.95832e-09	Inconsistent
TMEM69	0.178183	0.29693	-0.509361	0.00419925	Inconsistent
IPP	0.247216	0.203688	-0.176248	0.316536	Not_Significant
MAST2	0.0798331	0.709416	0.713494	1.51009e-08	Inconsistent
PIK3R3	-0.381929	0.174087	0.375518	0.215071	Not_Significant
TSPAN1	0.871659	0.00573695	-0.910928	0.641932	Inconsistent
POMGNT1	0.298815	0.0589888	-0.151888	0.374921	Not_Significant
LURAP1	0.767164	0.433211	1.81464	3.16141e-05	Inconsistent
RAD54L	0.798773	0.523437	1.92233	1.80507e-06	Inconsistent
LRRC41	-0.227206	0.184815	-0.114361	0.443441	Not_Significant
UQCRH	0.415993	0.00426508	-1.05388	0.516388	Inconsistent
NSUN4	0.134971	0.547155	-0.396136	0.000670801	Inconsistent
FAAH	0.00490364	0.98872	-0.559129	1.71013e-12	Inconsistent
MKNK1	-0.305229	0.0723296	0.241026	0.0570515	Not_Significant
MOB3C	0.000154301	1	-0.193223	0.282065	Not_Significant
ATPAF1	0.127863	0.324734	-0.0346676	0.85233	Not_Significant
EFCAB14	-0.226654	0.0679456	0.0491103	0.770739	Not_Significant
CYP4A11	-0.530749	0.0553001	-3.01242	1.33427e-11	Inconsistent
CYP4X1	-0.257557	0.392643	-3.3924	0.29544	Not_Significant
CYP4A22	-0.370182	0.232642	-2.54871	2.51415e-38	Inconsistent
PDZK1IP1	1.07546	0.075732	2.8699	7.67903e-23	Inconsistent
TAL1	-0.483417	0.204822	-0.0229623	0.948524	Not_Significant
STIL	-0.0327152	0.96152	2.68587	3.0847e-05	Inconsistent
CMPK1	0.427399	0.000289001	-0.312611	0.00648854	Opposite
FOXD2	0.315967	0.639871	0.319311	0.739073	Not_Significant
TRABD2B	-0.876389	0.01347	2.61589	1.57e-16	Opposite
SLC5A9	0.373834	0.507234	3.39742	0.0334976	Inconsistent
SPATA6	-0.287081	0.456989	2.04353	3.03845e-16	Inconsistent
BEND5	-0.401751	0.603226	2.0859	0.00441864	Inconsistent
FAF1	-0.00910787	0.965757	-0.355819	0.00382213	Inconsistent
CDKN2C	0.586511	0.0418658	1.82512	4.00372e-29	Consistent
RNF11	0.189302	0.167805	-0.295356	0.000266032	Inconsistent
TTC39A	0.155929	0.838465	3.78554	1.56556e-36	Inconsistent
EPS15	-0.496111	0.0103639	0.222141	0.076139	Inconsistent
OSBPL9	0.0375904	0.85434	-0.571799	2.76507e-08	Inconsistent
NRDC	0.148166	0.387707	-0.126102	0.209354	Not_Significant
RAB3B	0.628331	0.698992	0.0443045	0.963217	Not_Significant
TXNDC12	0.0278748	0.942815	-0.126294	0.250276	Not_Significant
KTI12	0.773483	0.00302742	-0.167698	0.441111	Inconsistent
BTF3L4	0.632993	7.90879e-08	-0.364044	0.00197733	Opposite
ZFYVE9	-0.0712095	0.74658	-0.264833	0.0645787	Not_Significant
CC2D1B	0.0800721	0.653284	0.77063	2.16986e-12	Inconsistent
ORC1	0.688067	0.300263	3.35143	0.00041585	Inconsistent
PRPF38A	0.260544	0.0176065	0.488651	0.00156784	Consistent
TUT4	-0.175179	0.569249	0.506846	0.00115469	Inconsistent
GPX7	0.00217649	0.997539	2.49801	1.76968e-24	Inconsistent
COA7	0.311896	0.00385195	-0.243327	0.0256258	Opposite
ZYG11B	0.25515	0.20609	-0.262762	0.0384374	Inconsistent
ZYG11A	-0.795641	0.200184	-0.924581	0.000359087	Inconsistent
ECHDC2	0.710883	0.0041686	-0.498705	2.12206e-05	Opposite
SCP2	0.478535	0.000931822	-1.40193	1.32325e-64	Opposite
PODN	-0.364081	0.287037	1.60839	5.03769e-10	Inconsistent
SLC1A7	-0.907853	0.154136	-0.0242246	0.990067	Not_Significant
CPT2	0.217577	0.0780949	-1.69278	5.14769e-74	Inconsistent
CZIB	0.160133	0.300531	-0.212526	0.122515	Not_Significant
MAGOH	-0.0898544	0.572617	-0.0280159	0.866785	Not_Significant
LRP8	-0.110699	0.934664	3.58683	3.91573e-14	Inconsistent
NDC1	0.222224	0.174935	0.186846	0.306917	Not_Significant
YIPF1	0.574671	0.000338801	-0.19493	0.0357412	Opposite
DIO1	0.779757	6.3213e-05	-1.28217	2.26252e-12	Opposite
HSPB11	0.843148	3.03632e-10	0.101677	0.760248	Inconsistent
LRRC42	0.741946	2.15516e-05	0.0204511	0.911158	Inconsistent
TMEM59	0.315865	0.0178991	-0.653577	7.68375e-17	Opposite
TCEANC2	-0.0349611	0.906131	-0.189403	0.116234	Not_Significant
CYB5RL	-0.313228	0.233815	-1.14012	1.79257e-15	Inconsistent
MRPL37	0.0783834	0.715913	-0.350637	0.000415852	Inconsistent
SSBP3	0.0567588	0.829868	-0.198863	0.00919974	Inconsistent
ACOT11	-0.370219	0.467675	0.242492	0.48181	Not_Significant
MROH7	0.739639	0.308099	-0.603896	0.262511	Not_Significant
TTC4	0.247076	0.655772	-0.0410643	0.784968	Not_Significant
PARS2	-0.0118308	0.958356	0.580337	0.0309782	Inconsistent
TTC22	-0.126735	0.692085	3.61745	2.1448e-05	Inconsistent
DHCR24	0.3248	0.143469	0.412156	0.00129682	Inconsistent
PCSK9	-0.242518	0.483396	2.75762	1.38979e-09	Inconsistent
USP24	-0.55339	0.000149077	-0.476381	5.55801e-08	Consistent
PLPP3	-0.249017	0.19626	-0.823366	1.42427e-20	Inconsistent
PRKAA2	2.09232	0.000162385	-0.676239	5.74995e-06	Opposite
FYB2	1.37994	1.52519e-05	1.04841	1.11626e-06	Consistent
C8A	-0.166814	0.419629	-1.53898	1.94915e-35	Inconsistent
C8B	0.0254974	0.938752	-1.7912	1.99355e-40	Inconsistent
DAB1	0.223933	0.465356	1.76203	5.79063e-05	Inconsistent
OMA1	0.429317	0.0128931	-0.238443	0.056421	Inconsistent
TACSTD2	-0.202591	0.759525	5.80057	4.32915e-07	Inconsistent
MYSM1	-0.871755	0.00736286	0.0663288	0.65848	Inconsistent
JUN	0.638909	0.0331959	0.735096	0.0684128	Inconsistent
FGGY	-0.169261	0.45679	-0.672139	6.92103e-15	Inconsistent
HOOK1	-0.165621	0.535907	-0.741724	2.45809e-08	Inconsistent
CYP2J2	0.0585766	0.8228	-0.661594	4.50751e-13	Inconsistent
NFIA	-0.120516	0.813653	-0.540257	1.1484e-05	Inconsistent
TM2D1	-0.145781	0.483063	-0.295356	0.038531	Inconsistent
PATJ	-0.807002	2.21188e-05	0.414226	0.00101941	Opposite
KANK4	0.432671	0.0919589	0.464384	0.779958	Not_Significant
USP1	0.59294	0.000313979	0.00897676	0.959073	Inconsistent
DOCK7	0.0455925	0.850471	0.822566	3.83499e-11	Inconsistent
ANGPTL3	0.185722	0.379439	-1.42723	4.56933e-27	Inconsistent
ATG4C	0.182552	0.310136	-0.0911835	0.536212	Not_Significant
ALG6	0.13092	0.534957	0.120722	0.49056	Not_Significant
ITGB3BP	-0.209619	0.59415	0.466195	0.14721	Not_Significant
EFCAB7	0.550589	0.115043	2.07964	0.00273743	Inconsistent
PGM1	-0.228763	0.0937185	-1.00977	3.78017e-41	Inconsistent
ROR1	-0.144942	0.827971	1.23501	2.01023e-07	Inconsistent
CACHD1	-0.00829727	0.985036	0.961422	3.75373e-05	Inconsistent
RAVER2	-0.870858	0.0554063	-0.523536	0.447041	Not_Significant
JAK1	-0.628142	7.2476e-06	0.008776	0.946086	Inconsistent
AK4	0.129933	0.465151	-1.3541	3.09701e-13	Inconsistent
DNAJC6	0.866612	0.411477	0.639143	0.675381	Not_Significant
LEPROT	-0.0246385	0.886498	0.884945	1.91156e-21	Inconsistent
LEPR	-1.40231	2.22108e-06	-2.44508	2.82437e-06	Consistent
PDE4B	-1.07692	0.00684917	0.451946	0.00131311	Opposite
SGIP1	0.417896	0.535679	1.09457	0.104829	Not_Significant
WDR78	0.0261635	0.968142	1.81106	5.3695e-05	Inconsistent
MIER1	-0.273054	0.144184	0.0294085	0.881026	Not_Significant
SLC35D1	-0.0383112	0.885017	-0.226346	0.0802543	Not_Significant
IL12RB2	-1.30845	0.00827639	1.02328	0.106491	Inconsistent
SERBP1	-0.211876	0.00430962	-0.217739	0.07086	Inconsistent
GADD45A	0.506345	0.0309491	1.28817	3.91044e-10	Consistent
GNG12	-0.396413	0.0164209	0.30653	0.000155268	Opposite
WLS	0.0782523	0.808651	1.65178	1.97206e-26	Inconsistent
DEPDC1	2.05151	0.0406127	2.30855	0.00794967	Consistent
LRRC40	-0.0791668	0.714891	0.155178	0.401175	Not_Significant
SRSF11	1.99968	0.000960954	-0.0311189	0.832001	Inconsistent
ANKRD13C	-0.121296	0.557658	-0.14965	0.202754	Not_Significant
CTH	0.0902044	0.720481	-1.044	5.12581e-08	Inconsistent
PTGER3	0.0999023	0.919007	0.610815	0.501918	Not_Significant
NEGR1	-0.71185	0.403984	1.12	0.508158	Not_Significant
LRRIQ3	0.198481	0.797194	-0.469542	0.104563	Not_Significant
FPGT	0.430668	0.0196416	-0.272855	0.100214	Inconsistent
ERICH3	-0.119369	0.814651	-3.45193	0.0219787	Inconsistent
CRYZ	0.389235	0.0205715	-0.54518	2.35258e-07	Opposite
TYW3	0.0981366	0.575548	-0.131338	0.718521	Not_Significant
ACADM	0.0174888	0.954512	-1.25696	5.47059e-23	Inconsistent
RABGGTB	0.651418	1.66106e-07	-0.888588	2.67843e-19	Opposite
ST6GALNAC3	-0.750589	0.0504605	-0.337351	0.425143	Not_Significant
PIGK	-0.0630349	0.767848	0.0630976	0.623639	Not_Significant
AK5	-0.689453	0.657964	2.30289	0.0821152	Not_Significant
USP33	-0.250384	0.171079	-0.357619	0.000261847	Inconsistent
MIGA1	-0.0881587	0.784573	1.53898	2.2421e-14	Inconsistent
NEXN	0.44263	0.441753	1.13945	1.04685e-08	Inconsistent
FUBP1	-0.500484	0.0101092	-0.247978	0.0388013	Consistent
DNAJB4	0.287137	0.117357	-0.826299	3.3744e-10	Inconsistent
GIPC2	0.321772	0.0583545	7.22816	7.5034e-21	Inconsistent
PTGFR	0.469949	0.372959	2.259	0.000455433	Inconsistent
IFI44	0.929301	0.000279173	0.293363	0.409175	Inconsistent
ADGRL4	-1.24568	6.14052e-07	-0.474474	0.0299874	Consistent
ADGRL2	-0.248347	0.191059	-0.207547	0.150565	Not_Significant
TTLL7	-0.133175	0.851401	-0.135475	0.717116	Not_Significant
PRKACB	0.00122765	0.9967	-0.425648	1.26217e-07	Inconsistent
DNASE2B	1.03347	0.384775	-1.29786	6.42578e-19	Inconsistent
RPF1	0.428571	0.000932973	-0.314991	0.0146214	Opposite
GNG5	-1.73036	1.19028e-06	-0.310473	0.00049251	Consistent
SPATA1	0.987777	0.14064	0.0194339	0.958406	Not_Significant
CTBS	-0.300404	0.100881	0.300443	0.139461	Not_Significant
SSX2IP	0.0856243	0.712954	0.035994	0.860996	Not_Significant
LPAR3	1.76661	0.506457	0.888323	0.334875	Not_Significant
MCOLN2	-0.260831	0.818688	1.93241	5.36577e-08	Inconsistent
MCOLN3	1.75037	0.175668	4.20599	0.00114262	Inconsistent
SYDE2	-0.402341	0.142983	-1.41073	4.30007e-14	Inconsistent
C1orf52	0.301088	0.191059	0.0196862	0.91432	Not_Significant
BCL10	0.173761	0.623069	0.434186	0.00265784	Inconsistent
DDAH1	-0.229388	0.382785	-0.114726	0.400188	Not_Significant
CCN1	0.616768	0.059612	-0.0193877	0.947614	Not_Significant
ZNHIT6	-0.594266	0.000872563	-0.123393	0.47606	Inconsistent
ODF2L	0.0468905	0.923477	0.0362423	0.882494	Not_Significant
SH3GLB1	0.16476	0.161548	0.0204967	0.896283	Not_Significant
SELENOF	0.30854	0.000859164	0.0248974	0.834061	Inconsistent
HS2ST1	0.481946	8.37353e-05	0.370614	0.00328496	Consistent
LMO4	0.181028	0.374313	0.857987	6.67352e-10	Inconsistent
PKN2	-0.263035	0.285578	-0.265948	0.0275093	Inconsistent
GTF2B	0.478277	7.8972e-05	-0.14644	0.245963	Inconsistent
KYAT3	-0.148793	0.500824	-1.3881	6.85692e-29	Inconsistent
GBP3	1.36156	0.060235	-6.00784	1.67236e-13	Inconsistent
GBP2	0.449463	0.100879	0.490902	0.0646842	Not_Significant
GBP7	0.539431	0.000303468	0.0569048	0.80458	Inconsistent
GBP4	-0.563813	0.00475129	0.0500479	0.86632	Inconsistent
GBP5	-0.67051	0.177733	-0.438172	0.12687	Not_Significant
GBP6	1.20353	0.47356	-0.590236	0.406412	Not_Significant
LRRC8B	0.228343	0.527321	2.27595	5.33489e-14	Inconsistent
LRRC8C	-1.00465	0.000113928	0.10738	0.648711	Inconsistent
LRRC8D	0.0730219	0.689267	-0.191143	0.129245	Not_Significant
ZNF326	0.149498	0.681281	-0.10002	0.564195	Not_Significant
ZNF644	-0.197102	0.400434	0.0838716	0.668361	Not_Significant
CDC7	1.06412	0.057321	2.28295	4.07403e-06	Inconsistent
TGFBR3	-1.00859	4.70554e-09	0.312089	0.141794	Inconsistent
BTBD8	-0.575767	0.19736	1.56303	2.4237e-12	Inconsistent
GLMN	0.590888	0.090926	0.198983	0.505109	Not_Significant
RPAP2	0.46322	0.0694189	-0.0634298	0.768826	Not_Significant
GFI1	-1.05241	0.0984957	2.10143	0.0203163	Inconsistent
EVI5	-0.308591	0.339865	-0.711703	1.26591e-08	Inconsistent
RPL5	0.156878	0.185209	-0.180651	0.131234	Not_Significant
DIPK1A	-0.0153308	0.956197	0.0604338	0.75564	Not_Significant
MTF2	0.634006	0.0533787	0.408967	0.0335678	Inconsistent
TMED5	0.314925	0.0190725	-1.02558	9.22698e-08	Opposite
CCDC18	2.05883	0.0010816	1.31584	0.00568488	Consistent
DR1	0.0172419	0.93287	0.0342744	0.809652	Not_Significant
BCAR3	0.29138	0.0220013	-1.04813	5.63844e-12	Opposite
DNTTIP2	0.288437	0.0282665	-0.107939	0.370271	Inconsistent
GCLM	-0.141904	0.589925	-0.0717656	0.533491	Not_Significant
ABCA4	-0.0758817	0.905381	0.54873	0.479705	Not_Significant
ARHGAP29	-0.0316715	0.914978	-0.718666	4.76491e-10	Inconsistent
ABCD3	0.534287	0.000316178	-1.74786	2.66663e-44	Opposite
F3	-0.516748	0.320892	0.263604	0.210938	Not_Significant
SLC44A3	0.555778	0.274731	0.675388	0.00100913	Inconsistent
CNN3	-0.0627648	0.785463	-0.145241	0.27332	Not_Significant
ALG14	0.697287	5.53811e-08	-0.646656	1.42631e-07	Opposite
TLCD4	-0.395269	0.0409753	-1.69947	4.58036e-26	Consistent
RWDD3	1.13871	0.00607324	0.203205	0.437219	Inconsistent
PTBP2	-0.335156	0.538384	0.203706	0.293194	Not_Significant
DPYD	-0.142137	0.557686	-1.64833	9.57821e-37	Inconsistent
SNX7	0.786606	6.2215e-07	0.352824	0.00419835	Consistent
PLPPR4	-0.17161	0.944539	3.24397	0.0875066	Not_Significant
PALMD	0.506625	0.0018256	0.192103	0.183318	Inconsistent
FRRS1	-1.04847	7.43744e-05	0.287344	0.00507342	Opposite
AGL	-0.504388	0.0590965	0.209369	0.0818646	Not_Significant
SLC35A3	0.216624	0.349901	-0.547115	2.13959e-05	Inconsistent
MFSD14A	-1.80776	0.000665834	-0.249788	0.0174476	Consistent
SASS6	-0.715804	0.0381867	0.919918	0.00167274	Opposite
TRMT13	0.536789	0.0861702	-0.0355106	0.907725	Not_Significant
LRRC39	0.261753	0.899466	0.0607712	0.897753	Not_Significant
DBT	-0.25531	0.334882	-0.607981	0.000434303	Inconsistent
RTCA	0.0609985	0.709406	0.274109	0.0759569	Not_Significant
CDC14A	-0.0334767	0.958124	1.45218	3.06365e-09	Inconsistent
GPR88	-1.99322	0.00407277	2.8662	0.0596963	Inconsistent
VCAM1	-2.79046	3.61978e-28	1.41167	2.56658e-19	Opposite
EXTL2	0.175871	0.571129	0.427058	0.0103842	Inconsistent
SLC30A7	0.427808	0.0150111	0.167416	0.190579	Inconsistent
DPH5	0.644305	4.98013e-06	0.124629	0.521401	Inconsistent
S1PR1	-0.332982	0.027813	-0.715752	2.47784e-07	Consistent
RNPC3	0.803659	0.0378223	-0.0959059	0.698659	Inconsistent
PRMT6	0.609192	0.0537579	0.103164	0.626373	Not_Significant
VAV3	-1.03244	5.20953e-07	1.52082	4.3794e-13	Opposite
FAM102B	-0.412302	0.262028	1.25891	2.87043e-13	Inconsistent
HENMT1	-0.353744	0.423571	0.514735	0.777149	Not_Significant
PRPF38B	1.08446	0.0212713	0.0288431	0.803072	Inconsistent
STXBP3	0.360298	0.0224832	0.477678	0.000220477	Consistent
GPSM2	0.650894	0.398202	0.326479	0.0730539	Not_Significant
CLCC1	-0.296412	0.0261384	-0.403168	5.70016e-05	Consistent
WDR47	-0.131634	0.650916	0.551132	0.026669	Inconsistent
TAF13	0.689947	0.000354485	-0.616377	7.19034e-08	Opposite
TMEM167B	0.412338	0.000397408	-0.326414	0.000404121	Opposite
KIAA1324	-1.79786	0.0500859	3.2623	1.80985e-33	Inconsistent
CELSR2	-0.41236	0.309557	2.27105	8.56821e-13	Inconsistent
PSRC1	-0.327936	0.741642	4.2591	3.35925e-14	Inconsistent
SORT1	0.123008	0.911095	1.55345	7.13127e-21	Inconsistent
PSMA5	0.609081	6.17794e-09	-0.654442	2.22875e-10	Opposite
ATXN7L2	0.702651	0.0671669	0.629902	0.0148422	Inconsistent
CYB561D1	0.154117	0.506938	0.379883	0.00816327	Inconsistent
AMIGO1	0.0614974	0.868815	-0.372919	0.0152827	Inconsistent
GNAI3	0.0767228	0.458184	-0.134724	0.340009	Not_Significant
GNAT2	-0.0159859	0.988217	-0.315153	0.643909	Not_Significant
AMPD2	-0.328948	0.0404268	0.221813	0.227134	Inconsistent
GSTM4	-0.250446	0.564917	0.336125	0.00814259	Inconsistent
GSTM2	0.177019	0.834641	-0.295568	0.0262853	Inconsistent
GSTM1	-0.816195	0.691265	1.80951	6.26522e-26	Inconsistent
GSTM5	-0.928507	0.210648	1.5932	7.22747e-25	Inconsistent
GSTM3	-0.366267	0.609789	0.872008	0.000158805	Inconsistent
CSF1	-0.366055	0.0526645	1.23442	3.4458e-28	Inconsistent
AHCYL1	0.101184	0.386382	-0.393082	4.26146e-07	Inconsistent
STRIP1	-0.408487	0.00260767	0.19236	0.250277	Inconsistent
KCNC4	-1.20438	9.51649e-06	0.800574	0.635912	Inconsistent
RBM15	-0.45501	0.0549689	-0.633073	2.92685e-08	Inconsistent
SLC16A4	-0.704422	0.0709048	-0.562908	0.0466957	Inconsistent
LAMTOR5	0.443823	5.91649e-05	-0.106963	0.444679	Inconsistent
KCNA2	-1.15739	0.45799	-1.61811	4.52853e-08	Inconsistent
KCNA3	-0.692642	0.367586	2.20277	1.65558e-05	Inconsistent
CD53	-0.563787	0.0793659	1.90324	1.04206e-49	Inconsistent
LRIF1	0.0354204	0.901413	0.240971	0.202602	Not_Significant
DRAM2	0.281632	0.142278	-0.58311	7.31158e-08	Inconsistent
CEPT1	0.00480621	0.981933	-0.377121	0.00149397	Inconsistent
DENND2D	0.211019	0.456217	0.67832	2.32184e-07	Inconsistent
PIFO	0.797935	0.598179	1.81281	0.435311	Not_Significant
OVGP1	0.0175467	0.959165	-0.581569	0.51328	Not_Significant
WDR77	0.288565	0.0544847	-0.446751	0.0016421	Inconsistent
C1orf162	-0.676727	0.036706	0.790055	0.0306737	Opposite
ADORA3	-1.98493	5.26139e-07	4.14867	0.0108455	Opposite
RAP1A	-0.0277105	0.878291	-0.200278	0.101747	Not_Significant
INKA2	0.77736	0.0024426	1.7428	0.00706734	Consistent
DDX20	0.205526	0.161609	-0.0444102	0.795858	Not_Significant
KCND3	-0.438777	0.00971554	-0.273503	0.877968	Inconsistent
CTTNBP2NL	-0.353057	0.192326	1.23003	2.79634e-18	Inconsistent
WNT2B	1.03282	0.319479	-0.281394	0.405636	Not_Significant
ST7L	0.391152	0.0559003	-0.414112	8.37212e-05	Inconsistent
CAPZA1	0.110778	0.554081	0.367671	0.00157738	Inconsistent
MOV10	-0.18495	0.349901	0.222326	0.138887	Not_Significant
RHOC	0.334916	0.20109	1.80665	1.71239e-33	Inconsistent
PPM1J	0.863002	0.188274	1.31615	0.00281984	Inconsistent
LRIG2	-0.232181	0.532666	0.192202	0.282911	Not_Significant
MAGI3	-0.301204	0.0964143	0.144997	0.275672	Not_Significant
PHTF1	-0.111695	0.697798	0.619204	1.25723e-05	Inconsistent
RSBN1	-0.0622905	0.852457	0.240967	0.102936	Not_Significant
PTPN22	-0.949013	0.0924619	1.67303	5.1801e-09	Inconsistent
AP4B1	0.515535	0.00547474	-0.543042	0.122056	Inconsistent
DCLRE1B	0.537889	0.020999	0.01077	0.966142	Inconsistent
HIPK1	-0.822781	7.92865e-05	-0.377657	0.000212301	Consistent
OLFML3	-0.109813	0.736314	3.53329	4.04508e-72	Inconsistent
TRIM33	0.0681277	0.89148	-0.0183416	0.908626	Not_Significant
BCAS2	0.647895	1.77329e-10	-0.113356	0.328929	Inconsistent
DENND2C	0.155989	0.512057	0.303956	0.432945	Not_Significant
NRAS	0.134639	0.357221	0.539015	2.66093e-06	Inconsistent
CSDE1	-0.28288	0.0488736	-0.438033	8.77696e-05	Consistent
SIKE1	-0.204347	0.329333	0.434819	6.45828e-06	Inconsistent
TSPAN2	0.0128854	0.990432	0.169108	0.632491	Not_Significant
NGF	-0.66868	0.168229	1.66816	1.51601e-18	Inconsistent
VANGL1	-0.455485	0.0402242	0.861119	3.38464e-13	Opposite
CASQ2	1.12367	0.311548	4.50733	0.000489393	Inconsistent
SLC22A15	-1.47191	0.190312	-0.430735	0.000674142	Inconsistent
MAB21L3	-0.419877	0.622289	3.01705	5.10065e-16	Inconsistent
ATP1A1	-0.298076	0.179848	0.154424	0.0734342	Not_Significant
IGSF3	2.14357	4.3082e-09	1.54924	2.79206e-10	Consistent
CD2	-0.00861605	0.988521	1.5861	0.000850619	Inconsistent
PTGFRN	-0.00937662	0.971392	3.17469	2.41953e-50	Inconsistent
CD101	-0.225548	0.78951	2.86816	1.30526e-08	Inconsistent
TTF2	0.178001	0.583224	1.15394	6.1148e-17	Inconsistent
TRIM45	-0.472735	0.477039	0.345597	0.402851	Not_Significant
VTCN1	0.947792	0.0985817	4.59924	6.79989e-17	Inconsistent
MAN1A2	0.245404	0.410555	-0.125244	0.352545	Not_Significant
TENT5C	-0.417612	0.193226	0.278525	0.350061	Not_Significant
GDAP2	0.217872	0.269347	0.0559904	0.699873	Not_Significant
WDR3	0.222868	0.15888	0.0954321	0.395051	Not_Significant
WARS2	0.0680305	0.75863	-0.158579	0.422618	Not_Significant
HAO2	0.106858	0.626292	3.18835	0.00739801	Inconsistent
HSD3B1	-0.379437	0.800196	-0.790937	0.000322062	Inconsistent
ZNF697	0.214403	0.366883	-0.120784	0.683246	Not_Significant
PHGDH	0.136816	0.649985	3.03424	1.25924e-11	Inconsistent
HMGCS2	-0.64613	7.64539e-06	-1.56199	7.16299e-38	Consistent
NOTCH2	-0.446738	0.0454234	0.363053	0.00814578	Opposite
SEC22B	0.0338092	0.850757	-0.332071	0.00297301	Inconsistent
GPR89A	0.947594	0.00037086	-0.211494	0.0907365	Inconsistent
PDZK1	0.0321622	0.887662	-0.617055	1.30779e-11	Inconsistent
CD160	-0.157081	0.710383	0.637842	0.214239	Not_Significant
RNF115	0.565129	4.86616e-07	0.149847	0.187425	Inconsistent
POLR3C	0.0238939	0.918649	-0.0808801	0.487147	Not_Significant
NUDT17	0.242278	0.706815	2.0061	0.00472442	Inconsistent
PIAS3	-0.219611	0.190274	0.278271	0.0458696	Inconsistent
ANKRD35	0.226665	0.443446	3.1241	0.000247195	Inconsistent
ITGA10	0.804975	0.308787	-1.31374	6.31746e-09	Inconsistent
PEX11B	0.205528	0.142278	-0.706522	1.68319e-12	Inconsistent
RBM8A	0.046639	0.697703	-0.554545	1.25295e-12	Inconsistent
LIX1L	-1.15038	3.40618e-16	1.00369	4.69777e-10	Opposite
ANKRD34A	-0.0853016	0.944062	3.60933	0.00228791	Inconsistent
POLR3GL	1.26795	3.74915e-16	0.15451	0.339197	Inconsistent
TXNIP	-0.167487	0.473764	-0.562131	0.00210328	Inconsistent
HJV	0.497367	0.000990439	-0.468243	3.18882e-08	Opposite
PRKAB2	-0.245384	0.45065	1.74892	8.93523e-27	Inconsistent
FMO5	0.011966	0.969853	0.182398	0.261284	Not_Significant
CHD1L	0.807615	0.459892	1.15103	6.5507e-24	Inconsistent
BCL9	-0.488846	0.00231708	0.343439	0.0214618	Opposite
ACP6	0.303616	0.209956	-0.246788	0.0139086	Inconsistent
GJA5	0.708417	0.108818	-0.283963	0.513582	Not_Significant
PDE4DIP	0.258601	0.0932155	-0.502154	5.06777e-05	Inconsistent
FCGR1A	1.53731	0.0984514	1.05805	6.8459e-08	Inconsistent
BOLA1	0.256649	0.243973	-0.267637	0.0600966	Not_Significant
SV2A	-0.318075	0.543059	4.12662	0.00153495	Inconsistent
SF3B4	0.0567582	0.814791	0.189981	0.278182	Not_Significant
MTMR11	0.756946	0.122545	3.83706	2.62195e-60	Inconsistent
OTUD7B	0.00793387	0.969853	0.385648	4.63609e-06	Inconsistent
VPS45	0.321965	0.0332893	0.101547	0.626373	Inconsistent
PLEKHO1	0.0242939	0.937916	1.99333	3.38915e-32	Inconsistent
CA14	-0.578468	0.0865016	-1.02356	9.14207e-11	Inconsistent
APH1A	0.20372	0.352418	-0.243808	0.0064166	Inconsistent
C1orf54	0.284069	0.381676	1.80995	3.08176e-05	Inconsistent
CIART	0.627599	0.160314	0.937415	0.0156567	Inconsistent
MRPS21	0.620078	8.75315e-09	-0.467081	7.13989e-06	Opposite
PRPF3	0.110723	0.482539	0.139717	0.397018	Not_Significant
RPRD2	-0.464906	9.41226e-06	-0.258028	0.0472832	Consistent
TARS2	-0.308225	0.0211745	0.103218	0.408308	Inconsistent
ECM1	-0.231937	0.411682	-0.764394	0.000807606	Inconsistent
ADAMTSL4	-0.0155822	0.961865	1.16475	2.41959e-08	Inconsistent
MCL1	0.366127	0.00168948	0.165218	0.128026	Inconsistent
ENSA	0.510284	1.32738e-06	0.128726	0.137658	Inconsistent
GOLPH3L	-0.430938	0.00196831	0.715193	1.97004e-06	Opposite
CTSS	-0.244623	0.459963	2.95868	3.12393e-128	Inconsistent
CTSK	0.551632	0.112087	3.88338	6.49218e-69	Inconsistent
ARNT	-0.422287	0.00118566	0.00367434	0.986089	Inconsistent
SETDB1	0.139647	0.357462	-0.0579705	0.67721	Not_Significant
CERS2	0.0611207	0.777037	-0.322693	5.94464e-06	Inconsistent
ANXA9	0.544391	0.0157384	2.45797	8.55706e-21	Consistent
MINDY1	0.136356	0.384835	-0.47447	1.96458e-07	Inconsistent
PRUNE1	0.392184	0.0388764	-0.103313	0.479203	Inconsistent
BNIPL	1.17146	0.175545	-0.297219	0.758469	Not_Significant
C1orf56	-0.423107	0.105627	1.18958	0.244507	Not_Significant
CDC42SE1	-0.258043	0.239981	0.751553	3.9387e-16	Inconsistent
MLLT11	1.11822	0.00328503	0.993338	4.36039e-05	Consistent
GABPB2	-0.493634	0.184284	-0.00743929	0.962671	Not_Significant
SEMA6C	-0.498137	0.16871	1.23812	2.17909e-07	Inconsistent
TNFAIP8L2	-0.488826	0.16438	2.22094	5.94727e-34	Inconsistent
SCNM1	-0.00240608	0.993502	0.0160166	0.945993	Not_Significant
LYSMD1	0.376519	0.058959	-0.598684	9.20545e-05	Inconsistent
VPS72	0.129522	0.427645	-0.0114705	0.955947	Not_Significant
PIP5K1A	0.603657	5.79128e-06	0.183911	0.146346	Inconsistent
PSMD4	0.324536	0.0112298	-0.844743	1.14657e-21	Opposite
ZNF687	-0.155093	0.334324	0.309993	0.0436599	Inconsistent
PI4KB	-0.0448417	0.79245	-0.0506473	0.646521	Not_Significant
SELENBP1	0.205663	0.210064	-0.195298	0.13011	Not_Significant
PSMB4	0.368267	0.00360237	-0.466901	5.61956e-09	Opposite
POGZ	-0.477718	0.0106008	-0.00547847	0.97392	Inconsistent
CGN	-0.0912595	0.558454	-0.158848	0.272263	Not_Significant
TUFT1	0.162283	0.552347	1.16154	0.000231632	Inconsistent
SNX27	-0.853393	0.000149414	-0.193604	0.0484557	Consistent
MRPL9	0.0134052	0.948408	-0.411163	6.3273e-06	Inconsistent
OAZ3	1.22687	0.0397082	0.286118	0.771556	Inconsistent
TDRKH	0.358268	0.143422	-0.203943	0.571725	Not_Significant
LINGO4	0.499696	0.522772	-0.813728	0.0400371	Inconsistent
RORC	0.357576	0.0766519	-0.788133	4.31342e-07	Inconsistent
THEM4	0.387691	0.00720499	-1.22156	2.23312e-09	Opposite
S100A10	0.683592	0.00278883	-0.369278	0.0318075	Opposite
S100A9	0.39653	0.442281	2.71736	1.72979e-16	Inconsistent
S100A8	1.21453	0.0344887	2.2424	4.17358e-13	Consistent
S100A6	0.899076	0.00135885	3.66136	3.25349e-55	Consistent
S100A4	1.46258	1.02824e-08	4.32453	0.00123052	Consistent
S100A16	0.528615	0.00232827	0.027706	0.88113	Inconsistent
S100A14	1.30626	6.05339e-08	1.09805	0.377011	Inconsistent
S100A13	0.468312	0.168856	-0.637386	1.7438e-05	Inconsistent
S100A1	-0.442477	0.214787	-0.643807	1.2596e-12	Inconsistent
SNAPIN	0.391408	0.00597889	0.338603	0.00232873	Consistent
ILF2	0.243416	0.0402651	0.191519	0.152574	Inconsistent
NPR1	-1.5575	6.60668e-13	-0.54595	0.000159893	Consistent
INTS3	-1.50712	0.242409	-0.218005	0.198197	Not_Significant
SLC27A3	-0.352281	0.82491	0.341477	0.281013	Not_Significant
GATAD2B	-2.30054	0.00335794	0.0314035	0.821031	Inconsistent
DENND4B	-0.585618	2.04917e-05	0.763834	4.37868e-07	Opposite
CRTC2	-0.137876	0.422403	-0.16993	0.261743	Not_Significant
SLC39A1	0.121761	0.903734	-0.175771	0.0344787	Inconsistent
CREB3L4	0.196754	0.236671	1.4949	0.00469659	Inconsistent
JTB	1.14417	1.13092e-09	-0.715677	3.08813e-15	Opposite
RAB13	0.927123	3.62843e-05	0.302814	0.0850098	Inconsistent
TPM3	-0.434169	0.00528541	0.713211	6.16797e-25	Opposite
C1orf189	2.35665	0.0381591	-0.57032	0.0968349	Inconsistent
C1orf43	0.562129	1.39357e-07	-0.256054	0.112309	Inconsistent
HAX1	0.459961	0.00669668	-0.332867	0.000390124	Opposite
ATP8B2	-0.720566	0.0135745	1.84386	1.51716e-26	Opposite
IL6R	-0.406314	0.112163	-0.0444965	0.857811	Not_Significant
SHE	-1.05632	5.21736e-12	-0.277247	0.139992	Inconsistent
UBE2Q1	0.0307962	0.828618	-0.00339553	0.980227	Not_Significant
ADAR	-0.126797	0.550307	-0.106607	0.575386	Not_Significant
KCNN3	-0.428066	0.516097	-0.262664	0.900572	Not_Significant
PMVK	0.791967	5.61472e-07	0.747569	4.02602e-05	Consistent
PBXIP1	0.164017	0.34858	1.59177	1.01354e-47	Inconsistent
PYGO2	0.349744	0.0169319	0.221576	0.103034	Inconsistent
SHC1	0.184066	0.247793	0.154039	0.0853053	Not_Significant
CKS1B	0.777378	1.4965e-06	0.761987	0.00141862	Consistent
FLAD1	0.401896	0.0134879	-0.509775	6.61642e-08	Opposite
ZBTB7B	0.220312	0.3679	-0.565521	2.89596e-09	Inconsistent
DCST2	0.573315	0.497945	0.114993	0.849932	Not_Significant
ADAM15	0.150249	0.583224	2.3123	1.03804e-30	Inconsistent
EFNA4	0.498866	0.0922555	3.85629	3.56668e-06	Inconsistent
EFNA3	0.879601	0.343042	-0.0163548	0.986578	Not_Significant
EFNA1	0.133687	0.573558	-1.14779	4.17683e-09	Inconsistent
SLC50A1	-0.139343	0.478171	1.3479	1.7453e-20	Inconsistent
DPM3	0.0728683	0.897376	-0.388677	0.00556428	Inconsistent
KRTCAP2	1.74092	0.0374837	-0.13285	0.375156	Inconsistent
THBS3	0.528865	0.00642827	1.92214	1.5436e-07	Consistent
MTX1	0.037857	0.88605	-0.164376	0.227852	Not_Significant
FDPS	0.736727	0.0520942	3.36878	2.11477e-20	Inconsistent
RUSC1	-0.123402	0.605995	0.563791	0.0309782	Inconsistent
ASH1L	-0.424794	0.119553	-0.207903	0.0703134	Not_Significant
MSTO1	0.486391	0.0817146	0.57574	7.26599e-05	Inconsistent
DAP3	-0.0158362	0.922025	0.0374728	0.766476	Not_Significant
GON4L	0.176541	0.514901	0.0464672	0.779189	Not_Significant
SYT11	0.0456766	0.916995	0.590016	0.00104306	Inconsistent
RIT1	-0.279447	0.0491454	0.538874	8.89672e-06	Opposite
KHDC4	-0.115105	0.694093	-0.305138	0.00240818	Inconsistent
ARHGEF2	-0.988778	2.14862e-06	2.57758	6.30717e-96	Opposite
SSR2	0.406323	0.0232016	-0.214814	0.105732	Inconsistent
UBQLN4	-0.0663512	0.675584	-0.493822	1.92063e-05	Inconsistent
LAMTOR2	0.65193	2.25315e-05	-0.328926	0.011016	Opposite
RAB25	0.327853	0.623324	3.4499	2.91064e-11	Inconsistent
MEX3A	0.397008	0.367541	3.23154	1.9115e-14	Inconsistent
LMNA	-0.0951372	0.731708	1.14493	2.25938e-35	Inconsistent
SEMA4A	0.00909952	0.987133	-0.0412897	0.770753	Not_Significant
SLC25A44	0.0288138	0.919001	-0.303923	0.013468	Inconsistent
PMF1	0.512646	0.0305143	0.0230968	0.879199	Inconsistent
PAQR6	0.011337	0.994513	2.279	2.48639e-05	Inconsistent
SMG5	0.0441302	0.848427	-0.13816	0.272756	Not_Significant
TMEM79	-0.170361	0.667677	-0.973696	1.90327e-05	Inconsistent
GLMP	-0.151017	0.619851	0.094928	0.549861	Not_Significant
CCT3	0.326525	0.0279	-0.418081	4.74584e-09	Opposite
TSACC	0.235493	0.797015	-0.00137273	0.998417	Not_Significant
RHBG	0.671165	0.262188	1.28271	4.15683e-11	Inconsistent
MEF2D	-0.476629	8.52802e-05	-0.285125	0.109394	Inconsistent
IQGAP3	1.78715	0.0109724	2.73295	7.52913e-17	Consistent
NAXE	0.368153	0.0762155	-0.380202	6.68563e-05	Inconsistent
GPATCH4	0.591555	0.00337933	0.114189	0.41081	Inconsistent
ISG20L2	0.0279632	0.873299	-0.145181	0.316929	Not_Significant
RRNAD1	0.0389297	0.839711	-0.0207707	0.924122	Not_Significant
MRPL24	0.462171	0.00107547	-0.512931	4.19217e-11	Opposite
HDGF	0.389371	0.00699088	-0.533242	7.05705e-10	Opposite
PRCC	0.0757585	0.62032	-0.400572	0.000929299	Inconsistent
SH2D2A	0.100308	0.883841	1.90383	1.11549e-08	Inconsistent
NTRK1	-0.735404	0.661069	-2.22007	0.00200462	Inconsistent
PEAR1	-1.24526	2.08992e-08	0.667406	2.85575e-05	Opposite
ARHGEF11	-0.141786	0.445221	-0.266695	0.00980922	Inconsistent
ETV3	-0.128353	0.62825	0.427024	8.53518e-07	Inconsistent
FCRL5	0.67623	0.396185	0.681169	0.777524	Not_Significant
CD5L	-2.76482	4.42405e-14	-0.174175	0.451377	Inconsistent
KIRREL1	-0.0502455	0.888146	2.12826	6.66222e-28	Inconsistent
CD1D	-0.303302	0.174215	-1.00821	5.67329e-26	Inconsistent
IFI16	-0.425851	0.0798348	0.203005	0.262483	Not_Significant
AIM2	-0.977766	0.142222	1.67048	1.89335e-13	Inconsistent
CADM3	0.224497	0.770403	-0.434374	0.0237709	Inconsistent
ACKR1	0.341152	0.784774	0.126025	0.765668	Not_Significant
APCS	0.70267	0.00814003	-0.230575	0.43129	Inconsistent
CRP	2.55126	0.000916696	-0.950704	3.00793e-27	Opposite
DUSP23	0.206397	0.520761	-0.512141	0.00107592	Inconsistent
FCRL6	-1.72094	0.00249329	3.6764	0.0527364	Inconsistent
SLAMF8	0.889537	0.0351837	2.47552	1.02071e-13	Consistent
TAGLN2	0.815804	1.56328e-05	2.64998	6.57022e-77	Consistent
IGSF9	-0.0445869	0.929195	3.16828	6.31836e-23	Inconsistent
SLAMF9	1.39412	0.167727	2.6948	1.31722e-23	Inconsistent
KCNJ10	-2.7156	3.51169e-09	0.256537	0.414196	Inconsistent
PIGM	0.191387	0.349473	0.193086	0.144176	Not_Significant
IGSF8	-0.640216	0.0041906	1.55856	1.77821e-30	Opposite
ATP1A2	0.482993	0.494744	3.60031	4.46096e-42	Inconsistent
CASQ1	-1.46894	0.487616	1.06124	0.0319631	Inconsistent
PEA15	0.245527	0.219248	1.21441	1.09481e-37	Inconsistent
DCAF8	0.468106	0.000111453	-0.58702	4.19392e-21	Opposite
PEX19	0.30034	0.0999014	-0.959109	2.67878e-24	Inconsistent
COPA	-0.109767	0.446477	-0.378692	1.87058e-07	Inconsistent
NCSTN	-0.223919	0.134605	-0.0110918	0.94086	Not_Significant
VANGL2	0.221179	0.736314	1.88958	1.27399e-11	Inconsistent
SLAMF6	-0.0861268	0.874361	1.04953	0.0136035	Inconsistent
CD84	-1.42651	6.01651e-06	2.68603	1.34171e-85	Opposite
SLAMF1	-0.405514	0.552106	-0.421641	0.734167	Not_Significant
CD48	0.254401	0.513154	1.69943	3.99392e-22	Inconsistent
SLAMF7	0.217059	0.672096	4.18462	7.7273e-83	Inconsistent
LY9	-0.363495	0.424431	2.67696	4.89734e-70	Inconsistent
CD244	-1.29341	6.54234e-05	4.27043	3.93479e-16	Opposite
F11R	0.965835	1.48233e-26	0.322157	8.67146e-06	Consistent
TSTD1	-0.101011	0.70217	0.798146	2.65625e-06	Inconsistent
USF1	0.104947	0.632917	0.100464	0.491224	Not_Significant
ARHGAP30	-0.225167	0.467186	1.90421	3.54836e-55	Inconsistent
KLHDC9	0.116739	0.715896	2.88617	0.0373518	Inconsistent
PFDN2	0.0784956	0.749433	-0.344238	0.00572985	Inconsistent
NIT1	0.180304	0.0941603	-0.536663	4.57451e-15	Inconsistent
DEDD	-0.213759	0.0731602	-0.329536	0.0188937	Inconsistent
UFC1	0.533611	0.0012433	-0.364826	2.15144e-05	Opposite
USP21	-0.168185	0.347985	-0.155496	0.398558	Not_Significant
PPOX	0.387799	0.0436336	0.281968	0.0471612	Consistent
B4GALT3	0.161295	0.365569	-0.147696	0.482914	Not_Significant
ADAMTS4	0.397824	0.56984	2.53049	5.1484e-18	Inconsistent
NDUFS2	-0.39075	0.00632589	-0.685528	1.61283e-25	Consistent
FCER1G	-1.49431	5.14494e-06	1.90776	4.34516e-25	Opposite
APOA2	0.481325	0.014568	-1.37075	5.58239e-53	Opposite
TOMM40L	0.907561	1.85297e-05	-0.283664	0.182958	Inconsistent
NR1I3	0.00645487	0.974707	-0.84538	1.42572e-11	Inconsistent
MPZ	0.432332	0.341522	-0.606582	0.484285	Not_Significant
SDHC	0.320137	0.0011194	-0.688227	1.36508e-24	Opposite
CFAP126	1.09604	0.482487	0.245551	0.533655	Not_Significant
FCGR2A	-0.403248	0.203022	1.66284	2.41798e-35	Inconsistent
FCGR3A	-1.60678	1.54541e-08	0.00918389	0.976352	Inconsistent
FCGR2B	-0.120068	0.672311	-0.244102	0.00743496	Inconsistent
FCRLA	0.158875	0.883527	0.879918	0.100617	Not_Significant
FCRLB	-0.853772	0.114863	1.65107	0.019297	Inconsistent
DUSP12	0.397556	0.0397082	-0.335556	0.0460711	Opposite
ATF6	-0.241436	0.063125	-0.312727	0.0109891	Inconsistent
OLFML2B	-0.728448	0.248364	2.46059	8.63928e-06	Inconsistent
C1orf226	-0.0865078	0.806584	-0.0195467	0.938823	Not_Significant
SH2D1B	-0.607866	0.335137	4.24086	1.22396e-12	Inconsistent
UHMK1	0.0585417	0.839636	-0.421416	0.000683694	Inconsistent
UAP1	0.445659	0.00451166	-0.577347	8.29616e-07	Opposite
DDR2	-1.16192	3.78473e-05	1.14028	9.01387e-09	Opposite
HSD17B7	-0.192284	0.502511	-0.530489	0.000326051	Inconsistent
RGS4	0.462812	0.412737	-1.04705	0.0803956	Not_Significant
RGS5	-0.835011	0.00100944	0.419225	0.00186071	Opposite
NUF2	0.480268	0.692467	2.47306	1.98962e-06	Inconsistent
PBX1	-0.418991	0.0497147	0.329836	0.0238198	Opposite
RXRG	0.221694	0.77616	-0.309302	0.220411	Not_Significant
MGST3	-0.275682	0.0996362	2.21208	4.93667e-43	Inconsistent
ALDH9A1	0.0589873	0.793265	-0.979556	5.57572e-56	Inconsistent
TMCO1	0.462327	3.05589e-05	-0.425518	3.21432e-08	Opposite
UCK2	0.0958809	0.648954	-1.32066	1.91354e-16	Inconsistent
FAM78B	0.724202	0.167903	2.14003	1.93119e-07	Inconsistent
POGK	0.167069	0.238911	0.109278	0.474399	Not_Significant
TADA1	0.120718	0.522649	-0.323793	0.0275093	Inconsistent
ILDR2	1.39102	0.00756205	1.40754	6.69116e-22	Consistent
POU2F1	-0.630016	0.0208546	0.250659	0.199342	Inconsistent
CD247	-0.423825	0.216524	1.5921	0.000635644	Inconsistent
CREG1	0.455513	5.60928e-05	-0.148142	0.193325	Inconsistent
RCSD1	-0.709418	0.00188028	1.11814	1.16286e-13	Opposite
MPZL1	0.143328	0.51746	1.00771	7.26103e-08	Inconsistent
ADCY10	-0.287897	0.327612	-0.303086	0.85875	Not_Significant
MPC2	0.548969	2.90622e-11	-0.878752	3.84577e-10	Opposite
DCAF6	0.0686708	0.68018	-0.68658	3.67585e-06	Inconsistent
GPR161	-0.129137	0.790249	1.72336	4.02571e-05	Inconsistent
TIPRL	0.431282	0.000898754	-0.103833	0.5206	Inconsistent
SFT2D2	-0.210142	0.291475	-0.190704	0.0216548	Inconsistent
XCL1	-0.643675	0.297749	1.33276	0.147861	Not_Significant
DPT	0.181656	0.705764	3.51129	1.2477e-64	Inconsistent
ATP1B1	-0.367585	0.172731	0.876223	6.32365e-15	Inconsistent
NME7	0.493696	0.0261373	0.587108	0.00165493	Consistent
BLZF1	0.29819	0.079703	-0.0720309	0.628708	Not_Significant
CCDC181	1.28254	0.515353	0.30225	0.130735	Not_Significant
SLC19A2	-0.223001	0.41938	-1.05281	1.07674e-11	Inconsistent
F5	-0.235389	0.264477	-0.675417	3.63017e-10	Inconsistent
SELP	0.139293	0.733246	0.102215	0.762405	Not_Significant
C1orf112	0.988932	0.00155616	0.979959	0.0454629	Consistent
SELL	0.115637	0.838562	1.47949	4.75479e-08	Inconsistent
SELE	0.962804	0.113332	4.86629	5.61412e-06	Inconsistent
METTL18	0.696071	0.000175956	0.430343	0.131668	Inconsistent
SCYL3	0.36696	0.067783	-0.594721	1.40864e-10	Inconsistent
KIFAP3	0.274211	0.0579916	0.561931	0.00225977	Inconsistent
GORAB	0.605485	0.00529109	0.190043	0.332656	Inconsistent
PRRX1	-0.934511	0.598658	0.766614	0.00386819	Inconsistent
FMO3	0.0566591	0.826681	2.80992	0.0151238	Inconsistent
FMO2	-0.847668	0.127015	1.64197	5.59401e-06	Inconsistent
FMO1	2.47811	0.000241066	-0.455078	7.40702e-08	Opposite
FMO4	-0.23507	0.300426	0.11676	0.739804	Not_Significant
PRRC2C	0.580329	0.318159	0.0713027	0.532835	Not_Significant
VAMP4	-0.473163	0.00178958	0.315844	0.028274	Opposite
EEF1AKNMT	0.17727	0.187661	0.188734	0.312715	Not_Significant
DNM3	-0.248886	0.807816	-1.36463	0.017058	Inconsistent
PIGC	0.0744763	0.622163	-0.292845	0.0332269	Inconsistent
SUCO	0.23895	0.353993	-0.0733577	0.703206	Not_Significant
FASLG	-0.552482	0.453395	1.90529	0.0383039	Inconsistent
PRDX6	0.38974	0.00676312	-1.23541	1.41056e-56	Opposite
KLHL20	-0.0572343	0.851144	0.148081	0.31625	Not_Significant
CENPL	0.620826	0.154886	0.344747	0.109397	Not_Significant
DARS2	-0.358912	0.115283	-0.111273	0.392704	Not_Significant
ZBTB37	-0.412801	0.243685	0.369309	0.0229637	Inconsistent
SERPINC1	-0.246561	0.177634	-0.936947	4.30992e-40	Inconsistent
RC3H1	-0.166801	0.555636	-0.226224	0.0729891	Not_Significant
RABGAP1L	-0.500336	0.00372944	-0.389774	0.0028392	Consistent
CACYBP	0.0794199	0.616173	-0.732387	6.79245e-13	Inconsistent
MRPS14	0.0790551	0.613938	-0.385828	0.00031238	Inconsistent
TNN	-1.06032	3.92917e-05	2.43235	0.167031	Inconsistent
KIAA0040	-0.205569	0.261909	-0.443281	0.00637637	Inconsistent
TNR	-4.03223	0.00146435	3.20118	0.130607	Inconsistent
COP1	0.435445	5.19892e-06	-0.534825	1.04427e-08	Opposite
ASTN1	0.46519	0.530595	4.49477	8.03666e-06	Inconsistent
SEC16B	0.379829	0.51416	-1.16056	4.85298e-37	Inconsistent
RASAL2	0.0849105	0.793121	-0.705285	0.00166428	Inconsistent
RALGPS2	-0.260354	0.288146	-0.629617	0.000220987	Inconsistent
ANGPTL1	0.055614	0.9067	1.8161	0.0701921	Not_Significant
FAM20B	-0.168517	0.380428	-0.205464	0.130847	Not_Significant
TOR3A	1.00176	6.72154e-07	-1.10628	0.0105688	Opposite
ABL2	-0.0183051	0.956197	0.248717	0.0412863	Inconsistent
SOAT1	-0.12706	0.437816	2.32394	4.38208e-83	Inconsistent
AXDND1	0.379334	0.892361	2.71951	0.171416	Not_Significant
FAM163A	-0.704247	0.379407	4.60371	2.19247e-12	Inconsistent
TOR1AIP2	-0.730032	0.000117917	-0.686549	1.02547e-26	Consistent
TOR1AIP1	-0.337272	0.0481608	-0.311063	0.00102249	Consistent
CEP350	0.072048	0.793689	-0.469492	5.98253e-05	Inconsistent
QSOX1	0.00935507	0.974674	-1.16996	2.95101e-39	Inconsistent
ACBD6	0.126863	0.497223	-0.175591	0.270414	Not_Significant
XPR1	-0.219938	0.20877	-0.206059	0.107208	Not_Significant
KIAA1614	-0.343909	0.690584	2.94104	1.37337e-13	Inconsistent
STX6	0.132559	0.47838	0.577397	2.05749e-07	Inconsistent
MR1	0.00920369	0.962697	1.40521	3.81276e-10	Inconsistent
IER5	0.0524927	0.860008	2.22823	5.4887e-49	Inconsistent
GLUL	0.839643	0.00499307	0.45385	0.00373068	Consistent
RGSL1	1.44017	0.0375804	2.45178	0.125354	Inconsistent
RNASEL	0.0369847	0.890601	0.859097	1.28436e-10	Inconsistent
RGS16	0.606748	0.327858	-0.264367	0.534236	Not_Significant
NPL	-0.304502	0.114946	0.781267	0.0223579	Inconsistent
DHX9	-0.0495631	0.813116	-0.313872	0.000377993	Inconsistent
LAMC1	-0.307508	0.0520992	0.919508	7.6935e-10	Inconsistent
LAMC2	-0.227692	0.676006	4.26145	7.6249e-39	Inconsistent
NMNAT2	-1.13389	0.49526	-0.276404	0.753355	Not_Significant
SMG7	-0.4023	0.000116344	-0.416872	5.61412e-06	Consistent
NCF2	-0.333591	0.368131	2.39419	1.53979e-87	Inconsistent
ARPC5	0.709556	3.38527e-17	0.355898	3.8099e-06	Consistent
RGL1	-1.39454	5.17496e-19	-0.184283	0.202754	Inconsistent
COLGALT2	-0.0760788	0.944107	-0.215466	0.792235	Not_Significant
TSEN15	0.664103	5.5104e-08	-0.159508	0.546412	Inconsistent
C1orf21	-0.30712	0.215785	0.622645	0.00319577	Inconsistent
EDEM3	-0.00947142	0.977035	-0.48699	8.09612e-06	Inconsistent
NIBAN1	0.104557	0.808651	1.33873	6.78816e-26	Inconsistent
RNF2	-0.402397	0.0536764	-0.477132	0.000327695	Inconsistent
TRMT1L	0.0417379	0.819301	-0.403261	0.000425759	Inconsistent
SWT1	-0.00522169	0.986248	-0.775897	1.06815e-05	Inconsistent
IVNS1ABP	-0.47783	4.92396e-05	-0.25203	0.0946904	Inconsistent
HMCN1	-0.328888	0.396997	0.604209	0.0375093	Inconsistent
TPR	-0.514439	0.000144408	0.113727	0.233193	Inconsistent
ODR4	0.364292	0.0236376	-0.170277	0.261311	Inconsistent
PTGS2	0.87257	0.274166	2.69542	0.00132714	Inconsistent
PLA2G4A	-0.838614	0.0516494	0.562238	0.0143686	Inconsistent
RGS18	-0.502949	0.238631	2.87951	0.00028316	Inconsistent
RGS1	-0.0882171	0.900729	3.30898	2.16148e-23	Inconsistent
RGS2	0.73966	0.0162815	1.97139	8.78575e-36	Consistent
UCHL5	0.164181	0.268233	-0.310011	0.0154513	Inconsistent
RO60	-0.696038	0.0234934	0.565482	0.00112837	Opposite
GLRX2	0.483494	0.00321171	-0.310012	0.0116896	Opposite
CDC73	-0.271484	0.105026	-0.229276	0.0897492	Not_Significant
B3GALT2	-0.493467	0.564917	0.45149	0.825829	Not_Significant
KCNT2	-0.534285	0.0644893	-0.411016	0.112804	Not_Significant
CFH	-0.161933	0.567587	-0.888357	1.99747e-10	Inconsistent
CFHR1	0.522851	0.59268	-1.71939	2.69617e-35	Inconsistent
F13B	0.294412	0.105619	-0.818247	1.33606e-16	Inconsistent
ASPM	0.438832	0.287853	1.90839	6.67845e-11	Inconsistent
ZBTB41	-0.339644	0.311709	-0.322414	0.0464494	Inconsistent
DENND1B	0.102135	0.76525	-0.592788	1.08646e-05	Inconsistent
C1orf53	-0.0672616	0.876868	-0.440645	0.0353794	Inconsistent
LHX9	0.908948	0.441092	0.828478	0.567655	Not_Significant
NEK7	0.040512	0.887695	-0.331227	0.0264775	Inconsistent
PTPRC	-0.703224	0.0169136	1.63519	3.96014e-32	Opposite
NR5A2	-0.451696	0.000935426	-0.651239	8.14275e-09	Consistent
ZNF281	0.525928	0.0881845	-0.307843	0.017929	Inconsistent
KIF14	0.150646	0.887646	3.09546	1.08017e-07	Inconsistent
DDX59	0.221443	0.204023	0.169426	0.492202	Not_Significant
CAMSAP2	-0.324602	0.0636929	-0.184628	0.106166	Not_Significant
INAVA	-0.792674	0.414515	4.55601	1.04483e-07	Inconsistent
KIF21B	-1.04642	0.000109007	2.23973	7.63413e-46	Opposite
TMEM9	0.429764	0.0113775	0.371011	0.00189075	Consistent
LAD1	0.358811	0.197641	-1.178	1.46755e-08	Inconsistent
PHLDA3	1.88795	1.66148e-05	3.35352	8.03145e-64	Consistent
CSRP1	0.288268	0.119228	1.90377	2.01422e-42	Inconsistent
NAV1	-0.162113	0.523388	1.5936	1.58316e-28	Inconsistent
IPO9	-0.121895	0.437298	0.056353	0.600382	Not_Significant
SHISA4	0.172197	0.635035	3.8584	3.06224e-12	Inconsistent
LMOD1	0.503451	0.486707	1.16189	0.00240025	Inconsistent
TIMM17A	1.30773	2.06702e-25	-0.155035	0.153009	Inconsistent
RNPEP	0.0171441	0.950512	0.630889	1.90409e-09	Inconsistent
ELF3	0.863491	0.0308633	4.32267	9.11657e-27	Consistent
ARL8A	0.130989	0.561687	1.001	1.92787e-18	Inconsistent
PTPN7	0.460758	0.261397	3.12068	1.35044e-46	Inconsistent
LGR6	0.214929	0.753489	2.85353	0.0011524	Inconsistent
UBE2T	1.26147	0.00676378	1.74346	0.000764139	Consistent
KDM5B	-0.350844	0.0317477	-0.599959	8.04362e-09	Consistent
RABIF	0.505464	0.00238062	0.0345438	0.810078	Inconsistent
KLHL12	-0.177141	0.129814	-0.339107	0.000571907	Inconsistent
ADIPOR1	0.19967	0.140605	-0.228336	0.00512373	Inconsistent
CYB5R1	0.523745	1.17221e-05	1.17073	2.16611e-17	Consistent
TMEM183A	-0.0225784	0.913808	-0.810754	1.2357e-14	Inconsistent
ADORA1	-0.34153	0.528096	1.3368	9.57204e-23	Inconsistent
CHI3L1	-0.388572	0.715463	1.19886	0.0180598	Inconsistent
BTG2	0.191333	0.52426	1.28086	6.29089e-10	Inconsistent
FMOD	0.232591	0.539348	2.79183	1.15163e-21	Inconsistent
PRELP	-0.379684	0.158342	1.1652	1.8988e-08	Inconsistent
ATP2B4	-0.555908	0.000579456	0.241893	0.134465	Inconsistent
LAX1	-0.758908	0.200971	2.27315	4.45095e-07	Inconsistent
ZC3H11A	-0.0109804	0.996219	-0.0943161	0.703836	Not_Significant
SNRPE	0.30904	0.00598965	-0.229979	0.617045	Inconsistent
SOX13	-0.544908	7.94971e-07	-0.020696	0.930378	Inconsistent
ETNK2	-0.257636	0.173779	-0.306269	0.0311256	Inconsistent
REN	-0.591643	0.480478	-1.357	0.402151	Not_Significant
GOLT1A	0.846435	0.000100799	-1.04553	0.000477336	Opposite
PPP1R15B	-0.260498	0.166702	-0.761177	1.96645e-24	Inconsistent
PIK3C2B	-0.332371	0.0696185	0.468385	0.000405394	Inconsistent
MDM4	0.280759	0.652569	0.0713773	0.667219	Not_Significant
LRRN2	0.663779	0.253174	4.21068	0.00134127	Inconsistent
NFASC	-0.580898	0.0752174	-1.09571	0.0175036	Inconsistent
CNTN2	1.62144	0.178332	-0.345943	0.565728	Not_Significant
TMEM81	1.13442	0.000967116	0.134159	0.653693	Inconsistent
RBBP5	-0.343865	0.00184216	-0.295847	0.0109605	Consistent
DSTYK	-0.134671	0.581247	0.0980677	0.465968	Not_Significant
TMCC2	-0.825059	0.157988	0.0796732	0.723618	Not_Significant
NUAK2	-0.102334	0.839855	-0.114156	0.480272	Not_Significant
CDK18	-0.360163	0.0492116	-0.476195	1.0713e-05	Consistent
MFSD4A	0.179335	0.697406	-0.417594	0.000136753	Inconsistent
ELK4	-0.00357829	0.992623	-0.291999	0.00398115	Inconsistent
SLC45A3	0.362886	0.12137	-1.19017	2.58957e-08	Inconsistent
NUCKS1	-0.136114	0.515358	-0.131497	0.36136	Not_Significant
RAB29	0.388428	0.00622841	-0.00564812	0.97392	Inconsistent
SLC41A1	-0.710697	0.00497525	0.684675	7.27211e-07	Opposite
PM20D1	-0.706704	0.667806	-0.920553	9.00134e-38	Inconsistent
RAB7B	1.56234	0.00217573	3.63362	2.5731e-108	Consistent
CTSE	0.825776	0.613938	0.556794	0.043218	Inconsistent
FAM72A	1.12939	0.381743	0.951762	0.0059089	Inconsistent
SRGAP2	-0.586506	1.67275e-05	0.929486	1.22623e-21	Opposite
IKBKE	-0.256687	0.570517	1.60676	8.90895e-16	Inconsistent
RASSF5	-0.721921	3.39122e-09	-0.207096	0.243855	Inconsistent
EIF2D	0.271527	0.0494085	0.238949	0.016483	Consistent
DYRK3	0.279078	0.159148	2.91981	1.31529e-27	Inconsistent
MAPKAPK2	0.0689131	0.687747	-0.0787866	0.514697	Not_Significant
IL10	-0.725313	0.461489	-0.892359	0.427884	Not_Significant
FCMR	-0.827853	0.00566784	0.598736	0.273564	Inconsistent
PIGR	-0.572831	0.0529614	-0.911074	5.1212e-46	Inconsistent
FCAMR	2.09397	5.20953e-07	-0.447162	0.453304	Inconsistent
C1orf116	0.531806	0.338914	1.33934	2.14109e-07	Inconsistent
PFKFB2	-0.111397	0.710686	-0.210334	0.228118	Not_Significant
YOD1	0.189162	0.568282	-0.696499	5.84986e-06	Inconsistent
CD55	-0.564354	0.00321171	-0.205563	0.358861	Inconsistent
CR1L	-0.612702	0.296178	-0.192252	0.0724004	Not_Significant
CD46	0.376003	0.0344639	0.0630791	0.892019	Inconsistent
CD34	0.0396435	0.936159	2.97669	6.1631e-35	Inconsistent
PLXNA2	-0.622762	1.60116e-05	-0.303587	0.148829	Inconsistent
LAMB3	-0.340503	0.233492	-2.88695	1.60368e-37	Inconsistent
G0S2	-0.224109	0.592215	-3.26937	7.24748e-63	Inconsistent
HSD11B1	0.103749	0.589497	-1.27846	1.06875e-89	Inconsistent
TRAF3IP3	0.451959	0.195842	2.04645	1.5851e-11	Inconsistent
C1orf74	0.613269	0.000825036	-0.171035	0.472585	Inconsistent
IRF6	-0.187734	0.299886	-0.701981	6.27551e-16	Inconsistent
UTP25	-0.499305	0.00129414	-0.135066	0.452925	Inconsistent
TRAF5	-0.542401	0.280083	0.692887	0.000243786	Inconsistent
SLC30A1	0.150032	0.525899	-0.322463	0.00958805	Inconsistent
NEK2	2.65132	0.00236668	0.687503	7.44702e-05	Consistent
LPGAT1	0.276349	0.123382	-1.28973	9.78542e-17	Inconsistent
INTS7	0.405675	0.00183813	-0.109747	0.298158	Inconsistent
DTL	1.10655	0.0293411	2.15582	5.36559e-07	Consistent
PPP2R5A	0.328732	0.0390352	-0.746428	2.78256e-16	Opposite
PACC1	0.108306	0.830354	1.79925	5.98242e-27	Inconsistent
NENF	0.649507	0.00220863	0.915536	5.57398e-10	Consistent
ATF3	0.818897	0.00220545	4.34389	9.9076e-130	Consistent
BATF3	-0.743578	0.147154	1.18173	0.000248469	Inconsistent
NSL1	0.271328	0.0572129	1.2438	0.00300988	Inconsistent
TATDN3	0.109548	0.546113	0.627992	0.000725476	Inconsistent
FLVCR1	0.932185	0.00461078	1.69001	1.3206e-17	Consistent
VASH2	0.455226	0.756176	2.98427	0.00029163	Inconsistent
ANGEL2	-0.265203	0.168553	-0.0228546	0.876593	Not_Significant
RPS6KC1	0.255599	0.111782	0.651663	3.98461e-09	Inconsistent
PROX1	-0.431256	0.0245416	-0.493387	0.0229771	Consistent
SMYD2	0.753809	4.84904e-09	-0.702629	3.97488e-08	Opposite
PTPN14	-0.821617	0.000966779	1.82689	1.98759e-18	Opposite
CENPF	0.659676	0.173435	2.38849	9.8339e-16	Inconsistent
KCTD3	0.0396585	0.841957	0.374164	7.79121e-05	Inconsistent
USH2A	-0.466205	0.0475451	-1.47638	0.0709117	Inconsistent
ESRRG	-1.32867	0.0518131	-1.67164	3.15478e-14	Inconsistent
GPATCH2	0.283217	0.279415	-0.512847	0.000130743	Inconsistent
SPATA17	-0.840644	0.586138	-0.88669	0.326716	Not_Significant
RRP15	0.305336	0.149693	0.316566	0.0259583	Inconsistent
TGFB2	-0.379461	0.504422	3.53731	3.75061e-30	Inconsistent
LYPLAL1	0.74502	1.61735e-08	-0.292772	0.0472269	Opposite
SLC30A10	-0.506527	0.0373718	-1.92701	2.20427e-21	Consistent
BPNT1	0.576578	7.94493e-09	-0.603804	4.06653e-14	Opposite
IARS2	-0.148528	0.466858	-0.243081	0.00410645	Inconsistent
RAB3GAP2	0.140965	0.67261	0.320053	0.00185034	Inconsistent
MARK1	-0.5795	0.385875	2.18027	1.5408e-16	Inconsistent
C1orf115	0.373643	0.00380187	-0.0495253	0.70304	Inconsistent
HLX	-0.397864	0.288321	0.853841	6.70918e-05	Inconsistent
DUSP10	-0.955828	2.72469e-05	0.735235	0.000476968	Opposite
TAF1A	-0.0260423	0.962051	0.0292685	0.874077	Not_Significant
MIA3	-0.0982661	0.620981	-0.696173	1.68441e-11	Inconsistent
AIDA	-0.497268	0.0129118	0.731251	1.68468e-09	Opposite
BROX	0.0977869	0.776524	0.0725238	0.543355	Not_Significant
DISP1	-0.454789	0.0605378	1.01738	9.4488e-08	Inconsistent
TLR5	0.0706174	0.878031	-2.00422	2.68239e-22	Inconsistent
SUSD4	3.77058	3.61196e-09	-3.51989	9.68063e-58	Opposite
CAPN8	-1.89386	0.222407	-5.24188	4.13435e-16	Inconsistent
CAPN2	0.405755	0.0666385	0.0488819	0.65809	Not_Significant
TP53BP2	-0.0317241	0.885921	0.158585	0.231707	Not_Significant
FBXO28	-0.332298	0.0323169	0.134829	0.312451	Inconsistent
DEGS1	-0.313525	0.0336683	0.0946185	0.390905	Inconsistent
NVL	-0.0847335	0.682833	-0.22198	0.0222098	Inconsistent
CNIH4	0.681306	7.17449e-09	0.20065	0.197553	Inconsistent
WDR26	0.156523	0.310216	-0.168562	0.2706	Not_Significant
DNAH14	0.585419	0.157478	0.850793	0.401123	Not_Significant
LBR	-0.964717	1.01982e-10	0.602228	1.19263e-05	Opposite
ENAH	-0.236504	0.301281	3.36068	2.82929e-29	Inconsistent
SRP9	0.658482	1.49657e-10	-0.344239	2.14177e-05	Opposite
EPHX1	-0.220441	0.3117	-0.26342	0.0486436	Inconsistent
TMEM63A	0.274017	0.165646	-0.479011	0.000260188	Inconsistent
LEFTY1	0.87353	0.200615	0.563249	0.321203	Not_Significant
PYCR2	-0.0547936	0.806905	0.668075	0.000633375	Inconsistent
SDE2	-0.600143	0.00206261	-0.0766264	0.676896	Inconsistent
ACBD3	-0.275272	0.178648	0.074992	0.642727	Not_Significant
LIN9	-0.193509	0.648778	0.713613	0.0124104	Inconsistent
PARP1	-0.422868	0.000139853	0.0979203	0.445122	Inconsistent
STUM	-0.972822	0.167727	1.37909	0.0353493	Inconsistent
ITPKB	-0.976292	5.70569e-07	0.653364	1.96932e-07	Opposite
PSEN2	0.308073	0.0883325	-0.325477	0.00603091	Inconsistent
COQ8A	-0.0508156	0.787546	-0.915748	1.79829e-09	Inconsistent
CDC42BPA	-0.278523	0.100794	-0.353519	0.000241885	Inconsistent
SNAP47	-0.196624	0.34705	-0.681463	6.13552e-13	Inconsistent
JMJD4	0.311796	0.171897	-0.325589	0.0242578	Inconsistent
WNT9A	-2.93416	0.0193153	-0.483708	0.372701	Inconsistent
ARF1	-0.226157	0.192083	-0.107002	0.0924521	Not_Significant
C1orf35	0.0709662	0.900978	0.125247	0.608571	Not_Significant
MRPL55	0.372717	0.232876	-0.266691	0.024221	Inconsistent
GUK1	-0.0723302	0.82521	-0.584845	3.08108e-10	Inconsistent
GJC2	0.037876	0.961902	1.42118	1.13339e-05	Inconsistent
IBA57	-0.0770232	0.812993	-0.678721	9.24212e-10	Inconsistent
OBSCN	-1.10409	0.0211632	2.83955	2.87704e-07	Opposite
TRIM11	0.267377	0.321755	0.164615	0.248343	Not_Significant
RNF187	0.777736	0.362337	-0.317596	0.000680148	Inconsistent
RAB4A	0.113037	0.431406	0.21321	0.0956462	Not_Significant
CCSAP	0.180472	0.618798	1.45305	0.0106062	Inconsistent
ACTA1	-1.92537	0.402951	1.77162	0.394698	Not_Significant
NUP133	0.0256482	0.907763	0.178515	0.253467	Not_Significant
ABCB10	0.210735	0.392179	-0.751513	1.95535e-12	Inconsistent
TAF5L	0.00723692	0.961902	-0.130008	0.493696	Not_Significant
URB2	-0.0963183	0.751325	0.276459	0.0397431	Inconsistent
GALNT2	-0.118062	0.658891	-0.356858	0.422009	Not_Significant
COG2	0.120279	0.517489	-0.122157	0.235254	Not_Significant
AGT	0.125025	0.62623	-0.830372	2.24961e-17	Inconsistent
C1orf198	-0.221194	0.381386	0.230815	0.0977892	Not_Significant
TTC13	0.33426	0.0799824	-0.309208	0.000548243	Inconsistent
ARV1	0.442368	0.00132871	0.435621	0.0765417	Inconsistent
FAM89A	-0.0915571	0.74177	-0.0396477	0.863591	Not_Significant
TRIM67	0.31971	0.841511	-0.125283	0.956446	Not_Significant
C1orf131	0.399782	0.0474806	-0.703993	2.47364e-12	Opposite
GNPAT	0.529357	5.55193e-05	-0.661393	1.4493e-17	Opposite
EXOC8	-0.439564	0.0968338	0.0349564	0.862211	Not_Significant
SPRTN	0.0065879	0.982777	-0.0866942	0.598963	Not_Significant
EGLN1	-1.95795	9.8175e-10	-0.213085	0.0306707	Consistent
TSNAX	-0.0498094	0.892486	-0.088004	0.372142	Not_Significant
DISC1	-0.882878	0.0124841	1.5124	0.00163015	Opposite
SIPA1L2	-0.484909	0.264225	1.00345	6.77728e-08	Inconsistent
MAP10	-0.00836152	0.9815	0.392268	0.445149	Not_Significant
NTPCR	0.252059	0.143469	0.512598	0.00226573	Inconsistent
PCNX2	0.496314	0.42591	0.838645	0.208338	Not_Significant
MAP3K21	0.156198	0.664239	0.634922	0.000843352	Inconsistent
KCNK1	0.127729	0.769744	3.25821	2.08561e-15	Inconsistent
TARBP1	0.525065	0.0159383	0.974387	3.64162e-10	Consistent
IRF2BP2	-0.140527	0.423151	0.403083	0.361713	Not_Significant
TOMM20	0.329651	0.00365246	-0.212418	0.0622737	Inconsistent
RBM34	0.930585	0.240866	0.232244	0.0632051	Not_Significant
ARID4B	1.61712	0.00383779	-0.0709558	0.668018	Inconsistent
GGPS1	0.61025	0.000143185	-0.136172	0.416741	Inconsistent
TBCE	0.320871	0.81761	0.353762	0.000643415	Inconsistent
LYST	-0.776294	0.00367856	-0.309673	0.0395478	Consistent
NID1	-0.556942	0.000372058	1.93349	2.39857e-45	Opposite
GPR137B	-1.02331	8.04219e-08	3.89306	1.39066e-127	Opposite
ERO1B	0.20523	0.331621	-1.04581	1.66228e-08	Inconsistent
EDARADD	-0.169652	0.797747	1.94834	0.00332039	Inconsistent
LGALS8	-0.162491	0.403288	-0.597239	3.33572e-06	Inconsistent
HEATR1	-0.449385	0.00109677	0.317801	0.00133179	Opposite
ACTN2	-0.633512	0.559925	1.96931	0.2771	Not_Significant
MTR	-1.01814	3.19009e-09	0.33255	0.00362281	Opposite
CHRM3	-0.460447	0.620732	1.64592	1.29067e-10	Inconsistent
GREM2	0.181084	0.393388	-0.976926	0.122661	Not_Significant
RGS7	0.323683	0.921428	-1.03615	0.626792	Not_Significant
FH	0.0149802	0.93845	-1.34685	5.45902e-16	Inconsistent
KMO	-0.00124533	0.997789	-1.21333	9.55818e-39	Inconsistent
OPN3	-0.0265033	0.908812	-0.925582	0.0103676	Inconsistent
CHML	0.394151	0.238288	0.26685	0.317775	Not_Significant
EXO1	1.57092	0.0256975	1.273	0.0420578	Consistent
SDCCAG8	0.714771	0.674673	0.184322	0.216378	Not_Significant
AKT3	-1.05014	0.464544	1.20758	8.87074e-13	Inconsistent
ZBTB18	-0.0392417	0.901491	0.0518773	0.755499	Not_Significant
DESI2	0.318569	0.0529473	-0.0652596	0.675693	Not_Significant
COX20	0.182014	0.125522	-0.0692719	0.905524	Not_Significant
HNRNPU	-0.265024	0.0105348	-0.234195	0.0184652	Consistent
EFCAB2	-0.0574228	0.888892	-0.282225	0.210552	Not_Significant
KIF26B	-2.14844	0.0928764	1.66876	2.88299e-07	Inconsistent
SMYD3	0.169566	0.518191	0.665866	0.000612573	Inconsistent
TFB2M	0.490877	0.00242985	-0.926398	4.30102e-18	Opposite
CNST	-0.217085	0.256565	-0.858835	1.2856e-05	Inconsistent
SCCPDH	0.197037	0.126126	0.6708	0.0184652	Inconsistent
AHCTF1	-0.312482	0.115304	-0.640243	1.21306e-08	Inconsistent
ZNF669	0.432997	0.243788	-1.05843	0.000103073	Inconsistent
ZNF124	-0.105738	0.826774	1.45352	0.434632	Not_Significant
ZNF496	0.243288	0.211493	-0.547984	7.44408e-08	Inconsistent
NLRP3	-1.11473	0.00902336	0.868566	0.00270443	Opposite
SH3BP5L	0.00994477	0.96306	-0.340615	0.00895342	Inconsistent
ZNF672	0.0218573	0.925177	-0.557023	5.87185e-05	Inconsistent
ZNF692	0.412199	0.400509	0.0881297	0.708725	Not_Significant
FAM110C	0.240173	0.357462	0.485098	0.118586	Not_Significant
SH3YL1	0.434544	0.132382	0.323286	0.0805329	Not_Significant
ACP1	0.28013	0.0129896	-0.301378	0.0014486	Opposite
PXDN	-0.864654	5.21242e-05	0.5532	0.00234886	Opposite
EIPR1	-0.352019	0.0402651	0.710976	6.64786e-05	Opposite
TRAPPC12	-2.00471	2.15948e-07	-0.211483	0.0712799	Inconsistent
ADI1	-1.60693	2.38325e-10	-0.815925	5.77354e-20	Consistent
RNASEH1	-0.0861859	0.669578	0.605982	0.00011768	Inconsistent
RPS7	0.88983	3.44949e-08	0.0212405	0.839907	Inconsistent
COLEC11	-0.556789	0.134251	0.0993856	0.697999	Not_Significant
CMPK2	-0.325015	0.294992	-0.388626	0.128576	Not_Significant
RSAD2	-0.563052	0.0648048	-0.33072	0.121355	Not_Significant
RNF144A	-1.20975	3.44995e-08	0.371819	0.202986	Inconsistent
ID2	0.0470876	0.815602	-0.965884	6.0912e-12	Inconsistent
KIDINS220	-0.373739	0.0183877	-0.134495	0.0948768	Inconsistent
MBOAT2	-0.0489719	0.911509	3.011	0.00176832	Inconsistent
ASAP2	-0.965471	6.90471e-06	-0.0703148	0.820893	Inconsistent
ITGB1BP1	0.348471	0.0466214	0.397341	0.00536597	Consistent
CPSF3	0.267896	0.113888	-0.0989837	0.359842	Not_Significant
IAH1	0.648119	6.75003e-08	-0.671368	2.0195e-14	Opposite
ADAM17	-0.462411	0.00573814	0.579697	3.79962e-08	Opposite
YWHAQ	-0.0829405	0.517224	0.200393	0.0522645	Not_Significant
TAF1B	-0.425332	0.137281	0.919988	7.28536e-07	Inconsistent
GRHL1	0.727041	0.0185804	1.18483	7.73637e-06	Consistent
KLF11	-0.0509378	0.867506	-0.874883	6.63901e-11	Inconsistent
CYS1	0.689212	0.132985	0.664492	0.0010259	Inconsistent
RRM2	1.77853	2.48504e-05	1.24082	1.04017e-08	Consistent
HPCAL1	-0.678658	0.00348006	0.914422	5.94671e-11	Opposite
ODC1	0.313789	0.0801249	-0.647707	1.54911e-12	Inconsistent
NOL10	-0.0332577	0.883527	0.250363	0.13296	Not_Significant
ATP6V1C2	-0.398891	0.764399	-0.035121	0.983253	Not_Significant
PDIA6	0.289069	0.274647	-0.584272	0.000575641	Inconsistent
SLC66A3	0.466808	0.0166125	3.09126	1.8554e-37	Consistent
ROCK2	-0.829529	1.18338e-06	0.590472	7.11877e-07	Opposite
E2F6	0.460373	0.0903913	-0.409458	4.86693e-05	Inconsistent
GREB1	-1.23183	1.25174e-06	5.45171	3.19672e-08	Opposite
LPIN1	-0.305804	0.188284	0.394049	0.0338812	Inconsistent
TRIB2	-0.876744	1.2803e-06	1.41135	4.38144e-14	Opposite
LRATD1	-0.789566	0.1453	-0.325116	0.417523	Not_Significant
NBAS	-0.105706	0.653513	-0.100703	0.522098	Not_Significant
DDX1	0.315595	0.000241288	0.0448119	0.745652	Inconsistent
MYCN	0.320354	0.845568	1.76363	8.97323e-05	Inconsistent
FAM49A	-1.15644	6.38118e-09	0.958318	4.98218e-14	Opposite
SMC6	0.177802	0.57599	0.250378	0.162836	Not_Significant
GEN1	0.703644	0.0401427	-0.00623594	0.988538	Inconsistent
KCNS3	-0.376868	0.549011	0.741141	0.385369	Not_Significant
RDH14	0.667766	2.15191e-07	-0.5912	1.15434e-07	Opposite
TTC32	0.258811	0.585898	-0.3598	0.00719873	Inconsistent
WDR35	-0.391282	0.10088	1.04908	3.05084e-09	Inconsistent
LAPTM4A	0.0715895	0.587002	-0.159139	0.00584095	Inconsistent
SDC1	0.287982	0.257777	-1.07008	2.79967e-22	Inconsistent
PUM2	-0.0882555	0.623661	-0.141661	0.183189	Not_Significant
RHOB	0.102794	0.740564	1.31058	1.40819e-29	Inconsistent
HS1BP3	0.276611	0.0815958	0.172106	0.309472	Not_Significant
GDF7	-0.497488	0.0550466	3.80153	0.00537073	Inconsistent
LDAH	0.400718	0.0195698	-1.23975	1.63056e-55	Opposite
APOB	-0.399827	0.0870161	-0.929284	1.88141e-12	Inconsistent
KLHL29	1.18808	0.0227295	2.28198	2.1122e-06	Consistent
ATAD2B	-0.0215134	0.958657	-0.294225	0.0356634	Inconsistent
UBXN2A	0.48371	0.000238554	-0.721974	7.10355e-12	Opposite
MFSD2B	0.772014	0.202452	0.259699	0.665518	Not_Significant
WDCP	-0.245796	0.276172	-0.788066	6.11024e-08	Inconsistent
FKBP1B	1.20776	0.0633988	1.99383	6.20353e-07	Inconsistent
SF3B6	0.633341	1.36808e-08	-0.254022	0.0964232	Inconsistent
FAM228B	0.277273	0.592215	-1.17508	0.00118052	Inconsistent
PFN4	0.852254	0.345617	-1.13807	0.219505	Not_Significant
FAM228A	0.626135	0.603659	-2.19891	0.000707929	Inconsistent
ITSN2	0.36867	0.320918	0.114348	0.228022	Not_Significant
NCOA1	-0.195817	0.0559909	-0.125237	0.224416	Not_Significant
PTRHD1	-0.207019	0.353153	-0.597087	0.00286855	Inconsistent
CENPO	-1.22542	1.35596e-05	0.598923	0.0147738	Opposite
ADCY3	-0.358303	0.203342	2.00488	1.48301e-22	Inconsistent
DNAJC27	-0.0434732	0.935132	2.11601	2.44074e-10	Inconsistent
EFR3B	-0.873795	0.141741	1.71273	5.2994e-06	Inconsistent
POMC	-0.990859	0.178436	-0.450091	0.7256	Not_Significant
DNMT3A	0.0074863	0.983779	1.21673	2.40269e-55	Inconsistent
DTNB	-0.253129	0.173167	-0.381156	0.000697665	Inconsistent
ASXL2	-0.410091	0.0260678	0.0238864	0.880877	Inconsistent
KIF3C	-1.05719	0.00375413	1.86277	8.11278e-11	Opposite
RAB10	-0.00595069	0.973173	-0.168075	0.0689655	Not_Significant
HADHA	-0.201163	0.269961	-1.30377	6.62809e-29	Inconsistent
HADHB	-0.0814723	0.655234	-1.28046	3.04577e-21	Inconsistent
SELENOI	0.0783442	0.772375	-0.916106	2.44015e-15	Inconsistent
KCNK3	-1.03945	0.0622892	-0.959278	0.0751158	Not_Significant
SLC35F6	-0.124934	0.453828	0.774685	3.01592e-13	Inconsistent
CENPA	2.01192	0.0457005	0.851759	1.75496e-05	Consistent
MAPRE3	-0.293088	0.10268	-0.611503	1.3401e-09	Inconsistent
TMEM214	0.34002	0.102275	-0.18424	0.149562	Not_Significant
AGBL5	0.102133	0.63015	0.16233	0.248153	Not_Significant
EMILIN1	-0.62421	0.0860044	1.61709	2.57573e-18	Inconsistent
KHK	0.0929475	0.704767	-0.950307	4.104e-10	Inconsistent
CGREF1	0.373574	0.420514	-0.332884	0.616585	Not_Significant
PREB	0.669274	0.000128102	-0.271574	0.0160379	Opposite
TCF23	-0.945845	0.625003	2.32453	0.0149092	Inconsistent
SLC5A6	0.115961	0.736696	0.701657	2.128e-05	Inconsistent
ATRAID	0.407755	0.0135745	-0.43714	3.23111e-06	Opposite
CAD	-0.306017	0.0629448	0.44969	0.0626476	Not_Significant
MPV17	0.0132486	0.954934	-0.0887666	0.497298	Not_Significant
GTF3C2	0.0238754	0.898625	-0.0552433	0.676667	Not_Significant
EIF2B4	0.472312	0.000508149	0.0313204	0.854695	Inconsistent
SNX17	0.491548	0.00305735	0.518128	3.26276e-05	Consistent
ZNF513	0.112775	0.729708	0.197559	0.247506	Not_Significant
PPM1G	0.205003	0.124641	-0.250722	0.018218	Inconsistent
NRBP1	0.092014	0.587126	-0.0856011	0.419559	Not_Significant
KRTCAP3	-0.239893	0.503219	0.84345	0.00291703	Inconsistent
IFT172	-0.273611	0.159341	-0.094241	0.519811	Not_Significant
FNDC4	0.413849	0.130825	-0.505926	0.000182811	Inconsistent
GCKR	0.0683135	0.736314	-0.406737	0.000186845	Inconsistent
ZNF512	0.000352673	0.999771	0.445026	0.000572272	Inconsistent
GPN1	0.537578	0.000266442	0.0702399	0.698694	Inconsistent
SUPT7L	0.180707	0.180004	-0.473204	0.000145426	Inconsistent
SLC4A1AP	-0.0906355	0.602931	-0.0648966	0.61272	Not_Significant
MRPL33	0.0156812	0.949756	-0.238041	0.167155	Not_Significant
RBKS	0.21529	0.0494063	-0.625788	4.31169e-06	Opposite
BABAM2	-0.0717687	0.755749	-0.13524	0.307888	Not_Significant
FOSL2	-0.303171	0.108015	0.230341	0.206573	Not_Significant
PLB1	-1.59623	3.78473e-05	-0.219658	0.928341	Inconsistent
PPP1CB	0.256598	0.369065	-0.39574	0.00504242	Inconsistent
WDR43	-0.367822	0.046329	0.126441	0.418028	Inconsistent
CLIP4	-1.22746	0.00217655	1.30172	0.00331376	Opposite
YPEL5	0.100497	0.388344	-0.636586	7.76475e-07	Inconsistent
LBH	-0.503986	0.0376789	1.89183	4.25616e-43	Opposite
LCLAT1	-0.304692	0.291039	-0.409292	0.000531992	Inconsistent
GALNT14	-1.04269	0.00434921	-3.28046	0.00507682	Consistent
EHD3	-1.31748	7.73819e-07	-0.933367	1.94123e-10	Consistent
XDH	0.135883	0.55122	0.537097	0.00012148	Inconsistent
SRD5A2	1.06921	0.000198195	1.06799	0.00104233	Consistent
MEMO1	2.00475	0.00108114	-0.27294	0.0670474	Inconsistent
DPY30	0.676628	1.1994e-09	0.0219434	0.913103	Inconsistent
SPAST	-0.107498	0.691549	-0.447805	1.56363e-05	Inconsistent
SLC30A6	0.300687	0.0756438	-0.316421	0.0177996	Inconsistent
NLRC4	-1.11685	0.0229076	1.52497	5.31334e-09	Opposite
YIPF4	0.422171	0.0365301	-0.520109	7.24937e-07	Opposite
BIRC6	-1.10317	0.000196198	-0.306172	0.00431888	Consistent
TTC27	-0.256622	0.145434	0.0113188	0.954561	Not_Significant
LTBP1	-0.387386	0.0787571	2.26304	2.262e-21	Inconsistent
RASGRP3	-0.259157	0.244919	-0.302075	0.104124	Not_Significant
FAM98A	0.191741	0.28622	-0.144056	0.155557	Not_Significant
CRIM1	-0.986034	7.34668e-05	0.397367	0.000120653	Opposite
FEZ2	0.0972141	0.468874	-0.172708	0.0772973	Not_Significant
STRN	-0.746289	1.37176e-05	0.13409	0.282861	Inconsistent
HEATR5B	-0.902096	5.92008e-08	-0.129224	0.368507	Inconsistent
GPATCH11	0.0363341	0.898187	0.127739	0.430082	Not_Significant
EIF2AK2	0.00697671	0.979247	-0.164148	0.248693	Not_Significant
CEBPZ	0.591729	2.87912e-06	-0.343575	0.00066301	Opposite
NDUFAF7	-0.238128	0.229037	-0.0377759	0.820893	Not_Significant
PRKD3	-0.0974023	0.629574	-0.654933	4.48865e-05	Inconsistent
QPCT	-0.13464	0.828544	0.296554	0.071114	Not_Significant
CDC42EP3	0.233208	0.426393	1.70522	8.08587e-17	Inconsistent
RMDN2	0.219898	0.170095	-0.188519	0.238252	Not_Significant
CYP1B1	0.181197	0.552174	2.63724	1.13046e-16	Inconsistent
ATL2	-0.128611	0.402472	-1.26053	2.65398e-21	Inconsistent
HNRNPLL	0.184338	0.248973	0.220148	0.0261923	Inconsistent
GALM	-0.0617009	0.766717	-0.6406	8.92645e-11	Inconsistent
SRSF7	0.335415	0.0140556	0.302154	0.0150103	Consistent
GEMIN6	0.312062	0.0285294	-0.204367	0.414669	Inconsistent
DHX57	-0.0692153	0.760749	0.48274	0.000475963	Inconsistent
MORN2	0.767077	0.00064461	-0.101126	0.740707	Inconsistent
SOS1	-0.415419	0.00793853	-0.837961	1.24373e-12	Consistent
MAP4K3	-0.0955448	0.722566	0.275352	0.0198443	Inconsistent
TMEM178A	0.862867	0.248224	2.92216	6.84689e-14	Inconsistent
THUMPD2	0.295505	0.399265	0.739909	0.0229993	Inconsistent
SLC8A1	-1.51913	1.07927e-10	1.99774	1.02847e-16	Opposite
PKDCC	0.28985	0.355987	0.128726	0.775757	Not_Significant
EML4	-0.362166	0.00560685	0.328232	0.001948	Opposite
COX7A2L	0.105537	0.529851	-0.355377	1.22163e-05	Inconsistent
MTA3	-0.257877	0.0333206	0.595783	2.90075e-10	Opposite
HAAO	-0.759007	0.000620505	-1.08246	6.97479e-21	Consistent
ZFP36L2	0.0974197	0.615018	0.406382	0.00443969	Inconsistent
THADA	0.362123	0.0109228	-0.271654	0.128611	Inconsistent
PLEKHH2	-0.377329	0.566187	1.04913	4.65185e-06	Inconsistent
DYNC2LI1	0.861639	3.78473e-05	2.60345	3.60978e-14	Consistent
ABCG5	0.350086	0.0050462	-0.545013	0.000961095	Opposite
ABCG8	0.0273295	0.911088	-0.770349	2.6025e-07	Inconsistent
LRPPRC	-0.289083	0.0278331	-0.786784	3.22768e-17	Consistent
PPM1B	0.570423	2.87311e-05	-0.564601	1.6421e-13	Opposite
SLC3A1	-0.737139	0.209687	0.406502	0.0571886	Not_Significant
PREPL	-0.0957397	0.580948	-0.19926	0.067732	Not_Significant
CAMKMT	-0.0895004	0.786805	1.05755	0.00135402	Inconsistent
SRBD1	0.0634749	0.733925	-0.29506	0.149421	Not_Significant
PRKCE	1.98987	1.03327e-08	-0.83272	1.04973e-11	Opposite
EPAS1	-0.674769	1.69214e-08	-0.82541	5.13128e-11	Consistent
RHOQ	0.303472	0.169711	1.13445	8.1454e-18	Inconsistent
PIGF	0.509713	0.0242539	0.239204	0.501666	Inconsistent
CRIPT	0.0261607	0.889899	-0.200899	0.109575	Not_Significant
SOCS5	0.0891869	0.738822	0.606235	8.84358e-06	Inconsistent
MCFD2	0.427202	0.0207432	-0.3664	3.33282e-06	Opposite
TTC7A	0.347923	0.138609	-0.00692055	0.975766	Not_Significant
EPCAM	-0.131572	0.842794	4.29324	1.09291e-81	Inconsistent
MSH2	0.136071	0.567598	0.573544	0.000677821	Inconsistent
MSH6	0.0944847	0.586938	0.155011	0.23127	Not_Significant
FBXO11	-0.225279	0.153503	-0.114915	0.592423	Not_Significant
FOXN2	-0.706909	0.0136679	0.0397012	0.786248	Inconsistent
PPP1R21	-0.300439	0.039855	0.287016	0.00526978	Opposite
STON1	-0.788741	0.0416953	0.515995	0.029424	Opposite
NRXN1	-0.611227	0.539943	0.808563	0.00136331	Inconsistent
ASB3	0.109171	0.69084	-0.170936	0.347325	Not_Significant
CHAC2	0.875575	0.0138255	-0.425561	0.0018333	Opposite
ERLEC1	0.694678	1.85191e-09	-0.308293	0.0303482	Opposite
PSME4	0.0388293	0.8451	-0.697516	1.90099e-09	Inconsistent
ACYP2	-0.0187642	0.922593	0.635766	0.10401	Not_Significant
SPTBN1	-1.03043	2.19355e-08	0.321416	0.00219978	Opposite
EML6	0.251146	0.757785	0.467084	0.159035	Not_Significant
RTN4	0.38518	0.0024253	0.617179	6.05513e-10	Consistent
RPS27A	0.956494	4.52518e-12	0.0186913	0.917521	Inconsistent
MTIF2	0.210316	0.0653181	-0.432233	0.00090157	Inconsistent
CCDC88A	1.25535	0.00873241	2.14753	3.06947e-23	Consistent
CFAP36	0.720831	0.000353257	0.172962	0.397197	Inconsistent
PPP4R3B	0.0126741	0.95176	-0.369322	0.00277156	Inconsistent
PNPT1	0.306137	0.0212849	-0.176882	0.272545	Inconsistent
EFEMP1	0.506588	0.32762	1.39576	1.8562e-21	Inconsistent
VRK2	-0.0760259	0.697298	0.540183	0.0039611	Inconsistent
FANCL	0.200095	0.501715	-0.193834	0.514622	Not_Significant
BCL11A	0.0868761	0.924743	1.86109	0.000123178	Inconsistent
PAPOLG	-0.118599	0.711791	0.00151925	0.996462	Not_Significant
REL	-0.641426	0.122112	0.496267	0.000308748	Inconsistent
PUS10	-0.0495022	0.86492	-0.652016	5.58356e-07	Inconsistent
PEX13	-0.0664453	0.689557	-1.05659	8.85045e-21	Inconsistent
KIAA1841	-0.0895505	0.89566	-0.0757308	0.721147	Not_Significant
USP34	-0.542416	0.00500086	-0.379658	0.0017048	Consistent
XPO1	0.25627	0.22266	0.219415	0.169016	Not_Significant
FAM161A	0.205736	0.70435	0.870564	0.000701726	Inconsistent
CCT4	0.635532	9.93789e-13	-0.388404	8.25095e-07	Opposite
COMMD1	0.509668	0.00132171	-0.320219	0.0227103	Opposite
B3GNT2	-0.428698	0.00227161	-0.332524	0.140487	Inconsistent
TMEM17	0.515246	0.118504	0.533306	0.232836	Not_Significant
EHBP1	0.00432939	0.982592	-0.0751404	0.699452	Not_Significant
WDPCP	1.07149	0.000691752	0.478676	0.0789337	Inconsistent
MDH1	0.581136	1.252e-05	-0.972304	7.37878e-31	Opposite
UGP2	0.31398	0.0869752	-0.158581	0.297784	Not_Significant
VPS54	0.115788	0.598717	-0.457733	0.000765065	Inconsistent
PELI1	-0.536949	0.0035313	-0.139519	0.396889	Inconsistent
LGALSL	0.0587424	0.83109	-0.366807	0.0821009	Not_Significant
AFTPH	0.358702	0.00404916	-0.138318	0.207296	Inconsistent
SERTAD2	-0.426707	0.00565883	-0.493868	0.000149644	Consistent
SLC1A4	0.0243	0.95176	1.47278	8.76524e-10	Inconsistent
CEP68	-0.329366	0.0489351	-0.536077	2.69719e-08	Consistent
RAB1A	0.373973	0.00130034	-0.490485	1.33935e-05	Opposite
ACTR2	-0.216678	0.136184	0.338158	0.00200148	Inconsistent
SPRED2	-0.161081	0.525111	-0.154892	0.392648	Not_Significant
ETAA1	-0.0385539	0.914938	-0.208064	0.386865	Not_Significant
C1D	-0.139549	0.358615	-0.193678	0.172922	Not_Significant
WDR92	0.250568	0.588348	-0.266173	0.176963	Not_Significant
PNO1	0.708213	9.44842e-05	-0.265211	0.0334751	Opposite
PPP3R1	-0.0322806	0.91546	-0.102932	0.436666	Not_Significant
CNRIP1	-0.58411	0.00150426	1.13697	0.0006389	Opposite
PLEK	-0.567438	0.0644774	2.8058	2.3161e-61	Inconsistent
FBXO48	-0.359497	0.0938112	2.04176	0.0574676	Not_Significant
APLF	0.0608769	0.868831	0.080383	0.798007	Not_Significant
PROKR1	0.804118	0.614491	4.47466	3.31372e-11	Inconsistent
ARHGAP25	-0.877191	1.64695e-05	3.11426	3.92548e-111	Opposite
BMP10	-1.12479	8.34943e-06	-0.949879	2.57969e-05	Consistent
ANTXR1	-0.727464	0.0032932	1.78149	3.10933e-13	Opposite
GFPT1	0.240445	0.240866	-0.0498194	0.848877	Not_Significant
NFU1	0.491333	8.09991e-05	-0.189447	0.105203	Inconsistent
AAK1	-0.478666	0.136201	0.0962911	0.387512	Not_Significant
ANXA4	0.224638	0.0902832	1.46904	1.02798e-73	Inconsistent
GMCL1	0.156315	0.45195	0.274845	0.0475633	Inconsistent
SNRNP27	-0.763712	4.49069e-06	0.0608661	0.734221	Inconsistent
MXD1	-0.251066	0.461184	0.494376	0.0122605	Inconsistent
ASPRV1	0.5054	0.2987	3.24994	0.000508809	Inconsistent
PCBP1	-0.23823	0.0267883	-0.272794	0.0299556	Consistent
C2orf42	0.0741369	0.746709	-0.309625	0.0132084	Inconsistent
TIA1	0.301446	0.386817	0.95028	3.68616e-09	Inconsistent
PCYOX1	-0.151669	0.322318	-0.392415	2.35077e-05	Inconsistent
FAM136A	0.6316	7.3088e-06	-0.953132	6.61791e-27	Opposite
TGFA	0.0474791	0.937434	0.844216	2.09612e-11	Inconsistent
CLEC4F	-0.818539	0.255854	-1.74722	9.15354e-23	Inconsistent
CD207	0.107026	0.9067	1.47223	1.20483e-12	Inconsistent
ANKRD53	-0.176264	0.796196	-0.953643	0.457968	Not_Significant
TEX261	0.414151	0.0397088	-0.230624	0.00869712	Opposite
NAGK	0.0189597	0.934295	0.953485	4.09948e-25	Inconsistent
MCEE	0.313014	0.0341254	-0.681284	1.71777e-11	Opposite
MPHOSPH10	0.348969	0.0447482	0.312136	0.0456695	Consistent
PAIP2B	-0.456119	0.013978	-0.139527	0.377149	Inconsistent
ZNF638	-0.183802	0.257052	-0.361677	0.00168018	Inconsistent
DYSF	-1.24737	1.4994e-12	-0.70298	3.36725e-08	Consistent
CYP26B1	-1.63303	0.00438975	-1.74118	5.92011e-05	Consistent
EXOC6B	-0.634673	3.6518e-05	0.391001	0.00331597	Opposite
SPR	0.464737	0.00296653	-0.23539	0.0360297	Opposite
SFXN5	0.28493	0.108338	-0.0837854	0.544187	Not_Significant
RAB11FIP5	-0.544629	0.00339508	3.49161	4.48872e-88	Opposite
SMYD5	0.0243836	0.933632	0.330142	0.0127315	Inconsistent
PRADC1	0.660029	9.06771e-05	-0.444874	0.0198628	Opposite
CCT7	0.195641	0.214717	-0.315146	1.74587e-05	Inconsistent
ALMS1	-0.520203	0.0295873	0.335518	0.257996	Inconsistent
NAT8	0.72189	0.0306313	-0.0910565	0.479336	Inconsistent
NAT8B	1.15814	0.0550012	-0.522554	0.000528585	Inconsistent
TPRKB	0.555533	5.58515e-05	-0.883453	2.70978e-16	Opposite
DUSP11	0.211136	0.12895	-0.291653	0.000190727	Inconsistent
STAMBP	0.351167	0.00440359	-0.125271	0.49629	Inconsistent
ACTG2	0.86494	0.501642	-1.04253	0.392366	Not_Significant
DGUOK	0.38467	0.0153669	-0.107212	0.484285	Inconsistent
TET3	0.147129	0.596764	0.239532	0.0307014	Inconsistent
BOLA3	0.245258	0.26073	-0.675849	3.87255e-20	Inconsistent
MOB1A	-0.045615	0.838829	0.241168	0.00829394	Inconsistent
MTHFD2	0.60719	0.141719	2.07214	7.20617e-17	Inconsistent
SLC4A5	0.562956	0.789609	2.94446	0.0233964	Inconsistent
DCTN1	-0.315085	0.0544478	0.404753	3.79501e-05	Inconsistent
C2orf81	0.898902	0.504478	-0.667326	0.00263168	Inconsistent
WDR54	0.141998	0.788528	0.396891	0.340704	Not_Significant
RTKN	-0.0537433	0.845965	0.943157	1.67195e-10	Inconsistent
INO80B	1.29483	0.0694189	0.11074	0.621559	Not_Significant
WBP1	0.804934	0.0292229	-0.0940548	0.591638	Inconsistent
MOGS	-0.243532	0.177393	-0.474579	0.000974046	Inconsistent
CCDC142	0.697225	0.108693	-1.80511	0.276142	Not_Significant
LBX2	-0.15841	0.775687	0.397606	0.685959	Not_Significant
PCGF1	-0.281379	0.126609	0.130332	0.512764	Not_Significant
AUP1	0.210191	0.382463	-0.398795	2.80557e-05	Inconsistent
HTRA2	0.363402	0.00736311	0.469375	0.000650412	Consistent
LOXL3	-1.08819	0.00360629	1.5995	8.28412e-22	Opposite
DOK1	-0.503978	0.0700099	2.11553	3.58406e-33	Inconsistent
M1AP	-0.3607	0.765947	1.32501	0.0643609	Not_Significant
SEMA4F	-0.0273719	0.959165	0.793331	0.556849	Not_Significant
HK2	-1.22315	0.0169626	1.70477	5.10048e-25	Opposite
POLE4	0.800749	7.87756e-06	-0.593159	1.11763e-09	Opposite
EVA1A	0.497703	0.00333484	-1.15672	2.10555e-23	Opposite
MRPL19	0.114094	0.484616	-0.314911	0.0124316	Inconsistent
GCFC2	0.117971	0.62623	0.376848	0.10096	Not_Significant
SUCLG1	-0.240282	0.110633	-1.05014	6.33953e-26	Inconsistent
DNAH6	-0.860796	0.0113653	2.85892	0.0772157	Inconsistent
KCMF1	-0.0494684	0.720518	-0.489153	3.88277e-06	Inconsistent
TCF7L1	-1.55788	2.37448e-18	-0.454339	0.0111723	Consistent
RETSAT	0.198016	0.256399	-3.31283	1.23152e-45	Inconsistent
ELMOD3	0.598515	0.000241288	-1.65409	7.60635e-48	Opposite
CAPG	1.36809	9.74175e-05	4.60568	4.49081e-197	Consistent
MAT2A	-0.124858	0.624873	-0.142328	0.186466	Not_Significant
GGCX	-0.215186	0.214262	-0.451644	8.03282e-06	Inconsistent
VAMP8	0.901904	9.36017e-10	-0.343213	0.00284672	Opposite
VAMP5	0.0873722	0.76714	1.09183	4.17529e-15	Inconsistent
RNF181	0.206331	0.262489	0.161352	0.202954	Not_Significant
TMEM150A	-0.436567	0.0233542	-0.373731	0.0133362	Consistent
USP39	0.234925	0.0934025	-0.143634	0.284144	Not_Significant
C2orf68	-0.222798	0.0639723	-0.655584	1.28164e-13	Inconsistent
ATOH8	0.0498615	0.924659	-0.590187	0.00301848	Inconsistent
ST3GAL5	0.492601	0.00481409	-1.81923	4.33522e-16	Opposite
POLR1A	0.0220968	0.912182	0.125778	0.370319	Not_Significant
PTCD3	-0.046939	0.793679	-0.545916	5.45531e-06	Inconsistent
IMMT	-0.126381	0.331981	-0.484181	9.86316e-10	Inconsistent
MRPL35	0.281163	0.0724948	-0.414688	0.000222131	Inconsistent
REEP1	-0.195681	0.609732	0.294245	0.455381	Not_Significant
KDM3A	-0.0126734	0.958514	-0.14057	0.234997	Not_Significant
CHMP3	-0.252523	0.158535	0.0221916	0.818057	Not_Significant
RNF103	-0.0125965	0.945931	-1.10691	5.89091e-40	Inconsistent
RMND5A	0.155231	0.504074	-0.723707	1.72821e-08	Inconsistent
CD8A	-0.162361	0.729821	2.2391	0.00345905	Inconsistent
CD8B	0.240186	0.728118	2.49228	2.29062e-09	Inconsistent
KRCC1	0.619599	0.000195946	-0.0667306	0.690734	Inconsistent
SMYD1	-1.67304	0.389374	-1.27492	3.46173e-14	Inconsistent
FABP1	1.56549	7.54813e-12	-1.97672	4.68537e-44	Opposite
THNSL2	0.328576	0.484955	-0.102677	0.334875	Not_Significant
EIF2AK3	0.269487	0.217592	0.541149	0.0129186	Inconsistent
RPIA	-0.0667131	0.803902	0.481546	0.00750626	Inconsistent
MAL	-0.764159	0.369656	3.62328	1.67993e-22	Inconsistent
MRPS5	0.344257	0.0115373	-0.246637	0.0196495	Opposite
ZNF2	-0.373198	0.100714	-0.199868	0.29174	Not_Significant
PROM2	-0.660066	0.45798	2.32776	0.0450249	Inconsistent
KCNIP3	-0.162898	0.695681	1.89051	4.26912e-06	Inconsistent
GPAT2	0.0218652	0.981193	0.114548	0.732256	Not_Significant
ADRA2B	-0.287866	0.24401	0.608026	0.0254571	Inconsistent
DUSP2	-0.258148	0.772375	2.14756	7.64395e-10	Inconsistent
STARD7	-0.0167827	0.936096	-0.500864	1.23999e-07	Inconsistent
TMEM127	-0.105159	0.518821	-0.216265	0.00652565	Inconsistent
CIAO1	-0.0495581	0.670321	-0.367551	0.000224044	Inconsistent
SNRNP200	-0.580693	3.21359e-05	-0.00762204	0.955947	Inconsistent
ITPRIPL1	-0.511173	0.379761	1.16759	8.73868e-18	Inconsistent
NCAPH	0.617519	0.298627	1.70437	1.38289e-06	Inconsistent
NEURL3	0.150201	0.792999	1.98657	4.45895e-50	Inconsistent
ARID5A	-0.0979401	0.735837	1.11953	0.00077408	Inconsistent
KANSL3	-0.186878	0.240404	-0.377459	0.000475977	Inconsistent
LMAN2L	0.348002	0.0221449	-0.959608	6.73953e-18	Opposite
CNNM4	-0.589835	0.00368669	-0.955904	1.79025e-07	Consistent
CNNM3	-0.496616	0.000109908	-0.228617	0.105356	Inconsistent
ANKRD23	0.245777	0.876261	0.135464	0.854076	Not_Significant
ANKRD39	0.205971	0.487708	-0.00860738	0.976223	Not_Significant
SEMA4C	-0.469411	0.0295475	0.839742	5.86952e-07	Opposite
FAHD2B	1.11063	0.000801463	-0.915232	2.15372e-13	Opposite
ACTR1B	0.242044	0.129347	-0.173949	0.0273164	Inconsistent
ZAP70	-0.664066	0.103082	-0.859876	8.24819e-11	Inconsistent
TMEM131	-0.685189	0.000180591	-0.932657	6.74295e-24	Consistent
VWA3B	-1.57829	0.132985	-1.85557	2.95836e-09	Inconsistent
INPP4A	-0.819286	6.22814e-06	-0.0967474	0.460492	Inconsistent
COA5	0.666517	2.58758e-11	-0.674579	7.34776e-11	Opposite
UNC50	0.139285	0.427401	-0.0325481	0.814605	Not_Significant
MGAT4A	0.296641	0.152141	1.76958	6.89597e-21	Inconsistent
KIAA1211L	-0.529068	0.471551	2.8361	8.3918e-08	Inconsistent
TSGA10	0.605126	0.241661	0.322146	0.383621	Not_Significant
LIPT1	0.390513	0.0610898	-0.860034	2.68355e-07	Inconsistent
MITD1	0.416431	0.0212583	-0.144461	0.355988	Inconsistent
MRPL30	0.909168	1.01554e-12	-0.613548	2.97999e-10	Opposite
TXNDC9	0.924459	3.08205e-10	-0.273345	0.00375093	Opposite
EIF5B	0.0627543	0.911095	0.221417	0.102736	Not_Significant
REV1	0.483645	0.0939792	0.0717229	0.757558	Not_Significant
AFF3	-1.6538	1.48815e-07	1.70804	5.75539e-06	Opposite
CHST10	-1.02121	0.023673	1.94268	0.058384	Inconsistent
PDCL3	0.920676	3.34195e-06	0.398424	0.000494343	Consistent
NPAS2	-0.746987	0.0385121	1.21088	9.08641e-05	Opposite
RPL31	0.386357	0.0134536	0.102476	0.342658	Inconsistent
TBC1D8	-0.337672	0.0221995	-0.205938	0.391238	Inconsistent
CNOT11	0.28276	0.00743284	-0.0680837	0.662978	Inconsistent
RNF149	0.0899373	0.649323	0.0639929	0.640562	Not_Significant
MAP4K4	-0.17258	0.14546	1.62361	1.7095e-51	Inconsistent
IL1R2	-0.100252	0.762988	1.99202	0.0147998	Inconsistent
IL1R1	-0.0979836	0.5926	1.17335	6.84275e-11	Inconsistent
IL1RL2	-0.0647121	0.850477	3.15297	6.94267e-13	Inconsistent
IL1RL1	0.29345	0.808651	3.78424	0.00148935	Inconsistent
IL18R1	0.0658713	0.802774	1.56447	7.94818e-05	Inconsistent
IL18RAP	0.094396	0.913861	1.60134	2.78176e-05	Inconsistent
MFSD9	0.424318	0.0205056	-0.23487	0.548607	Inconsistent
MRPS9	-0.253239	0.0445509	-0.275663	0.00356969	Consistent
TGFBRAP1	-0.437542	0.000798268	-0.348778	5.93498e-05	Consistent
C2orf49	-0.145572	0.492341	-0.152214	0.264113	Not_Significant
FHL2	-0.101073	0.83556	5.1468	1.49223e-22	Inconsistent
NCK2	-0.594073	0.000782856	1.42091	5.11803e-20	Opposite
ECRG4	-0.112611	0.868656	1.75963	0.439128	Not_Significant
UXS1	-0.137159	0.441678	0.262442	0.0735523	Not_Significant
SULT1C2	1.40975	0.190743	-0.317013	0.316711	Not_Significant
GCC2	0.362455	0.442892	0.0478821	0.781715	Not_Significant
LIMS1	-0.236306	0.146692	1.21711	3.53884e-17	Inconsistent
CCDC138	0.524354	0.133588	-0.231038	0.395716	Not_Significant
EDAR	0.700922	0.257052	2.93979	0.00347577	Inconsistent
SH3RF3	-0.409939	0.247267	3.65598	0.000581085	Inconsistent
SOWAHC	0.028895	0.922025	0.710355	1.74931e-07	Inconsistent
NPHP1	-0.0166109	0.979542	1.82106	6.04129e-24	Inconsistent
BUB1	1.76543	0.00142914	2.49557	3.55907e-06	Consistent
BCL2L11	-0.0701741	0.82491	1.0118	4.56221e-15	Inconsistent
ANAPC1	-0.771568	0.00211226	-0.119199	0.265581	Inconsistent
MERTK	-0.566375	0.0068336	0.339084	0.00082281	Opposite
TMEM87B	-0.213265	0.347892	-0.0723349	0.643045	Not_Significant
FBLN7	-0.189605	0.405344	1.27098	0.000450484	Inconsistent
ZC3H8	0.468993	0.114444	-0.390476	0.0704644	Not_Significant
ZC3H6	0.301147	0.636884	0.962335	0.00205854	Inconsistent
TTL	0.468276	0.000268434	0.375091	0.00732951	Consistent
POLR1B	-0.118041	0.513219	-0.327935	0.0110192	Inconsistent
CHCHD5	-0.117945	0.733838	-0.403471	0.00277948	Inconsistent
SLC20A1	-0.458768	0.0910955	1.24428	2.02998e-16	Inconsistent
CKAP2L	-0.139375	0.821373	2.72954	5.49291e-11	Inconsistent
IL1B	0.00560741	0.995637	-0.0519613	0.89849	Not_Significant
IL1RN	-0.128549	0.587515	1.54574	2.16543e-23	Inconsistent
PSD4	-0.212184	0.20966	2.02486	5.94735e-41	Inconsistent
PAX8	0.603564	0.370254	4.27344	0.000173906	Inconsistent
RABL2A	0.249956	0.57991	0.692266	0.00150785	Inconsistent
SLC35F5	0.0312649	0.88973	0.241763	0.013278	Inconsistent
ACTR3	-0.0356559	0.845692	0.710023	1.92497e-13	Inconsistent
DDX18	0.258837	0.180492	0.0788833	0.51844	Not_Significant
CCDC93	-0.297005	0.100299	0.141933	0.23774	Not_Significant
INSIG2	0.394278	0.0157859	-1.26638	5.88851e-16	Opposite
MARCO	-2.5655	1.74846e-17	-0.897826	0.00210036	Consistent
STEAP3	0.0844313	0.749169	0.215826	0.135312	Not_Significant
C2orf76	0.699748	0.00989498	-0.127388	0.880073	Inconsistent
DBI	0.958279	3.72917e-09	-1.04552	8.87313e-36	Opposite
TMEM37	0.423021	0.0409542	-0.732337	2.20147e-12	Opposite
SCTR	1.68371	0.0762876	3.28935	1.54002e-06	Inconsistent
TMEM177	0.255868	0.308597	-0.159385	0.347726	Not_Significant
PTPN4	-0.15967	0.458186	-0.477209	0.0185262	Inconsistent
EPB41L5	-0.201373	0.278026	-0.0160041	0.939589	Not_Significant
TMEM185B	-0.131167	0.454265	0.251535	0.0892086	Not_Significant
RALB	-0.246372	0.257071	0.957109	1.32521e-15	Inconsistent
INHBB	0.131124	0.790626	0.89535	0.00165655	Inconsistent
GLI2	0.936326	0.126006	2.12166	0.06462	Not_Significant
TFCP2L1	-2.53576	3.16223e-05	0.180817	0.397389	Inconsistent
CLASP1	-0.719171	8.4544e-09	0.146682	0.174206	Inconsistent
NIFK	0.489986	6.48546e-05	-0.278877	0.013008	Opposite
TSN	0.198669	0.0207242	0.0437831	0.744051	Inconsistent
GYPC	-0.0612996	0.81621	0.038613	0.88572	Not_Significant
BIN1	-0.106154	0.639534	0.528867	0.000307101	Inconsistent
ERCC3	-0.371776	0.00778638	0.277012	0.00803582	Opposite
MAP3K2	-0.0971242	0.7177	-0.192753	0.327282	Not_Significant
PROC	-0.0810436	0.756176	-0.689787	6.97304e-12	Inconsistent
IWS1	0.158601	0.353123	-0.064415	0.65591	Not_Significant
MYO7B	-0.836658	0.312479	1.82818	0.00860584	Inconsistent
LIMS2	-0.0686112	0.825772	-0.778255	3.21497e-07	Inconsistent
WDR33	-0.0239242	0.860377	-0.267572	0.000846696	Inconsistent
SFT2D3	0.0794543	0.675392	-0.162455	0.447457	Not_Significant
POLR2D	0.1741	0.239981	0.772193	1.91437e-06	Inconsistent
AMMECR1L	0.0516652	0.861839	-0.425805	1.80539e-07	Inconsistent
SAP130	-0.342731	0.0163866	-0.200522	0.0968349	Inconsistent
UGGT1	-0.498677	0.00475987	-0.284067	0.0695312	Inconsistent
HS6ST1	-0.142364	0.62538	-0.0793274	0.643913	Not_Significant
SMPD4	-0.239392	0.140452	0.158502	0.293228	Not_Significant
CCDC115	0.503361	4.09601e-05	0.180042	0.146573	Inconsistent
IMP4	0.00765037	0.969853	-0.206128	0.0211492	Inconsistent
PTPN18	-0.374766	0.00274476	2.19016	1.35352e-19	Opposite
ARHGEF4	-2.89874	0.00116736	1.27299	0.0125898	Opposite
FAM168B	-0.269168	0.0786807	0.0362561	0.709909	Not_Significant
PLEKHB2	-0.300253	0.0792092	0.388685	0.000219197	Inconsistent
MZT2A	-0.429947	0.392686	-0.247992	0.0690539	Not_Significant
GPR39	0.26594	0.164744	0.899255	0.001031	Inconsistent
LYPD1	2.21902	0.0127885	1.66757	0.103777	Inconsistent
NCKAP5	-0.340818	0.241173	-0.973909	0.0387166	Inconsistent
MGAT5	-0.288232	0.105817	0.911286	1.05519e-10	Inconsistent
TMEM163	0.341038	0.838465	0.56242	0.593041	Not_Significant
ACMSD	0.16176	0.391553	0.470174	0.0920732	Not_Significant
CCNT2	0.196522	0.536797	-0.0379046	0.792235	Not_Significant
RAB3GAP1	-0.223081	0.217394	-0.374094	5.92425e-06	Inconsistent
ZRANB3	0.406772	0.0240235	0.430217	0.0285575	Consistent
R3HDM1	-0.313033	0.0692583	0.105953	0.316047	Not_Significant
UBXN4	0.330003	0.206235	-0.447401	7.95411e-07	Inconsistent
MCM6	0.294202	0.288897	2.06195	1.2047e-44	Inconsistent
CXCR4	0.12362	0.757067	3.25487	2.40989e-30	Inconsistent
HNMT	0.536201	1.5584e-05	0.136698	0.559024	Inconsistent
SPOPL	-0.132323	0.566877	0.108068	0.593041	Not_Significant
KYNU	-0.0374929	0.860561	-1.40477	2.02289e-25	Inconsistent
ARHGAP15	-0.129498	0.636971	1.76603	8.00331e-14	Inconsistent
GTDC1	0.150683	0.438182	-0.265703	0.268139	Not_Significant
ZEB2	-1.05995	3.19113e-05	1.28429	1.57799e-22	Opposite
ACVR2A	-0.25453	0.173411	-0.69503	5.49839e-08	Inconsistent
ORC4	0.340263	0.00586962	-0.0343613	0.869215	Inconsistent
MBD5	-0.0959695	0.739603	0.0250983	0.909053	Not_Significant
EPC2	-0.290531	0.123948	-0.0659651	0.692177	Not_Significant
KIF5C	0.313163	0.788246	1.72404	0.00228796	Inconsistent
LYPD6	0.290364	0.709266	3.0297	3.5008e-07	Inconsistent
MMADHC	0.222629	0.0624647	-0.767042	5.03165e-12	Inconsistent
RND3	0.265266	0.215209	0.0911701	0.592617	Not_Significant
RBM43	-0.119226	0.685343	0.881867	2.27223e-06	Inconsistent
NMI	0.713425	5.45516e-08	0.318379	0.0117043	Consistent
RIF1	-0.416895	0.0369287	0.0422841	0.816938	Inconsistent
NEB	-1.17175	0.189617	-0.567308	0.0299487	Inconsistent
ARL5A	-0.0188533	0.957869	-0.703474	8.99899e-11	Inconsistent
CACNB4	-0.986151	0.605157	-0.089655	0.874444	Not_Significant
STAM2	-0.141957	0.478921	0.124612	0.386472	Not_Significant
FMNL2	-1.3952	1.27901e-07	0.536039	3.0842e-05	Opposite
PRPF40A	0.339173	0.0905099	-0.0387794	0.810025	Not_Significant
ARL6IP6	-0.0802605	0.826804	-0.508361	0.000122241	Inconsistent
NR4A2	-0.228712	0.6794	-1.63313	9.76811e-09	Inconsistent
GPD2	-0.519399	0.0263624	-1.01161	3.95096e-10	Consistent
CYTIP	-0.64933	0.0643553	2.58967	2.22175e-33	Inconsistent
ACVR1C	-0.705039	0.0685816	-0.023718	0.985967	Not_Significant
ACVR1	-0.131975	0.458212	0.372047	0.0184045	Inconsistent
UPP2	1.06757	0.106866	-0.795141	0.153572	Not_Significant
CCDC148	0.454554	0.544866	-0.640421	0.0667916	Not_Significant
PKP4	-0.0101979	0.961787	-0.323006	3.6695e-06	Inconsistent
TANC1	-0.707076	0.00673926	0.741623	3.56722e-08	Opposite
WDSUB1	0.253023	0.354201	0.625417	0.000275941	Inconsistent
BAZ2B	0.943264	0.103624	0.129995	0.327186	Not_Significant
CD302	-0.0374084	0.88328	-1.21154	2.34635e-29	Inconsistent
LY75	-0.247402	0.667862	2.11623	2.78995e-17	Inconsistent
PLA2R1	-0.897793	0.00510089	0.306248	0.106864	Inconsistent
RBMS1	-0.340275	0.285051	0.30364	0.0047472	Inconsistent
TANK	0.341784	0.0591222	0.24199	0.0647933	Not_Significant
PSMD14	0.767103	2.03541e-08	-0.436143	1.31805e-06	Opposite
SLC4A10	-0.763338	0.181116	-0.469505	0.747941	Not_Significant
DPP4	0.300839	0.130825	-0.311024	0.0114745	Inconsistent
FAP	3.17538	0.0014756	-0.0417484	0.972424	Inconsistent
IFIH1	0.190493	0.302487	0.14888	0.383998	Not_Significant
GCA	0.0869013	0.730601	0.863353	2.14308e-07	Inconsistent
KCNH7	-1.99748	0.000728342	0.98261	0.0216565	Opposite
FIGN	-0.0547171	0.888301	-0.265624	0.315741	Not_Significant
GRB14	0.487306	0.000278413	-0.380834	7.66014e-05	Opposite
COBLL1	-0.52869	0.000395467	-0.752991	3.92349e-13	Consistent
SLC38A11	-0.215738	0.632019	2.77512	0.00219046	Inconsistent
SCN3A	1.12934	0.44543	1.58557	0.0019949	Inconsistent
SCN2A	0.118943	0.92526	4.08159	0.00036712	Inconsistent
GALNT3	0.623791	0.260477	0.913942	0.0143949	Inconsistent
TTC21B	-0.271521	0.216379	0.476145	0.0727088	Not_Significant
SCN9A	0.0829996	0.874118	4.09341	0.00155161	Inconsistent
SCN7A	-0.164559	0.906049	2.7969	1.12759e-09	Inconsistent
STK39	-0.253098	0.49851	1.62302	5.26835e-12	Inconsistent
CERS6	-0.704715	0.000372058	0.330386	0.0352809	Opposite
NOSTRIN	-0.441853	0.282661	0.477952	0.000349522	Inconsistent
ABCB11	-1.69639	2.86088e-06	-0.230945	0.154574	Inconsistent
DHRS9	0.871545	0.034196	2.94707	1.09768e-25	Consistent
LRP2	0.543906	0.563356	-2.56162	8.0715e-06	Inconsistent
BBS5	-0.4046	0.434049	0.519655	0.0979384	Not_Significant
KLHL41	-1.41162	0.336914	-0.350419	0.74932	Not_Significant
FASTKD1	0.540603	0.00494491	-0.78289	2.20485e-08	Opposite
PPIG	1.01556	0.0495482	0.0891773	0.564451	Inconsistent
CCDC173	2.26442	0.0548012	1.43007	0.00116996	Inconsistent
PHOSPHO2	1.50954	3.07195e-05	-0.567185	7.78023e-07	Opposite
KLHL23	0.122554	0.612837	1.0642	0.000295687	Inconsistent
SSB	0.257775	0.0371772	0.0222356	0.897079	Inconsistent
METTL5	0.321772	0.00717454	-0.302599	0.11853	Inconsistent
UBR3	-0.672693	0.000236484	-0.906726	9.73394e-17	Consistent
MYO3B	2.022	0.245681	2.10062	0.137869	Not_Significant
SP5	0.417832	0.309852	0.145334	0.528893	Not_Significant
ERICH2	0.8446	0.0333206	3.71879	0.00440918	Consistent
GORASP2	0.020176	0.913162	-0.198824	0.0305333	Inconsistent
TLK1	0.143915	0.63212	-0.233791	0.0573983	Not_Significant
METTL8	0.553736	0.0107957	-0.443816	0.000867552	Opposite
DCAF17	-0.124393	0.672745	-0.177971	0.232809	Not_Significant
CYBRD1	0.0431939	0.902882	0.639518	0.386867	Not_Significant
SLC25A12	-0.852496	0.00402833	0.135145	0.304033	Inconsistent
HAT1	0.536441	7.38213e-05	0.654701	3.99751e-07	Consistent
METAP1D	-0.065457	0.800847	0.00243741	0.985967	Not_Significant
ITGA6	1.07351	5.1934e-07	2.21604	1.37399e-33	Consistent
PDK1	-0.446247	0.0198124	-1.17216	1.1122e-23	Consistent
RAPGEF4	-0.189337	0.361687	-0.587553	6.99128e-06	Inconsistent
MAP3K20	-0.19417	0.382283	0.337102	0.00219993	Inconsistent
CDCA7	0.689853	0.529547	-0.28038	0.387754	Not_Significant
SP3	-0.29761	0.118928	-0.390233	0.00031625	Inconsistent
OLA1	0.512647	0.00148781	-0.28557	0.0481617	Opposite
CIR1	0.65566	0.0498773	-0.0725882	0.716306	Inconsistent
SCRN3	0.0161616	0.95176	-1.04665	1.11611e-29	Inconsistent
GPR155	-0.0627558	0.861613	-0.370782	0.0431679	Inconsistent
WIPF1	-0.713044	0.000168219	1.33362	2.18472e-24	Opposite
CHN1	0.566242	0.219467	1.04016	0.289098	Not_Significant
ATF2	-0.060839	0.790249	-0.16279	0.206689	Not_Significant
ATP5MC3	0.105875	0.428943	-0.938487	1.61283e-25	Inconsistent
LNPK	-0.132433	0.59415	0.330874	0.182906	Not_Significant
MTX2	0.809685	5.12918e-11	-0.436879	0.000271479	Opposite
NFE2L2	-0.155596	0.256751	0.210815	0.073381	Not_Significant
AGPS	0.0896323	0.69046	0.677143	3.73044e-09	Inconsistent
TTC30B	0.471889	0.0337813	-0.270645	0.217906	Inconsistent
TTC30A	0.248736	0.260228	0.0343284	0.934971	Not_Significant
PDE11A	1.15349	0.0440958	2.71155	0.0811059	Inconsistent
RBM45	0.226251	0.369259	0.0294606	0.840289	Not_Significant
OSBPL6	-0.67141	0.0206125	2.52971	6.77415e-05	Opposite
PRKRA	-0.221788	0.241661	-0.304147	0.0228657	Inconsistent
FKBP7	0.050983	0.836744	0.779529	0.0001415	Inconsistent
PLEKHA3	-0.0283339	0.914644	-0.119855	0.320079	Not_Significant
TTN	-1.25331	0.368996	1.16133	0.100405	Not_Significant
CCDC141	-1.70037	0.210136	-0.0847643	0.710276	Not_Significant
SESTD1	-0.675488	0.000980743	2.29312	7.82973e-37	Opposite
ZNF385B	-0.467166	0.0220953	-0.663345	2.3188e-05	Consistent
CWC22	-0.0809988	0.693834	0.0224862	0.88831	Not_Significant
UBE2E3	0.709861	8.65825e-11	-0.448271	4.93114e-06	Opposite
ITGA4	-0.231678	0.484906	0.950795	1.43451e-09	Inconsistent
ITPRID2	0.293148	0.102214	-0.291232	0.00125895	Inconsistent
PDE1A	-0.161729	0.615873	1.26594	8.26141e-09	Inconsistent
DNAJC10	0.19003	0.253551	0.940565	2.19282e-12	Inconsistent
FRZB	-0.736831	0.196954	2.87186	7.18791e-32	Inconsistent
NCKAP1	-0.118275	0.513219	-0.450897	2.35597e-05	Inconsistent
DUSP19	-0.867058	0.0237367	0.168781	0.570976	Inconsistent
NUP35	0.703294	1.45116e-06	0.13894	0.594214	Inconsistent
ITGAV	-0.137577	0.611782	0.746609	8.07477e-18	Inconsistent
FAM171B	-0.655448	0.380192	1.23708	4.29906e-07	Inconsistent
CALCRL	-0.507441	0.043774	-0.380306	0.124032	Inconsistent
TFPI	-0.293109	0.291994	0.417747	0.0107577	Inconsistent
GULP1	0.257335	0.771883	0.809492	0.153177	Not_Significant
COL3A1	0.7059	0.00939578	4.00401	3.66178e-87	Consistent
COL5A2	0.0690321	0.821373	3.85624	7.39387e-72	Inconsistent
WDR75	-0.316782	0.0254508	-0.00397998	0.984573	Inconsistent
[truncated: 10,643 more rows]

## Sheet: PPARα_agonist_pvalue_0.05
	human_logFC	human_pvalue	mouse_logFC	mouse_pvalue	Signature
PDK4	2.37438	6.49492e-09	3.842	8.25072e-08	Consistent
KLF11	1.10448	1.18128e-08	0.784181	3.2023e-05	Consistent
CD14	1.58109	3.80898e-08	0.407291	0.00303793	Consistent
POR	1.16071	1.08692e-07	0.153974	0.190082	Inconsistent
MBL2	2.33306	2.07273e-07	-0.287569	0.00372939	Opposite
OASL	1.42478	2.89487e-07	0.164819	0.239661	Inconsistent
ASPA	1.71287	3.75717e-07	0.264336	0.172765	Inconsistent
PCK1	0.938542	4.80767e-07	0.311518	0.183126	Inconsistent
PEX11A	0.937335	5.10226e-07	1.10197	7.44231e-05	Consistent
HMOX1	0.860203	5.17006e-07	0.277771	0.101781	Inconsistent
FABP1	1.73656	5.55734e-07	3.12956	1.04778e-08	Consistent
CPT1A	1.50933	7.44183e-07	0.930784	3.46746e-05	Consistent
LPCAT3	1.08861	8.55193e-07	0.782111	0.000179869	Consistent
PANK1	0.911021	9.66422e-07	0.179534	0.172257	Inconsistent
FGF21	1.64922	1.18182e-06	0.33571	0.0813368	Inconsistent
TXNIP	1.58901	1.75658e-06	1.97871	0.000448386	Consistent
PLIN2	1.2778	1.80754e-06	0.44406	0.00160405	Consistent
HADHB	0.774488	1.82359e-06	0.826125	1.32191e-05	Consistent
CREB3L3	1.4683	2.11487e-06	1.86564	1.03801e-07	Consistent
ACSL1	0.933056	2.13805e-06	0.987389	6.24371e-05	Consistent
ANGPTL4	2.10769	2.4268e-06	1.32729	2.95363e-07	Consistent
ECH1	0.695583	2.42906e-06	1.33467	5.01419e-05	Consistent
COTL1	0.734138	2.64992e-06	-0.121508	0.183443	Inconsistent
IFIT2	0.692065	3.21108e-06	-0.130683	0.357884	Inconsistent
CYP4A22	1.05816	4.6856e-06	1.36275	0.00128698	Consistent
SH3BGRL2	1.24459	5.21303e-06	0.0318513	0.737208	Inconsistent
HADHA	0.724719	6.60419e-06	1.22495	3.10205e-05	Consistent
CYP2C8	0.864422	8.24422e-06	-0.0452602	0.720085	Inconsistent
TNFRSF1B	0.767064	8.87613e-06	-0.22314	0.248572	Inconsistent
ACADVL	0.63965	9.4139e-06	0.77889	6.60651e-05	Consistent
ID3	-0.91796	9.8481e-06	-0.103474	0.5395	Inconsistent
CPT2	0.720051	1.06143e-05	0.957935	2.78767e-05	Consistent
GALT	0.682779	1.09741e-05	-0.0409606	0.650134	Inconsistent
OTC	-0.998918	1.17731e-05	-0.0570814	0.722455	Inconsistent
TMEM135	0.667962	1.19842e-05	0.110303	0.317225	Inconsistent
MID1	0.664596	1.22821e-05	-0.0853828	0.521302	Inconsistent
SLC25A34	0.99111	1.47795e-05	0.958012	0.00176881	Consistent
SLC25A42	0.874186	1.6684e-05	0.901879	0.00521498	Consistent
ACOX1	0.530116	1.67616e-05	0.824543	0.000142452	Consistent
PHKA2	0.623013	1.90117e-05	-0.24011	0.111653	Inconsistent
TRAF3IP2	0.602154	1.90248e-05	0.0222914	0.812593	Inconsistent
TRIM16	0.527261	1.97411e-05	-0.0733999	0.489728	Inconsistent
SYT13	-0.514731	2.28813e-05	2.18633e-05	0.999814	Inconsistent
ACSL5	0.590733	2.53432e-05	0.121941	0.231455	Inconsistent
VCAN	-1.03919	2.65654e-05	-8.04118e-05	0.999335	Inconsistent
TTC7B	1.04593	2.75096e-05	0.123812	0.432274	Inconsistent
SGK2	0.788935	2.86655e-05	0.895862	0.00085187	Consistent
TSKU	1.29461	3.18286e-05	0.0818229	0.439622	Inconsistent
SYTL4	0.577307	3.90249e-05	0.0213551	0.868061	Inconsistent
SEC16B	0.547499	4.02978e-05	-0.214907	0.0327764	Opposite
SLC25A33	0.733947	4.05852e-05	-0.166915	0.0424104	Opposite
ETFDH	0.605109	4.17539e-05	0.732264	0.000221478	Consistent
SLC25A20	0.673607	4.32708e-05	0.976967	9.93875e-06	Consistent
GK	0.798365	4.54526e-05	0.001945	0.980534	Inconsistent
LAMA4	0.949117	5.30348e-05	-0.103506	0.358089	Inconsistent
PLIN4	1.12934	5.62969e-05	0.0846212	0.652552	Inconsistent
AASS	-0.711209	6.377e-05	-0.650297	9.77041e-06	Consistent
HMGCS2	1.82999	7.20204e-05	2.78032	1.8479e-05	Consistent
SHH	0.792406	7.69802e-05	0.0259982	0.782844	Inconsistent
PROCR	-0.566366	8.14965e-05	0.102341	0.495119	Inconsistent
FAM222A	0.674657	0.000102311	-0.0201785	0.800334	Inconsistent
IRF7	0.571976	0.000102798	0.334933	0.0125253	Consistent
ARHGAP24	0.4847	0.000117638	-0.282675	0.0327107	Opposite
MN1	-0.570206	0.000120131	0.0778929	0.55096	Inconsistent
CD163	-0.670089	0.000123836	0.0989783	0.492132	Inconsistent
MMD	0.60846	0.000124094	1.07742	0.000107094	Consistent
N4BP2L1	0.623399	0.000127396	-0.287086	0.0293873	Opposite
KANK1	0.42109	0.000129072	-0.135852	0.291787	Inconsistent
SH2B3	0.500849	0.000129953	-0.135925	0.117342	Inconsistent
PNRC2	-0.571	0.000142073	0.0880031	0.640428	Inconsistent
ARL4C	-0.600673	0.000143318	-0.150747	0.21374	Inconsistent
SCG5	-0.599541	0.000146262	0.0293243	0.805534	Inconsistent
IMPA2	0.522342	0.000148292	2.05602	1.89638e-05	Consistent
VSTM2L	0.456803	0.000151525	0.106505	0.266923	Inconsistent
TMPRSS2	0.523117	0.000154245	-0.00595475	0.938602	Inconsistent
GRIA3	-0.437143	0.000155513	0.295892	0.0430138	Opposite
SULT1B1	0.822752	0.00015644	-0.44083	0.0610648	Inconsistent
FAH	0.398903	0.000161712	-0.189883	0.0755616	Inconsistent
RARRES1	0.813104	0.000162083	0.078804	0.602115	Inconsistent
SLC38A4	0.523964	0.000164892	0.0312981	0.740447	Inconsistent
FAM102A	0.448452	0.000165872	0.390006	0.0131351	Consistent
GRHL1	0.556471	0.000166767	0.0736233	0.363669	Inconsistent
C19orf12	0.398681	0.000192282	-0.074889	0.576043	Inconsistent
GJB2	0.417867	0.000196437	0.128446	0.151674	Inconsistent
SUCNR1	1.16356	0.000209083	0.331207	0.0819065	Inconsistent
ABAT	-0.474516	0.000219591	-0.291926	0.137349	Inconsistent
ALAS1	0.523212	0.000227435	0.284577	0.0642994	Inconsistent
FOXA3	-0.431659	0.000236482	-0.409948	0.00196296	Consistent
SLC3A1	-0.430711	0.000241013	-1.02458	1.5353e-05	Consistent
CRACR2B	0.627385	0.00025145	0.0172777	0.829096	Inconsistent
ISCA1	0.47869	0.000277096	0.0291985	0.776058	Inconsistent
TMEM158	-0.421309	0.000280448	0.49984	0.0970899	Inconsistent
PCYT2	-0.506891	0.000282521	-0.192657	0.283577	Inconsistent
RERE	0.522018	0.00028254	-0.14135	0.197663	Inconsistent
VSIG10L	0.420825	0.00028531	0.014522	0.872586	Inconsistent
CALML4	-0.468602	0.000290216	0.0321267	0.743433	Inconsistent
TUBA1A	-0.768268	0.000291469	-0.243597	0.017757	Consistent
STMN1	-0.471531	0.000293232	-0.0362502	0.814993	Inconsistent
PCSK5	-0.74461	0.000315117	0.311682	0.171673	Inconsistent
TOR3A	0.564366	0.000327436	0.965786	0.00853159	Consistent
SEC14L2	-0.438992	0.000330842	0.195901	0.142475	Inconsistent
CYP3A5	0.509198	0.000344102	-0.719431	0.0154588	Opposite
THRB	0.389351	0.000347916	0.0886581	0.464839	Inconsistent
MID1IP1	-0.372504	0.000349416	-0.0158343	0.889868	Inconsistent
MLYCD	0.496655	0.000361142	0.852269	0.00215732	Consistent
AADAC	0.393168	0.000364557	-0.00920343	0.931423	Inconsistent
ATP9A	0.35247	0.000365244	0.0549857	0.715671	Inconsistent
ACSL3	0.392875	0.000372118	0.101164	0.332555	Inconsistent
RHOF	0.744143	0.000372769	-0.0402791	0.729144	Inconsistent
ALDH3A1	0.615441	0.000373797	0.0791212	0.431182	Inconsistent
MLIP	0.687137	0.000375693	-0.0618004	0.477688	Inconsistent
ATP2B4	0.634037	0.000382652	-0.128784	0.308284	Inconsistent
DCUN1D3	0.445392	0.000396162	-0.0500435	0.680088	Inconsistent
KLF10	0.988969	0.000402557	1.06825	5.38412e-05	Consistent
INHBB	0.515728	0.000410033	0.100492	0.545759	Inconsistent
FHL1	0.455863	0.000415059	-0.0931619	0.40492	Inconsistent
SERINC2	0.413924	0.000416736	1.12579	0.00430647	Consistent
TMEM86B	-0.372101	0.000436227	0.0893023	0.472306	Inconsistent
GPT	-0.523282	0.00044174	-0.04046	0.662938	Inconsistent
SLC22A1	-0.5101	0.000448809	0.312956	0.0417114	Opposite
TRIM25	0.404676	0.000455869	0.190429	0.112263	Inconsistent
ACOT12	0.513435	0.000469166	1.00706	7.86549e-05	Consistent
PMP22	0.358846	0.000474518	-0.356343	0.0763455	Inconsistent
ACAA2	0.422298	0.000508541	0.795978	0.000141237	Consistent
TGIF1	0.346362	0.000539686	-0.0339349	0.712238	Inconsistent
STON2	0.785281	0.000547314	-0.0698073	0.503813	Inconsistent
MAP2	0.500575	0.00055582	-0.0504062	0.603861	Inconsistent
LETM2	-0.431431	0.000563037	-0.00490436	0.956012	Inconsistent
TMEM120A	-0.462359	0.000575513	-0.0343996	0.681772	Inconsistent
CYP1A2	0.592475	0.000587481	0.0690566	0.471618	Inconsistent
SLC25A47	1.58796	0.000600585	0.144275	0.460502	Inconsistent
CYB5A	0.415856	0.000607291	-0.188984	0.041895	Opposite
SLC27A2	0.63608	0.000609025	1.29547	7.81326e-06	Consistent
FABP3	1.91437	0.000641546	0.0486723	0.591655	Inconsistent
EPHX1	0.570653	0.000663592	0.268577	0.0302718	Consistent
TNFRSF21	0.428714	0.000664291	0.0752061	0.347793	Inconsistent
MAD1L1	-0.460358	0.000691257	0.000768378	0.993271	Inconsistent
PGLYRP2	-0.516115	0.000717744	-0.431896	0.00485033	Consistent
OXTR	-0.814666	0.000717899	0.0665932	0.57322	Inconsistent
GALNT2	0.310135	0.000718284	0.154945	0.152056	Inconsistent
PDGFRA	-0.693735	0.000736336	-0.0119662	0.913022	Inconsistent
SLC2A2	-0.315246	0.00076178	-0.48641	0.00211358	Consistent
IL1RL1	-0.445417	0.000792549	-0.0389394	0.604329	Inconsistent
SULT1E1	0.937267	0.000802647	-1.22322	0.00918275	Opposite
KCTD21	0.387473	0.000836586	-0.0741823	0.384024	Inconsistent
DDX60	0.372371	0.000877213	0.426751	0.0327692	Consistent
PRSS23	-0.337023	0.000888537	-0.0297778	0.841784	Inconsistent
C9	-0.551682	0.000899147	-0.1434	0.0927273	Inconsistent
GCAT	-0.567227	0.000900603	-0.565298	0.00100626	Consistent
ANKRD1	-0.42535	0.00090409	-0.0359273	0.728832	Inconsistent
RRP7A	-0.419657	0.00090642	0.0737862	0.497622	Inconsistent
ABCA1	0.326082	0.000912538	0.211536	0.110928	Inconsistent
PTGR1	0.325729	0.000927715	-0.0731386	0.419011	Inconsistent
CYP2J2	0.399157	0.000970859	-0.0409644	0.637529	Inconsistent
CAPN6	-0.594717	0.000987208	-0.026313	0.835065	Inconsistent
SFXN2	-0.39262	0.00100156	-0.0792888	0.537083	Inconsistent
TMTC1	0.335808	0.00101222	-0.123693	0.22217	Inconsistent
ABCG2	0.454404	0.00101794	0.0706017	0.380203	Inconsistent
GPX2	0.933099	0.0010365	0.168588	0.154155	Inconsistent
PKLR	-0.567652	0.00103938	-0.113658	0.447153	Inconsistent
ARL4A	0.52625	0.00104688	0.083237	0.405329	Inconsistent
DAO	-0.427632	0.00106321	0.0696643	0.64428	Inconsistent
EIF4EBP2	0.466256	0.00109011	-0.00702955	0.948531	Inconsistent
PCBP4	-0.381689	0.00109068	-0.0881665	0.437663	Inconsistent
JUP	-0.422025	0.00109476	-0.10339	0.715065	Inconsistent
ACAA1	0.311047	0.00110095	0.541448	0.0110429	Consistent
PCTP	0.423554	0.00111562	0.745598	0.00567916	Consistent
NUDT16	-0.30283	0.00111652	0.00824806	0.92981	Inconsistent
MGST3	0.335768	0.00113807	-0.201484	0.4315	Inconsistent
GUCD1	0.324832	0.00113924	-0.0379033	0.758976	Inconsistent
UGT3A1	0.4363	0.00114352	-0.124847	0.390523	Inconsistent
NRG3	-0.358302	0.00117489	0.115818	0.165929	Inconsistent
PEMT	0.326606	0.0011836	-0.0060816	0.954247	Inconsistent
SLC25A29	-0.319236	0.00118955	-0.333127	0.0299411	Consistent
FST	-0.431327	0.00121087	0.0332996	0.744529	Inconsistent
TMEM139	0.300017	0.00124386	0.280267	0.0717433	Inconsistent
PPP1R16A	-0.452703	0.0012518	0.00775003	0.937915	Inconsistent
SLC7A11	0.629744	0.00125367	-0.0423495	0.70991	Inconsistent
VNN1	0.332435	0.00126157	1.67009	5.63447e-06	Consistent
SMTN	-0.451232	0.00127575	-0.125893	0.481038	Inconsistent
MRGPRF	0.539437	0.00128229	0.0921815	0.40407	Inconsistent
ACSM3	0.809791	0.00129156	0.192046	0.0497583	Consistent
CDC42BPA	0.421913	0.001293	-0.0379223	0.69545	Inconsistent
CEBPA	0.481286	0.00130659	0.0386102	0.728945	Inconsistent
GNMT	-0.954975	0.00131816	-0.488709	0.0127203	Consistent
MLLT11	-0.4834	0.00133644	0.220347	0.152687	Inconsistent
ECM1	-0.373237	0.00133815	-0.0770299	0.408283	Inconsistent
FBXO43	-0.384893	0.0013643	0.139053	0.293966	Inconsistent
CA12	0.447679	0.0013668	-0.0402103	0.722016	Inconsistent
KLHL36	0.29628	0.00140406	-0.0534048	0.583325	Inconsistent
SNTA1	-0.345149	0.0014051	-0.078609	0.49003	Inconsistent
LOC102724788	-0.564297	0.00141613	-0.397486	0.00318361	Consistent
DGAT2	-0.467601	0.00142801	-0.0885544	0.590414	Inconsistent
DDI2	0.322224	0.00145687	0.0446199	0.652295	Inconsistent
ABCC2	0.412579	0.00148376	-0.0102639	0.911665	Inconsistent
CORO2A	-0.432529	0.0014866	-0.119409	0.477143	Inconsistent
HSD17B4	0.336145	0.00149407	0.706336	0.000156186	Consistent
C4orf19	0.337618	0.0015506	-0.190552	0.0468156	Opposite
PIK3CD	-0.336189	0.00155558	0.0983201	0.272917	Inconsistent
IGDCC3	-0.326975	0.00156152	-0.155024	0.178948	Inconsistent
TUBA4A	-0.331895	0.00156444	-0.0610144	0.416018	Inconsistent
ODC1	-0.384336	0.00160307	0.178735	0.181383	Inconsistent
CORO1B	-0.336347	0.00161215	-0.0755086	0.601317	Inconsistent
VLDLR	0.747458	0.00166261	-0.031104	0.822307	Inconsistent
CNN2	-0.311394	0.00172457	0.0180583	0.892296	Inconsistent
UCHL1	0.325009	0.00175827	-0.019802	0.863128	Inconsistent
C17orf100	0.475675	0.0017811	-0.10354	0.31448	Inconsistent
AQP3	0.406362	0.00178219	-0.0453928	0.64561	Inconsistent
DHRS13	-0.441422	0.00182775	-0.0464758	0.559047	Inconsistent
RAB3IP	-0.377534	0.00184283	0.0752775	0.311203	Inconsistent
ZNF703	0.411975	0.0018558	0.0315519	0.79107	Inconsistent
ARHGDIA	-0.374	0.00186049	0.0197373	0.920454	Inconsistent
SARDH	-0.378105	0.00187929	-0.0594828	0.71411	Inconsistent
SLC27A4	0.543195	0.00190756	0.215366	0.134397	Inconsistent
AKR1C3	0.293901	0.00191364	-0.0653702	0.443275	Inconsistent
SLC51B	0.36593	0.0019274	-0.340734	0.00627538	Opposite
SQSTM1	0.339001	0.00197743	-0.00665607	0.948958	Inconsistent
GDAP1	-0.409717	0.00198985	0.0424395	0.656256	Inconsistent
TM4SF1	-0.45915	0.00200618	0.133205	0.603045	Inconsistent
KRT222	-0.465377	0.00202762	-0.123453	0.224426	Inconsistent
ACADM	0.358374	0.00203628	0.18946	0.0784363	Inconsistent
BCAT2	-0.302028	0.00205497	0.0597072	0.52065	Inconsistent
MAP2K6	-0.605856	0.00206912	-0.094961	0.231486	Inconsistent
ACBD4	0.525285	0.00209868	0.0182739	0.824937	Inconsistent
RMI2	-0.345388	0.00210301	0.0601803	0.45382	Inconsistent
SLC35F6	0.357413	0.00210656	-0.169125	0.147211	Inconsistent
RIC8B	-0.397899	0.00214427	0.25324	0.0726345	Inconsistent
STAU1	0.286662	0.00216452	0.0920732	0.304047	Inconsistent
GALK1	-0.388552	0.0021667	0.209984	0.0631481	Inconsistent
TPD52	0.323327	0.00217078	-0.0607718	0.49844	Inconsistent
XDH	0.32642	0.00217255	0.132725	0.126857	Inconsistent
TUBB2B	-0.610554	0.00217477	0.439004	0.00673902	Opposite
SPP2	-0.865019	0.00219796	-0.351162	0.0676372	Inconsistent
MERTK	0.943279	0.00221158	0.0524318	0.728325	Inconsistent
PLCG2	-0.434958	0.00221371	-0.110779	0.167163	Inconsistent
AZIN1	0.384581	0.00225695	-0.0733286	0.428937	Inconsistent
C1orf21	-0.550987	0.00225937	-0.104378	0.483672	Inconsistent
RTN1	-0.833907	0.00226052	-0.00341735	0.974159	Inconsistent
C1orf116	0.434618	0.0022633	-0.237599	0.10425	Inconsistent
DAXX	-0.505677	0.00230613	0.0175331	0.90312	Inconsistent
PPP1R3C	-0.432347	0.00233217	-1.26423	0.00075592	Consistent
PEX19	0.291382	0.00234827	0.388254	0.0413465	Consistent
SPIDR	0.433524	0.00237372	-0.159511	0.202029	Inconsistent
NUP88	0.280156	0.00238583	-0.00408	0.965418	Inconsistent
ARL3	-0.315682	0.00240458	-0.202454	0.183079	Inconsistent
FETUB	-0.454988	0.00242104	-0.190026	0.0487867	Consistent
PLA2G12A	0.26837	0.00243724	0.0630734	0.515367	Inconsistent
TMEM141	-0.378916	0.00244572	-0.0714221	0.657219	Inconsistent
NCKAP5	-0.424735	0.00246182	0.244846	0.105036	Inconsistent
LAT2	-0.451577	0.00246287	-0.0595919	0.561975	Inconsistent
ABCC3	0.286975	0.00256414	0.0194254	0.812063	Inconsistent
TBC1D32	-0.358763	0.00266506	0.169856	0.273793	Inconsistent
WDR47	-0.397743	0.00267414	-0.188609	0.132829	Inconsistent
CLDN4	-0.364414	0.00268885	-0.0729644	0.563535	Inconsistent
GADD45A	0.36462	0.00271366	0.0537624	0.582833	Inconsistent
DBN1	-0.405583	0.00277207	-0.119965	0.239153	Inconsistent
PLPPR1	-0.547072	0.00278685	-0.386213	0.169172	Inconsistent
ECHDC3	0.324457	0.0027905	-0.177237	0.103416	Inconsistent
TUBB3	-0.438563	0.00282028	0.0720935	0.527407	Inconsistent
OXSR1	0.409709	0.00283002	0.262419	0.0112822	Consistent
SYNPO	0.450728	0.0028556	0.4112	0.000863425	Consistent
PDLIM7	-0.663221	0.0028816	-0.00667274	0.966491	Inconsistent
TSC22D1	0.30339	0.00288569	0.140995	0.131484	Inconsistent
GPHN	0.276837	0.00292275	0.025424	0.812951	Inconsistent
TGFA	0.481899	0.00294505	-0.116504	0.183436	Inconsistent
ETNPPL	0.336704	0.00297677	-0.0130798	0.937914	Inconsistent
FILIP1L	-0.36002	0.00297861	0.176504	0.107056	Inconsistent
BLVRA	-0.337348	0.00299956	-0.0086623	0.940296	Inconsistent
RAB30	0.283247	0.00305761	1.10377	0.00169235	Consistent
C12orf49	0.30389	0.00306421	0.0349939	0.668452	Inconsistent
DOK7	-0.38828	0.00306827	-0.0440786	0.637625	Inconsistent
FAT4	-0.304374	0.00308734	-0.138555	0.150369	Inconsistent
ALDOB	-0.266177	0.00309265	-0.244728	0.0274024	Consistent
TBC1D9	0.322785	0.00309479	-0.0680547	0.451775	Inconsistent
AFAP1L1	0.381447	0.00311765	-0.110717	0.365395	Inconsistent
SLC6A6	0.452327	0.0031215	0.102794	0.2635	Inconsistent
TPRN	-0.415919	0.00312162	-0.109782	0.418713	Inconsistent
RETSAT	0.303945	0.00314635	2.01885	7.21381e-05	Consistent
TRIP10	-0.313508	0.00315321	0.135653	0.293116	Inconsistent
SLC27A3	-0.294723	0.00315332	0.0420665	0.636969	Inconsistent
ZNF467	-0.293363	0.00316067	0.326196	0.106866	Inconsistent
IKBKG	0.359582	0.00317278	-0.0642866	0.505402	Inconsistent
CCS	-0.303659	0.0031778	0.104126	0.436873	Inconsistent
ANK3	-0.607787	0.00319144	-0.471232	0.00499953	Consistent
SERPINI1	-0.383936	0.00320241	-0.180718	0.119705	Inconsistent
PHGDH	0.31587	0.0032498	-0.114099	0.191652	Inconsistent
MEIS2	-0.338743	0.00325129	0.105866	0.61997	Inconsistent
SLC25A30	0.429369	0.00326204	0.229095	0.12985	Inconsistent
F10	-0.318334	0.00327783	-0.0652541	0.518141	Inconsistent
COPG2	-0.396503	0.0033523	-0.033084	0.789453	Inconsistent
LYRM1	0.271482	0.00339486	-0.137155	0.317308	Inconsistent
SLC19A3	0.520498	0.00340103	-0.111669	0.206475	Inconsistent
RASGRF2	-0.357531	0.00341667	0.0577149	0.482039	Inconsistent
CCDC169	-0.448812	0.00346465	0.0173427	0.903674	Inconsistent
CUX2	0.340776	0.00349353	-0.0292281	0.782172	Inconsistent
RNASE1	-0.460179	0.00352617	-0.0299798	0.710082	Inconsistent
DCXR	-0.323586	0.00353442	-0.491016	0.00912421	Consistent
CPS1	-0.25598	0.00356674	-1.15709	0.000415481	Consistent
PIK3R3	-0.445578	0.00359562	-0.248264	0.0398164	Consistent
IL18R1	0.358315	0.00361511	0.0960299	0.244006	Inconsistent
RAPGEF4	0.476786	0.00368791	0.314309	0.0199705	Consistent
BORCS5	-0.337988	0.00372923	-0.221354	0.0241098	Consistent
CBLN3	-0.514843	0.00373917	-0.290364	0.0611204	Inconsistent
ZNF471	-0.446834	0.00374466	0.405792	0.0234402	Opposite
BSPRY	0.260989	0.00375787	0.0757307	0.369218	Inconsistent
FMO5	-0.416956	0.00377903	0.0766128	0.695917	Inconsistent
CDK20	0.413505	0.00380457	0.0263694	0.791261	Inconsistent
BMP2	-0.319239	0.003819	-0.21633	0.0787905	Inconsistent
NPR2	0.430402	0.00386302	-0.00158875	0.990122	Inconsistent
EPHX2	-0.332091	0.00389888	0.558047	0.00416957	Opposite
SEPHS1	-0.269864	0.00392833	-0.0479685	0.599405	Inconsistent
AFM	-0.648198	0.00392983	-0.0344545	0.751603	Inconsistent
NEB	-0.656325	0.00393257	-0.165849	0.126421	Inconsistent
NKX6-1	0.271304	0.00396125	-0.0896436	0.303118	Inconsistent
TRAK1	0.366613	0.00396602	0.0280888	0.788832	Inconsistent
CHRD	-0.332449	0.00397115	-0.295188	0.0190137	Consistent
SNX33	0.420233	0.0039714	-0.19526	0.244402	Inconsistent
SIPA1L2	-1.02908	0.00399227	-0.159207	0.23596	Inconsistent
GEM	-0.304961	0.00400071	0.148857	0.132148	Inconsistent
TDO2	0.385565	0.0040539	0.44334	0.00628	Consistent
CDC42EP4	0.32532	0.00409201	-0.00955839	0.897677	Inconsistent
SLC4A4	0.457555	0.00410445	0.0434411	0.664528	Inconsistent
ARMC6	0.318486	0.00411125	0.0921863	0.485165	Inconsistent
CAT	0.302238	0.00411762	0.092751	0.298622	Inconsistent
UGT1A1	0.310836	0.00412683	0.0398937	0.659568	Inconsistent
TUBB2A	-0.360724	0.00414371	0.144639	0.0992664	Inconsistent
LRRK2	-0.298596	0.00414532	0.0250428	0.754725	Inconsistent
RAMP1	-0.301271	0.00419466	0.102808	0.240351	Inconsistent
S1PR3	0.50316	0.00419559	-0.0322099	0.744575	Inconsistent
ZGPAT	-0.451218	0.00420606	0.0198486	0.870252	Inconsistent
CLUH	0.290754	0.00423311	0.138765	0.155541	Inconsistent
UGT2B28	-0.312002	0.00423354	-0.23225	0.182196	Inconsistent
SERPINA7	-0.567978	0.00424606	0.0596383	0.663057	Inconsistent
SFR1	-0.384058	0.00426059	-0.0715917	0.371148	Inconsistent
ENC1	-0.24906	0.00428476	0.335778	0.00344042	Opposite
AKR1B10	0.520036	0.00431481	-0.187807	0.166281	Inconsistent
SLC13A5	0.44584	0.00439529	-0.0768985	0.582244	Inconsistent
GRM8	-0.320024	0.00440456	-0.0398725	0.710254	Inconsistent
SLC1A4	0.330495	0.00441221	-0.220181	0.152559	Inconsistent
IGSF8	-0.310792	0.0044312	-0.179858	0.242071	Inconsistent
CECR2	0.281141	0.00445104	0.158967	0.241729	Inconsistent
SIGMAR1	0.311058	0.00445406	0.159749	0.124297	Inconsistent
LECT2	-0.67317	0.00447012	-0.678978	0.0639742	Inconsistent
AGPAT2	0.33571	0.00448242	0.0202398	0.812999	Inconsistent
CD40	-0.260487	0.00449084	-0.275496	0.118575	Inconsistent
TTC26	-0.255037	0.00451807	-0.224382	0.0881489	Inconsistent
S100A4	-0.486322	0.00452941	-0.277828	0.166898	Inconsistent
GSTT2	-0.342873	0.00454876	0.410842	0.0680343	Inconsistent
PLXNC1	-0.856829	0.00459856	-0.0125199	0.876882	Inconsistent
ATP8B2	-0.376903	0.0046133	-0.197084	0.0821719	Inconsistent
FGF13	-0.322072	0.0046393	-0.301605	0.0336058	Consistent
C18orf54	-0.245928	0.00465701	0.144308	0.301507	Inconsistent
PHLPP1	0.385619	0.0046592	-0.0325017	0.745897	Inconsistent
FZD1	-0.304602	0.00481812	0.291611	0.0356851	Opposite
MAP3K9	0.32648	0.00481969	0.18929	0.0513255	Inconsistent
EPHB4	0.411199	0.0048466	-0.0663633	0.637023	Inconsistent
CERS4	-0.507387	0.00485233	-0.00677982	0.956378	Inconsistent
PDPN	0.3124	0.00488964	-0.0947121	0.343491	Inconsistent
GALNT12	-0.359661	0.00494559	-0.086885	0.363822	Inconsistent
CLDN14	-0.41193	0.00496364	-0.169532	0.131701	Inconsistent
KPTN	-0.262034	0.00505793	-0.144628	0.265566	Inconsistent
COL27A1	-0.24306	0.00507101	-0.241354	0.130075	Inconsistent
FICD	0.406028	0.00515021	-0.0823131	0.396332	Inconsistent
ABCB4	0.336672	0.00516487	1.17665	1.88702e-05	Consistent
EFNA1	0.43973	0.00518902	-0.178356	0.112285	Inconsistent
DPF3	-0.449989	0.00521761	0.0550795	0.628128	Inconsistent
PPTC7	0.301501	0.00521861	0.0972416	0.272884	Inconsistent
CYP39A1	0.273825	0.00521927	-0.241917	0.0481404	Opposite
SPINT2	0.422293	0.00524098	0.0444469	0.579359	Inconsistent
MOK	-0.33169	0.00524858	0.108266	0.283955	Inconsistent
NETO2	-0.451187	0.00525206	-0.242283	0.207915	Inconsistent
UNC5CL	-0.340659	0.0052665	0.0427642	0.667745	Inconsistent
SESN3	-0.286172	0.00528076	-0.0877718	0.394767	Inconsistent
RDH16	1.03401	0.0053413	0.059317	0.58167	Inconsistent
KHDRBS3	-0.278721	0.00538292	0.112805	0.216627	Inconsistent
IL15RA	0.312368	0.00545038	0.0785141	0.745066	Inconsistent
CHKA	0.329062	0.00550024	-0.065997	0.625341	Inconsistent
PIR	0.51797	0.00550223	0.00766826	0.940971	Inconsistent
CAV1	-0.239302	0.00550643	0.319474	0.0295415	Opposite
MECOM	0.287603	0.00554743	-0.114687	0.27663	Inconsistent
KRT81	-0.56754	0.00558764	0.0407463	0.739598	Inconsistent
SORBS3	-0.328468	0.0055904	0.0595576	0.707291	Inconsistent
TENM1	-0.536597	0.00559641	-0.0314188	0.725411	Inconsistent
C5orf51	-0.275331	0.00559671	-0.329559	0.0111199	Consistent
USH1C	-0.394235	0.00560746	-0.0767716	0.4879	Inconsistent
PFKM	-0.407867	0.00564166	0.0540986	0.648687	Inconsistent
TEP1	-0.279327	0.00568364	0.129523	0.199896	Inconsistent
GPC6	0.270539	0.0057006	0.0464006	0.644216	Inconsistent
CFTR	-0.310232	0.00570831	0.128169	0.22445	Inconsistent
NR0B2	-0.529236	0.00573136	-0.239618	0.11697	Inconsistent
DIO1	0.411402	0.00576985	0.492985	0.060239	Inconsistent
FAM83D	-0.376977	0.005793	0.0425845	0.585359	Inconsistent
FANK1	-0.282162	0.00585812	-0.0735188	0.473427	Inconsistent
TUBB6	-0.420664	0.00590461	0.0414134	0.715957	Inconsistent
MEX3D	-0.578288	0.00590512	-0.0904382	0.345168	Inconsistent
HAUS7	-0.3131	0.00592583	0.0918761	0.464504	Inconsistent
ANGPTL1	0.627861	0.00592987	0.135844	0.162275	Inconsistent
MARCKSL1	-0.340151	0.00595955	-0.0432535	0.7108	Inconsistent
SPHK2	-0.251472	0.00598581	-0.15913	0.203694	Inconsistent
PAFAH1B3	-0.389449	0.00598628	0.0420892	0.723624	Inconsistent
PDLIM2	-0.348012	0.00599241	0.379047	0.0349397	Opposite
PLCE1	0.254755	0.00600155	-0.342283	0.024702	Opposite
SLC15A1	-0.298735	0.00600759	0.0193727	0.863607	Inconsistent
LGR6	0.294513	0.00606734	0.00106381	0.991535	Inconsistent
TCTEX1D1	-0.322115	0.00607781	0.0770797	0.561735	Inconsistent
TTC7A	0.435567	0.00610639	0.154177	0.0887838	Inconsistent
COQ8A	0.301256	0.00611326	0.0550488	0.769768	Inconsistent
MCHR1	-0.559574	0.00616096	-0.0968534	0.414038	Inconsistent
HAAO	-0.280933	0.00616526	-0.390599	0.158919	Inconsistent
DGKA	-0.319663	0.00617533	-0.0336807	0.802492	Inconsistent
CYB5R2	-0.445078	0.0061896	-0.00183041	0.984504	Inconsistent
NR3C2	-0.304236	0.00621055	-0.265534	0.0510699	Inconsistent
PAX1	-0.292486	0.00624428	0.00844657	0.917554	Inconsistent
TESC	-0.443297	0.00624682	-0.124592	0.229323	Inconsistent
IDUA	-0.273422	0.00626072	0.0981022	0.454093	Inconsistent
C1QTNF6	0.258811	0.00626483	-0.128465	0.275646	Inconsistent
GUCA2B	-0.583658	0.00626698	-0.224796	0.0358312	Consistent
CIDEC	0.594583	0.00627923	1.63404	0.000603961	Consistent
CERK	0.266691	0.00631566	-0.00141893	0.992155	Inconsistent
CDH6	-0.699341	0.00632693	0.124483	0.233961	Inconsistent
KLF4	0.309829	0.00633327	0.176861	0.335433	Inconsistent
ITGB2	0.616895	0.00633776	-0.0612009	0.467969	Inconsistent
NAGA	-0.347596	0.00634724	-0.129638	0.284954	Inconsistent
ANXA9	-0.308151	0.00636952	-0.18372	0.232249	Inconsistent
UCN3	-0.262273	0.00644782	0.053016	0.574017	Inconsistent
DKK3	-0.236632	0.00646875	0.190233	0.100239	Inconsistent
TRIM6	-0.234203	0.00653257	-0.145787	0.306176	Inconsistent
TNFSF13B	-0.454861	0.00653518	0.0408462	0.641367	Inconsistent
PARP3	-0.286258	0.00653648	-0.121159	0.22789	Inconsistent
TNFRSF14	-0.266063	0.006547	-0.0122781	0.921691	Inconsistent
KIF1B	-0.2327	0.00657741	0.0833837	0.306135	Inconsistent
ZNF385B	-0.456061	0.0066012	0.0472313	0.583736	Inconsistent
PLXNA2	0.337373	0.00661196	-0.141251	0.170825	Inconsistent
CYP2B6	1.09661	0.00662304	-0.583611	0.000172222	Opposite
DLC1	0.301287	0.00664564	0.00548158	0.95947	Inconsistent
RRN3	0.351661	0.00666216	0.0907233	0.242575	Inconsistent
PLEKHA7	0.346513	0.00666844	0.135407	0.253809	Inconsistent
CYHR1	-0.229537	0.00668211	-0.117462	0.431726	Inconsistent
CYP7A1	-1.51548	0.00677474	-0.40608	0.0599657	Inconsistent
SLC5A9	-0.386637	0.00678425	0.0359084	0.691366	Inconsistent
PIK3R1	-0.245669	0.00680576	0.00975617	0.901126	Inconsistent
HSPB1	-0.352143	0.00680707	-0.139064	0.353427	Inconsistent
ZNF407	-0.260262	0.00682925	-0.0987655	0.287116	Inconsistent
TRNAU1AP	-0.336699	0.00688905	0.0423375	0.694963	Inconsistent
STK31	0.229985	0.0069357	0.0209378	0.897517	Inconsistent
SLC4A11	-0.400794	0.00702898	-0.0558016	0.692614	Inconsistent
MMP3	-0.243343	0.00704604	-0.184801	0.130088	Inconsistent
TM4SF5	-0.311833	0.00704673	-0.00479695	0.957438	Inconsistent
DHCR7	0.251711	0.00705182	-0.0448393	0.775267	Inconsistent
ID1	-0.868389	0.00706625	-0.0865671	0.498885	Inconsistent
RIPK3	-0.336492	0.00710294	-0.279806	0.0579304	Inconsistent
UBE2QL1	0.785024	0.00713459	0.154128	0.135469	Inconsistent
C1orf74	-0.257115	0.00720884	-0.0656632	0.611042	Inconsistent
BBS12	-0.349689	0.00723257	-0.0415704	0.738339	Inconsistent
FXN	0.265188	0.00726548	-0.0254755	0.916696	Inconsistent
MMP14	-0.293792	0.00727859	-0.0546987	0.672982	Inconsistent
BHMT	-0.286567	0.00731221	-0.161524	0.331398	Inconsistent
GGT5	-0.238961	0.00732999	0.0872823	0.301158	Inconsistent
EP400	0.339578	0.00740889	-0.0676192	0.456259	Inconsistent
MKS1	-0.312101	0.00741284	0.0040028	0.970414	Inconsistent
OAS1	0.241904	0.00756605	0.272966	0.101615	Inconsistent
GCNT3	-0.324365	0.00762567	-0.209368	0.0441149	Consistent
PRR15L	-0.416703	0.00764178	-0.0836689	0.389298	Inconsistent
GPX7	-0.370131	0.00768425	-0.102067	0.560575	Inconsistent
ELOVL3	-0.217645	0.00769102	0.430562	0.107174	Inconsistent
TXNRD1	0.424734	0.00774536	0.0237825	0.846062	Inconsistent
FMO1	-0.695042	0.00775526	-0.269696	0.00791281	Consistent
ST6GALNAC2	-0.236541	0.00777561	0.0275281	0.855194	Inconsistent
LIAS	0.330986	0.00785898	0.0746832	0.397002	Inconsistent
CBS	-0.319313	0.00786362	-0.589783	0.00593722	Consistent
RAB26	0.444179	0.00792208	-0.113478	0.253132	Inconsistent
TSPO2	-0.343544	0.0079653	0.0352027	0.69831	Inconsistent
MBD4	0.216743	0.00803059	0.256309	0.174424	Inconsistent
TRIP13	-0.47471	0.00803282	0.142167	0.396888	Inconsistent
BRINP3	-0.281722	0.00808423	0.0280233	0.756451	Inconsistent
SIK3	0.282498	0.0081017	0.0376966	0.771908	Inconsistent
NLRP14	-0.339235	0.00814188	0.076017	0.456869	Inconsistent
FBXW9	-0.387886	0.00814578	-0.065577	0.41657	Inconsistent
CYP19A1	-0.280486	0.00825523	0.0656858	0.439745	Inconsistent
CLDN3	-0.457109	0.00826232	0.0228827	0.80618	Inconsistent
ENPP2	-0.388394	0.00829216	-0.556764	0.00155028	Consistent
F2R	-0.642891	0.00829271	-0.196922	0.0806486	Inconsistent
RDH12	-0.475384	0.00831195	-0.0378837	0.73843	Inconsistent
CCZ1	-0.282895	0.00833022	0.0178993	0.824777	Inconsistent
FBXL13	-0.259943	0.00833628	0.0612232	0.536727	Inconsistent
ME1	0.306669	0.00834456	0.165758	0.15672	Inconsistent
EFEMP1	-0.258469	0.00836466	0.0430501	0.698988	Inconsistent
FANCC	-0.423137	0.00837516	0.0145827	0.890964	Inconsistent
TMEM161A	0.275776	0.00843665	-0.00614985	0.949618	Inconsistent
SFT2D2	0.249529	0.00848229	-0.175286	0.100459	Inconsistent
RHOC	-0.276451	0.00855286	-0.195043	0.060704	Inconsistent
KIF18B	-0.855555	0.00855344	-0.0388543	0.753734	Inconsistent
PRODH2	0.291279	0.00857486	0.322392	0.139697	Inconsistent
TAF4B	0.320972	0.00860898	-0.0751251	0.538633	Inconsistent
ZNF583	-0.275832	0.0086288	-0.143067	0.0999696	Inconsistent
ZBTB17	-0.402185	0.00864523	-0.29461	0.023871	Consistent
KYAT1	-0.311105	0.00866508	0.00545249	0.962724	Inconsistent
GCDH	-0.292235	0.00870255	-0.273083	0.0381046	Consistent
RGS4	-0.498219	0.00871311	0.0364786	0.658262	Inconsistent
DTX4	0.277484	0.00874703	-0.141407	0.0986593	Inconsistent
RAP1GAP2	0.385944	0.00874933	0.00993421	0.917081	Inconsistent
TMEM216	-0.295973	0.00875461	0.0432187	0.769254	Inconsistent
SPARCL1	-0.525089	0.00887663	-0.0902992	0.354975	Inconsistent
TTLL7	0.359292	0.00895657	0.0699486	0.564668	Inconsistent
TMEM107	-0.289175	0.00897648	-0.342587	0.0214701	Consistent
SLC25A38	-0.260239	0.00898203	-0.439981	0.00224691	Consistent
SETDB1	-0.234004	0.0090401	-0.209078	0.0842624	Inconsistent
PHEX	-0.393104	0.00912343	-0.125888	0.226429	Inconsistent
HILPDA	0.432613	0.00914996	1.13013	0.000142958	Consistent
ABHD4	0.277278	0.00916087	0.0413721	0.591246	Inconsistent
CYP4X1	0.61852	0.00919463	0.101041	0.267662	Inconsistent
PNPLA2	0.253081	0.00926746	0.545446	0.00822607	Consistent
SNRK	0.273743	0.0092694	0.219849	0.218917	Inconsistent
SIRT4	-0.330044	0.00932402	0.134514	0.177558	Inconsistent
FAM185A	-0.256959	0.00932703	0.0533976	0.608277	Inconsistent
TUBB4B	-0.273794	0.00933248	-0.010735	0.911681	Inconsistent
SIPA1L1	-0.330708	0.00941609	0.198257	0.124675	Inconsistent
CPN1	-0.593227	0.00941949	0.116582	0.250192	Inconsistent
MEPE	-0.237802	0.00942892	0.121491	0.345296	Inconsistent
BUB1B	-0.509219	0.00948292	-0.0615771	0.501452	Inconsistent
TUBB	-0.244547	0.00952958	-0.0840203	0.359361	Inconsistent
MAFB	-0.359535	0.00956775	-0.136632	0.176629	Inconsistent
IFT52	-0.297591	0.00958549	-0.106909	0.201225	Inconsistent
ANXA13	-0.492888	0.00961494	-0.00726804	0.937641	Inconsistent
VASN	-0.219339	0.00972593	-0.345806	0.0180833	Consistent
LRRC61	-0.235667	0.00973628	-0.0195985	0.864361	Inconsistent
DENND1A	-0.439022	0.0098016	0.0816086	0.506792	Inconsistent
CRYM	0.306904	0.00987252	-0.212229	0.0666846	Inconsistent
TBCB	-0.263205	0.00987718	0.00702827	0.948306	Inconsistent
DVL3	0.274727	0.00996287	-0.142375	0.235165	Inconsistent
CRYBA2	0.277445	0.00998051	0.148785	0.203367	Inconsistent
APOA5	0.282582	0.0099982	0.270131	0.0634745	Inconsistent
PDLIM4	-0.247883	0.0100149	-0.0131499	0.868774	Inconsistent
AHNAK2	-0.35941	0.0100235	-0.393097	0.0378122	Consistent
UBXN11	0.293348	0.0100236	0.0338482	0.723443	Inconsistent
ARNTL2	-0.356301	0.0100425	0.297019	0.1317	Inconsistent
PRKAR2B	-0.286058	0.0101064	-0.0347144	0.744786	Inconsistent
TRMT10A	-0.277285	0.0101092	-0.117453	0.25692	Inconsistent
MDH1B	-0.279045	0.0101278	-0.166774	0.284855	Inconsistent
FCER1A	-0.230729	0.0101316	0.0818211	0.354483	Inconsistent
TFPT	-0.303924	0.0101393	0.0658161	0.609622	Inconsistent
SERPIND1	-0.244525	0.0102985	-0.536769	0.000462826	Consistent
SEL1L3	-0.243447	0.0103241	-0.0503036	0.557048	Inconsistent
ABCD3	0.302197	0.0103532	0.772045	0.000332566	Consistent
SPSB1	-0.238242	0.0104454	-0.323188	0.0651921	Inconsistent
CRYL1	0.234989	0.010453	-0.0375429	0.745679	Inconsistent
PIN1	-0.219389	0.0104568	-0.134514	0.441744	Inconsistent
GINS2	-0.487186	0.0104624	-0.130746	0.258284	Inconsistent
ETHE1	-0.245611	0.0104657	-0.128322	0.270402	Inconsistent
RASSF7	-0.250557	0.0104788	-0.0173995	0.892615	Inconsistent
OCEL1	0.277049	0.0105327	0.0277904	0.759336	Inconsistent
IL1R2	-0.238923	0.0105839	-0.0372681	0.711426	Inconsistent
TMOD1	0.254239	0.0105858	0.195771	0.122597	Inconsistent
DNAJC6	0.325909	0.0105931	0.028847	0.75153	Inconsistent
CCDC18	0.302624	0.0105973	0.119202	0.41479	Inconsistent
TNFSF11	-0.381275	0.0105997	-0.0806803	0.359663	Inconsistent
ZBTB33	0.269711	0.0106079	0.0183684	0.890798	Inconsistent
PIGA	-0.269982	0.0106547	-0.431685	0.00151678	Consistent
TFAP2E	-0.245324	0.010655	-0.046908	0.569132	Inconsistent
CDCA7	-0.276819	0.0106769	0.0667663	0.637889	Inconsistent
PROX1	0.429053	0.0107237	-0.119551	0.441535	Inconsistent
FAM169A	-0.239353	0.0107421	-0.00371197	0.966997	Inconsistent
PRDM15	-0.384666	0.0107461	-0.0953691	0.284433	Inconsistent
CHL1	0.244726	0.010774	0.136514	0.153048	Inconsistent
SLC26A2	-0.30603	0.0108473	-0.452535	0.00032947	Consistent
MTHFD2	0.417814	0.0109014	-0.152294	0.0662811	Inconsistent
SH3BGRL3	-0.241639	0.0109254	-0.182069	0.28938	Inconsistent
BCAR1	-0.395823	0.0109303	-0.0847788	0.468669	Inconsistent
RRAS2	-0.216674	0.0109437	-0.0799084	0.316277	Inconsistent
SPINT1	0.415074	0.0109936	0.0170944	0.881836	Inconsistent
TTLL1	-0.274457	0.011007	0.0762778	0.30029	Inconsistent
ESRRG	-0.291297	0.0110554	0.117006	0.221988	Inconsistent
SLC22A4	-0.242315	0.0111277	0.0512049	0.708537	Inconsistent
TMEM98	-0.260084	0.0111302	0.283726	0.0390631	Opposite
CDC42EP2	-0.275364	0.011155	-0.0791238	0.625604	Inconsistent
GULP1	-0.339488	0.011175	-0.000469745	0.996739	Inconsistent
FBP1	0.213071	0.0112422	0.369612	0.0334892	Consistent
POC5	-0.24122	0.0112689	-0.0599213	0.563816	Inconsistent
BHLHE22	0.20743	0.0113302	0.160386	0.156056	Inconsistent
CD79B	-0.207527	0.0114267	-0.0580413	0.565964	Inconsistent
FLYWCH2	-0.21802	0.0114346	-0.0400317	0.664269	Inconsistent
GABRA5	-0.200193	0.011508	0.00259187	0.982981	Inconsistent
SLC23A1	0.473581	0.0115243	-0.0782056	0.677918	Inconsistent
JMY	0.334271	0.0115287	0.0432533	0.651662	Inconsistent
TNIK	-0.268157	0.0116458	0.178137	0.139072	Inconsistent
ETFA	0.206762	0.0117102	0.185524	0.0607885	Inconsistent
EFEMP2	0.366055	0.0117169	-0.0627851	0.61378	Inconsistent
RPH3AL	0.41309	0.0117383	0.0588788	0.732359	Inconsistent
SLC45A3	0.297907	0.0118156	-0.201352	0.254661	Inconsistent
C6	-0.34597	0.0118292	-0.167818	0.272495	Inconsistent
CNRIP1	-0.208351	0.0118432	0.12685	0.209073	Inconsistent
ZNF618	-0.373784	0.0118689	0.0214791	0.775326	Inconsistent
EMP3	-0.325159	0.0118699	-0.00800372	0.942247	Inconsistent
PCDHB14	-0.587949	0.011879	-0.102888	0.2377	Inconsistent
FRK	0.389041	0.0118872	0.493348	0.000770455	Consistent
C3orf52	-0.275431	0.0119632	0.00116355	0.988129	Inconsistent
NAGK	-0.264401	0.0119854	0.000628008	0.993731	Inconsistent
COMTD1	-0.252847	0.0120187	-0.0371085	0.793343	Inconsistent
ST8SIA3	-0.243229	0.0120249	0.393625	0.176415	Inconsistent
PXYLP1	0.250378	0.0120352	0.114071	0.30006	Inconsistent
DEPDC1	-0.473091	0.0120469	-0.167836	0.265461	Inconsistent
NAIP	-0.316806	0.0121171	0.00957174	0.933466	Inconsistent
SUSD3	-0.202125	0.0121792	0.107511	0.342358	Inconsistent
SIGIRR	-0.23407	0.0122845	-0.0102312	0.920353	Inconsistent
BRWD3	0.225781	0.0122907	-0.134133	0.166	Inconsistent
XK	0.657131	0.0124371	-0.103992	0.4948	Inconsistent
C17orf97	0.394764	0.0124639	-0.145065	0.119008	Inconsistent
CMTM7	-0.289441	0.0124681	-0.0808725	0.564189	Inconsistent
CDKN2C	-0.38907	0.0125101	0.0264623	0.767041	Inconsistent
KLHL18	-0.267886	0.0125487	0.0940004	0.237035	Inconsistent
NTS	-0.321168	0.0125844	-0.0319715	0.782221	Inconsistent
COL2A1	0.200358	0.0126657	-0.023599	0.796369	Inconsistent
ETNK2	-0.670097	0.0126893	-0.13921	0.170539	Inconsistent
SYNC	-0.37336	0.0127826	-0.105598	0.356302	Inconsistent
THUMPD2	-0.201976	0.0129327	0.0142517	0.923617	Inconsistent
NUDT16L1	-0.331698	0.0129577	-0.101218	0.490213	Inconsistent
COG5	0.398473	0.0129587	0.0325511	0.802122	Inconsistent
C1QTNF3	-0.45176	0.012974	0.0570482	0.57766	Inconsistent
DUSP7	-0.297064	0.0129909	0.101659	0.510453	Inconsistent
FAM217A	0.294645	0.0130695	-0.00520224	0.956615	Inconsistent
C9orf43	0.223131	0.0130798	0.0591901	0.538395	Inconsistent
HOMER1	-0.286676	0.0131614	0.201644	0.255739	Inconsistent
BRMS1	-0.268851	0.0132049	-0.0550762	0.547206	Inconsistent
ACTR5	-0.25364	0.0132563	-0.0538573	0.563888	Inconsistent
NAGS	-0.347385	0.0133301	-0.249539	0.0362686	Consistent
PBXIP1	-0.249954	0.0133453	-0.058292	0.48058	Inconsistent
IFIT1	0.314827	0.0133708	-0.198817	0.136534	Inconsistent
SLC19A1	0.358239	0.0134051	0.190551	0.0396548	Consistent
PRR5L	0.308145	0.0134316	0.172815	0.174783	Inconsistent
PRSS2	-0.265637	0.0135796	-0.0823391	0.380336	Inconsistent
RNF152	-0.272206	0.0135816	-0.0378834	0.817023	Inconsistent
TMEM237	-0.308215	0.0136612	0.022352	0.826949	Inconsistent
SYT17	0.255324	0.0136926	-0.114526	0.452622	Inconsistent
TRMT1	-0.201002	0.0137606	0.11425	0.312611	Inconsistent
PXK	0.266363	0.0137868	-0.0287775	0.817316	Inconsistent
MUTYH	0.2277	0.013793	-0.0205557	0.817275	Inconsistent
PAQR6	-0.310407	0.0137953	-0.144835	0.134234	Inconsistent
C3orf18	-0.23854	0.0138212	-0.0350371	0.63801	Inconsistent
GBA2	-0.253975	0.0139145	-0.0090185	0.957656	Inconsistent
PGP	-0.230609	0.013953	0.029084	0.761101	Inconsistent
KIAA0355	0.277042	0.0139684	-0.00510379	0.969874	Inconsistent
FUNDC2	-0.258421	0.013996	-0.0614845	0.698263	Inconsistent
VWA3A	-0.210439	0.0140088	-0.0451057	0.665307	Inconsistent
DHRS11	0.279906	0.0140302	-0.226214	0.12145	Inconsistent
FLRT3	-0.256973	0.0140369	-0.185697	0.205425	Inconsistent
CLEC10A	-0.200524	0.0140942	-0.0852169	0.377576	Inconsistent
SLC10A2	0.244738	0.0141076	-0.557056	0.0146421	Opposite
ADAM19	-0.250769	0.0141078	0.0917923	0.457362	Inconsistent
TMEM97	0.270476	0.0141609	-0.172447	0.0640592	Inconsistent
CBFA2T3	-0.285371	0.014163	0.026429	0.777425	Inconsistent
PREB	0.205564	0.014173	-0.0704752	0.667047	Inconsistent
SLC11A2	0.239759	0.0142332	0.181468	0.21208	Inconsistent
AMZ1	0.239857	0.0142826	-0.255336	0.277779	Inconsistent
REEP6	0.209581	0.0142839	0.27804	0.0796094	Inconsistent
RGL1	-0.26961	0.014294	-0.0726887	0.690399	Inconsistent
CSRP1	-0.211718	0.0143073	0.121006	0.291032	Inconsistent
NOSTRIN	-0.343214	0.014366	-0.136768	0.153413	Inconsistent
KIF18A	-0.314161	0.0144017	0.12247	0.262167	Inconsistent
GLIPR1	-0.31207	0.0144309	-0.0868994	0.813264	Inconsistent
TNS4	-0.458096	0.0144722	0.0922719	0.249325	Inconsistent
SLC30A10	0.252751	0.0145322	0.45549	0.0377766	Consistent
KEAP1	0.222133	0.0145428	0.0567354	0.521273	Inconsistent
ZC2HC1A	-0.30782	0.0145453	-0.0418512	0.668957	Inconsistent
PRKAA2	0.276741	0.014558	0.0367202	0.703511	Inconsistent
RPS6KL1	0.322124	0.0146344	-0.0760974	0.519031	Inconsistent
ELOVL2	-0.247264	0.0146523	0.107941	0.428271	Inconsistent
IL17RD	-0.320131	0.0146722	-0.0756899	0.452591	Inconsistent
EHD3	0.230731	0.0147614	-0.0671712	0.383351	Inconsistent
NCKIPSD	0.294954	0.0147813	-0.0908642	0.601447	Inconsistent
BCL7C	-0.236078	0.0147909	-0.1471	0.285309	Inconsistent
GRK5	-0.246218	0.0149088	-0.0786363	0.393434	Inconsistent
KCNJ3	-0.424806	0.0149525	0.00631568	0.953699	Inconsistent
MAP1B	-0.348616	0.0149631	-0.160992	0.114252	Inconsistent
SLC6A3	-0.195408	0.0149997	0.051437	0.515106	Inconsistent
ACY3	-0.317732	0.0150196	0.0113871	0.915322	Inconsistent
IQGAP1	-0.195897	0.0150533	-0.0269607	0.795229	Inconsistent
PYCARD	-0.285212	0.0150847	0.126859	0.23926	Inconsistent
TH	-0.445548	0.0151085	-0.0829935	0.281204	Inconsistent
ZFAND2A	0.2051	0.01512	-0.203864	0.276145	Inconsistent
FKBP7	-0.412946	0.0151232	0.0313193	0.889626	Inconsistent
MFN2	0.205607	0.0151567	0.159422	0.119604	Inconsistent
DOCK4	0.211367	0.015157	-0.101138	0.566167	Inconsistent
NKX3-2	-0.252715	0.0151828	-0.0912506	0.277578	Inconsistent
ENTPD5	0.266886	0.0151859	0.341747	0.00413843	Consistent
ZCCHC17	0.214929	0.0152088	-0.0606216	0.621316	Inconsistent
PDE4B	-0.528034	0.0152117	-0.181594	0.173783	Inconsistent
TMED5	0.209762	0.01544	0.278287	0.0430358	Consistent
NR4A3	-0.216631	0.0154433	-0.0119236	0.875754	Inconsistent
ST3GAL3	-0.21668	0.0154516	-0.177608	0.160391	Inconsistent
ITPR1	0.233247	0.0155098	-0.0650721	0.511584	Inconsistent
RHBDF2	-0.219966	0.015603	-0.206685	0.0846431	Inconsistent
FBXO24	-0.232128	0.0156068	0.0296066	0.704083	Inconsistent
COL5A2	-0.401005	0.0156373	-0.109683	0.534157	Inconsistent
NKX3-1	0.318536	0.0157358	0.0998127	0.31258	Inconsistent
TRIM67	-0.269049	0.0157443	-0.145189	0.122847	Inconsistent
LTBP1	0.382038	0.0158965	0.0534434	0.655592	Inconsistent
AGXT2	-0.409616	0.0158975	-0.172584	0.0568876	Inconsistent
KLHL21	0.260229	0.0161614	-0.220934	0.0526814	Inconsistent
WLS	-0.218534	0.0161893	-0.0229488	0.869024	Inconsistent
SLC17A2	0.355144	0.0162529	-0.594036	0.00330846	Opposite
DDIT3	-0.196421	0.0162685	-0.3289	0.0495363	Consistent
TFRC	0.233226	0.0163135	-0.0341186	0.656841	Inconsistent
PNP	-0.235888	0.0163319	-0.104739	0.183185	Inconsistent
SEMA3E	-0.28475	0.016425	0.252763	0.078938	Inconsistent
SLC29A3	0.39686	0.0164988	-0.0656469	0.487306	Inconsistent
MFSD4A	0.23715	0.0165661	-0.01144	0.901596	Inconsistent
GNAO1	-0.253313	0.0166012	0.0352143	0.740473	Inconsistent
UBE2Q2	-0.208503	0.0166991	-0.112213	0.273365	Inconsistent
TEX14	-0.239571	0.0167388	-0.0584518	0.58239	Inconsistent
CCDC157	-0.310753	0.0167565	-0.100484	0.430054	Inconsistent
CLIC6	0.201281	0.0168437	-0.0858743	0.383466	Inconsistent
CAPN8	0.296495	0.0168556	-0.125201	0.140323	Inconsistent
CLDN7	-0.263113	0.0169185	-0.00979068	0.926123	Inconsistent
BUB1	-0.720535	0.0169946	-0.434199	0.0153997	Consistent
ANKRD23	-0.214483	0.0170443	0.0388289	0.801134	Inconsistent
RND3	0.222771	0.0170465	-0.110226	0.201275	Inconsistent
LAS1L	-0.221061	0.01707	0.34308	0.0662406	Inconsistent
SLCO1B3	-0.243624	0.0171204	-0.80852	0.00472172	Consistent
MYH10	-0.212255	0.0171449	-0.198178	0.0634937	Inconsistent
AMOT	-0.219788	0.0172108	-0.18646	0.140115	Inconsistent
C1QA	0.229281	0.017257	-0.120976	0.42978	Inconsistent
SNAP23	-0.203367	0.0173121	-0.0570661	0.495592	Inconsistent
APLF	-0.51121	0.0173367	0.0649226	0.526409	Inconsistent
CDX1	-0.24723	0.0174767	0.061733	0.432997	Inconsistent
ATF7IP2	0.273797	0.0176667	0.254038	0.0354301	Consistent
KCNJ8	-0.312684	0.0177036	-0.323225	0.0474507	Consistent
SWI5	0.223402	0.0177615	-0.12569	0.36805	Inconsistent
ACADS	0.249507	0.0178595	0.499767	0.00800603	Consistent
GTPBP6	-0.304669	0.0179207	-0.127454	0.439299	Inconsistent
OTUD3	-0.23896	0.0179216	-0.0327404	0.853243	Inconsistent
PPM1K	-0.412458	0.0179297	-0.0523411	0.777944	Inconsistent
B3GNT9	0.189762	0.0179506	-0.0262178	0.740504	Inconsistent
USP13	0.23591	0.018016	0.00452468	0.954897	Inconsistent
NAB2	-0.271172	0.0180997	-0.505727	0.00410108	Consistent
TAPBPL	-0.2457	0.0181223	-0.0971144	0.445296	Inconsistent
HAPLN3	-0.192401	0.0181372	-0.0428094	0.577629	Inconsistent
CLEC4A	0.290311	0.0181384	-0.216078	0.0789103	Inconsistent
POLA2	-0.295847	0.0181431	-0.043311	0.699446	Inconsistent
LGALS3	-0.256758	0.0181711	0.157963	0.0841091	Inconsistent
SYT12	0.393366	0.0181747	-0.147415	0.21119	Inconsistent
LOX	0.4583	0.0182485	-0.286475	0.0538414	Inconsistent
RGS7BP	0.224885	0.0182493	0.0673668	0.520768	Inconsistent
CLDN2	-0.617477	0.0182756	-0.00470639	0.960508	Inconsistent
SDR42E1	-0.289332	0.0182992	0.00608213	0.965221	Inconsistent
FLI1	-0.393703	0.0182996	-0.187763	0.212092	Inconsistent
CLIP4	0.287027	0.0183392	0.0183371	0.876393	Inconsistent
TMEM150C	0.236416	0.0183831	0.135965	0.198794	Inconsistent
SLC46A2	-0.241581	0.0184396	0.0431553	0.638378	Inconsistent
ZNF518B	0.274823	0.0185174	0.00941388	0.924306	Inconsistent
CCNO	-0.252544	0.0185875	0.0595699	0.532736	Inconsistent
FABP7	-0.215544	0.0185911	-0.212734	0.331391	Inconsistent
AGBL3	-0.299111	0.018691	-0.1227	0.239335	Inconsistent
HOMER2	-0.2573	0.0187417	0.247478	0.107419	Inconsistent
RNASEL	-0.220805	0.0188971	0.530329	0.00510051	Opposite
LRRC75B	-0.274897	0.0189217	0.146294	0.299291	Inconsistent
SLC16A4	-0.208235	0.0189868	0.0125925	0.923406	Inconsistent
FGF2	-0.309924	0.0190459	0.0563341	0.592534	Inconsistent
CTNNA3	-0.381854	0.0190701	0.0188591	0.831976	Inconsistent
EVL	-0.278139	0.0191085	0.102261	0.425106	Inconsistent
BHMT2	0.19502	0.0191922	-0.205959	0.0433198	Opposite
PTBP2	-0.286105	0.0192355	0.102508	0.382464	Inconsistent
SMOC1	-0.247724	0.0193712	0.156546	0.304746	Inconsistent
XKR6	-0.294567	0.019385	0.0913472	0.303767	Inconsistent
TBX2	0.209801	0.0194762	0.0543586	0.484798	Inconsistent
APOA2	0.267791	0.0195459	-0.239268	0.192152	Inconsistent
MAMDC4	-0.444047	0.0195979	-0.0240368	0.771923	Inconsistent
ARHGEF40	0.234716	0.01966	-0.0142154	0.901788	Inconsistent
CA2	-0.256938	0.0196724	-0.225692	0.0398383	Consistent
FMNL2	-0.26743	0.0197245	-0.247267	0.0114383	Consistent
COL12A1	0.317465	0.019804	0.00506885	0.975839	Inconsistent
TRPC6	0.196191	0.0198889	0.049442	0.700147	Inconsistent
ADGRG1	-0.323516	0.0198904	-0.105555	0.459147	Inconsistent
SFXN5	0.202003	0.0199711	-0.075651	0.57289	Inconsistent
MFNG	0.218975	0.0200039	-0.0455749	0.619448	Inconsistent
PAF1	-0.250697	0.0200301	0.177813	0.038091	Opposite
DAB1	-0.668704	0.0201931	0.124936	0.352288	Inconsistent
LGALS8	0.209924	0.0203507	0.00319496	0.973288	Inconsistent
SOCS2	-0.241715	0.0203851	-0.0185238	0.816973	Inconsistent
FCER1G	0.350897	0.0204324	-0.198401	0.27507	Inconsistent
MCCC1	-0.227603	0.0204416	-0.116285	0.218697	Inconsistent
LRRC46	-0.241061	0.0205311	-0.102241	0.354673	Inconsistent
FBXW8	-0.232404	0.0205924	-0.0538132	0.669052	Inconsistent
IL22RA2	-0.237419	0.0205958	-0.0756223	0.464768	Inconsistent
CIDEB	-0.27035	0.0206227	-0.00357689	0.967645	Inconsistent
DUSP4	-0.266801	0.0207349	-0.374542	0.052732	Inconsistent
DOLPP1	-0.222255	0.0207962	-0.0123557	0.903344	Inconsistent
SUGCT	-0.195031	0.0208679	0.248836	0.0358174	Opposite
UBXN10	-0.331138	0.020926	-0.0185535	0.833788	Inconsistent
CACNG7	0.231843	0.0210038	-0.174172	0.108733	Inconsistent
THNSL1	0.230065	0.0210047	-0.0794295	0.655485	Inconsistent
PYGB	-0.281486	0.0210315	-0.125934	0.386367	Inconsistent
SMIM3	0.225881	0.0210396	-0.208396	0.0691613	Inconsistent
RSPH1	0.238838	0.0212055	0.00218057	0.987815	Inconsistent
TFAP2A	0.189145	0.0212197	0.082805	0.360103	Inconsistent
TK1	-0.361263	0.0212264	-0.364085	0.00409443	Consistent
ANXA1	0.280045	0.0212351	-0.162849	0.283219	Inconsistent
RSAD1	0.251245	0.0212486	-0.00527168	0.978533	Inconsistent
POLR3F	-0.22025	0.0212974	-0.0412857	0.81916	Inconsistent
VRTN	0.185788	0.0213449	0.230996	0.0675653	Inconsistent
MAGED1	-0.236201	0.0213664	-0.00654564	0.953756	Inconsistent
ABHD3	0.224931	0.0214175	0.46817	0.0252495	Consistent
TNFSF12-TNFSF13	-0.279575	0.0214254	-0.009562	0.941329	Inconsistent
APOL6	0.300228	0.0214656	0.100683	0.207954	Inconsistent
APOC2	-0.208223	0.0215289	-0.0960724	0.591638	Inconsistent
FYN	-0.545244	0.021605	-0.323094	0.0226409	Consistent
CPLX2	-0.225814	0.0217129	-0.0911731	0.290668	Inconsistent
SLC25A12	0.3174	0.0217371	-0.0292591	0.723332	Inconsistent
SERPINB2	-0.405434	0.0217537	-0.413035	0.0328678	Consistent
METTL7B	-0.19441	0.0217661	0.289686	0.0117314	Opposite
WFS1	0.389345	0.0217769	0.115084	0.451475	Inconsistent
PHLDA3	-0.208585	0.0217818	0.00797241	0.939491	Inconsistent
ASCL1	-0.995828	0.0218281	-0.0654673	0.451294	Inconsistent
AK3	0.189482	0.0218972	0.0294538	0.806498	Inconsistent
SMG6	-0.217092	0.0219344	-0.129936	0.185317	Inconsistent
CSNK1E	-0.283988	0.0220121	-0.122534	0.375727	Inconsistent
CCDC85A	-0.240108	0.0220352	0.314266	0.0133061	Opposite
MAP3K8	0.587295	0.0221316	0.87948	0.00296593	Consistent
L3HYPDH	0.209715	0.0221659	0.00813516	0.932474	Inconsistent
ARHGAP18	-0.235031	0.0221697	-0.0262003	0.777047	Inconsistent
PLEKHG4	-0.2183	0.0221771	0.035717	0.661835	Inconsistent
TSNAXIP1	-0.226022	0.0221927	0.136483	0.148812	Inconsistent
DKK1	-0.397283	0.0221968	0.16662	0.137535	Inconsistent
NTN1	0.328745	0.0222185	-0.108881	0.242471	Inconsistent
LPCAT4	-0.252372	0.0223105	-0.178527	0.0439244	Consistent
BMP2K	-0.227311	0.022315	-0.0200406	0.820048	Inconsistent
CNKSR2	-0.286902	0.0223218	0.0649829	0.421255	Inconsistent
CLVS2	0.199673	0.0223399	-0.0739456	0.406444	Inconsistent
UTP20	0.241415	0.022345	-0.0179793	0.835879	Inconsistent
AGFG2	-0.202664	0.02235	-0.436796	0.00135767	Consistent
PAQR4	-0.324635	0.0223776	0.0177595	0.87353	Inconsistent
WNT9A	-0.224362	0.0224119	0.135215	0.380121	Inconsistent
PLEK	-0.216064	0.0224352	-0.0860547	0.503546	Inconsistent
RFX3	0.348461	0.0224495	-0.264242	0.0516921	Inconsistent
C8orf58	-0.347083	0.0224859	-0.0269988	0.772759	Inconsistent
ASB4	-0.246928	0.0224904	-0.0647568	0.75123	Inconsistent
FGFR4	-0.290366	0.0224966	0.0597507	0.781702	Inconsistent
IFRD1	0.252798	0.0225277	0.0568731	0.547268	Inconsistent
HIP1	-0.252316	0.0225627	-0.0445634	0.645441	Inconsistent
ARAP1	0.370026	0.0226302	-0.0782303	0.473031	Inconsistent
HES1	-0.302854	0.0226946	-0.317852	0.067303	Inconsistent
LGI1	0.583819	0.0227039	0.0466967	0.569823	Inconsistent
KRT23	0.31784	0.0228167	0.178861	0.320671	Inconsistent
TCF21	-0.184019	0.0229564	-0.0612414	0.589125	Inconsistent
TADA3	-0.207879	0.0229609	-0.229484	0.148132	Inconsistent
PTPN21	-0.275418	0.0229851	0.0442628	0.616944	Inconsistent
VAX2	-0.276217	0.0230249	0.0290172	0.824412	Inconsistent
GDPD1	0.337964	0.0231288	-0.220193	0.0892563	Inconsistent
TLN2	-0.386604	0.023159	-0.0299944	0.708146	Inconsistent
TP53I13	-0.217426	0.0231845	-0.0272828	0.799423	Inconsistent
GPT2	0.31189	0.0231998	0.0174473	0.858079	Inconsistent
CAPG	-0.314881	0.0232112	0.12853	0.135898	Inconsistent
ZDHHC12	-0.201997	0.0233061	-0.0189901	0.842828	Inconsistent
MTHFD2L	-0.255788	0.0233928	0.194203	0.119631	Inconsistent
PAK3	-0.425522	0.0234672	0.066572	0.560287	Inconsistent
KCNMB2	-0.194528	0.0234681	-0.0553892	0.646467	Inconsistent
POU1F1	-0.263255	0.0236022	0.00690069	0.937021	Inconsistent
IVNS1ABP	-0.186806	0.0236288	-0.116326	0.390639	Inconsistent
PDIK1L	-0.274667	0.0236677	-0.129538	0.171876	Inconsistent
C1orf159	-0.23801	0.0236832	-0.131595	0.24303	Inconsistent
PCED1B	-0.355436	0.0236833	-0.108349	0.299413	Inconsistent
PON3	-0.215375	0.0237468	0.0225068	0.79318	Inconsistent
CAMK2A	-0.213394	0.0237564	-0.217526	0.0515393	Inconsistent
ARNTL	-0.318944	0.0238043	-0.311705	0.00751282	Consistent
LZTS2	-0.235307	0.0238328	-0.0877905	0.557575	Inconsistent
MFSD12	0.202236	0.0238777	-0.0535279	0.708806	Inconsistent
TNFRSF18	-0.211186	0.0240069	0.0990402	0.295935	Inconsistent
SPX	-0.20702	0.024027	-0.00784257	0.954351	Inconsistent
ALDH1L2	0.352501	0.0240286	0.051744	0.658489	Inconsistent
FAM149A	-0.342745	0.0240292	-0.149782	0.385476	Inconsistent
GARNL3	-0.23959	0.0240379	-0.113129	0.211248	Inconsistent
ITGB1BP1	-0.180575	0.0240454	-0.107734	0.288761	Inconsistent
CSN3	-0.222858	0.024048	-0.19308	0.237462	Inconsistent
HEG1	-0.230655	0.0241166	-0.120839	0.148643	Inconsistent
CTNS	0.238859	0.0242047	-0.247698	0.0848813	Inconsistent
SLC7A7	0.336935	0.0242204	-0.166583	0.249611	Inconsistent
GSTM5	-0.195245	0.0242257	0.000789995	0.992038	Inconsistent
RCAN2	-0.629869	0.0243108	-0.128523	0.456437	Inconsistent
PRSS35	0.209241	0.0243141	0.0357933	0.717713	Inconsistent
UCP2	0.260184	0.0244028	2.03513	3.64686e-05	Consistent
ANXA10	-0.282235	0.0244643	-0.0141488	0.851606	Inconsistent
PGS1	0.246332	0.0244769	0.14097	0.295508	Inconsistent
RARA	-0.249578	0.0245004	0.0659368	0.678855	Inconsistent
ENDOG	-0.247593	0.0245513	-0.165099	0.308134	Inconsistent
NOS3	-0.216286	0.0246194	0.148438	0.185776	Inconsistent
LAPTM5	-0.362314	0.0246407	-0.318344	0.103164	Inconsistent
THBS1	0.655275	0.0247005	0.00666774	0.974174	Inconsistent
HABP2	-0.217074	0.0247075	-0.11618	0.561175	Inconsistent
SCN4A	-0.178	0.0247586	0.124882	0.204813	Inconsistent
APOL2	0.200766	0.0249869	0.0124745	0.894376	Inconsistent
DAAM1	-0.237453	0.0249975	-0.0639321	0.510941	Inconsistent
BTBD6	-0.197633	0.0250338	-0.0255367	0.832076	Inconsistent
LBH	0.221719	0.0250626	0.652399	0.0119755	Consistent
ALDH3B1	-0.226042	0.0250674	-0.0721093	0.576505	Inconsistent
FBXO2	-0.219787	0.0250731	-0.124779	0.473184	Inconsistent
PIF1	0.269239	0.0251079	-0.0379964	0.66867	Inconsistent
PCDHB5	-0.320025	0.0251129	-0.0286486	0.724796	Inconsistent
KBTBD8	-0.232279	0.0251865	-0.259786	0.0436553	Consistent
NTAN1	-0.178709	0.0252894	-0.00609501	0.956489	Inconsistent
CNTNAP2	-0.209002	0.025571	0.0494038	0.647712	Inconsistent
GEMIN8	-0.272622	0.0256323	-0.0889106	0.349977	Inconsistent
SMARCD1	-0.188825	0.0258239	-0.120864	0.332323	Inconsistent
ARID4A	-0.284466	0.0258617	-0.0617327	0.721533	Inconsistent
PTPN4	0.276731	0.0258995	-0.0291464	0.779983	Inconsistent
TAF6L	-0.267133	0.0259193	0.0098146	0.919709	Inconsistent
MORC4	-0.21468	0.0259561	0.21437	0.0149698	Opposite
FANCL	-0.187361	0.0259868	-0.0202097	0.877431	Inconsistent
EML1	-0.272452	0.0260803	0.00293061	0.983892	Inconsistent
SLC2A6	-0.361961	0.0261345	-0.136776	0.285574	Inconsistent
SLC1A1	0.204393	0.0261431	0.0728643	0.367934	Inconsistent
SERPINE2	-0.263867	0.0261799	-0.201137	0.184054	Inconsistent
GPD1	0.196725	0.0262272	0.29636	0.0417622	Consistent
TM6SF2	-0.285381	0.0262927	-0.00594168	0.979468	Inconsistent
TTYH1	-0.174415	0.0262969	-0.0625214	0.530866	Inconsistent
FITM2	0.203032	0.0264234	0.112326	0.358419	Inconsistent
MAP3K14	0.234412	0.0264419	-0.129326	0.150092	Inconsistent
HACD4	-0.205769	0.0264929	-0.0301126	0.826006	Inconsistent
SIX3	0.226591	0.0265135	-0.0635679	0.541464	Inconsistent
TSHR	0.283199	0.0265283	-0.00480893	0.959404	Inconsistent
DOCK3	-0.221526	0.0265515	-0.112004	0.253927	Inconsistent
WNT5B	-0.346809	0.0265871	-0.0320313	0.789839	Inconsistent
HLX	0.319064	0.02659	0.0176308	0.864261	Inconsistent
UAP1L1	-0.205061	0.0267014	-0.104395	0.379052	Inconsistent
SERPINB9	0.389469	0.0267634	0.228502	0.0201848	Consistent
COPZ2	-0.252631	0.0267713	0.45161	0.0217279	Opposite
IRX3	-0.28345	0.0267872	-0.491251	7.59653e-05	Consistent
CDCA3	-0.277755	0.0268802	-0.226629	0.261247	Inconsistent
ARHGDIG	-0.227551	0.026906	0.116634	0.322515	Inconsistent
CHN2	-0.185455	0.0269523	1.08227	0.00168138	Opposite
MMP24	-0.302234	0.0269967	-0.0633953	0.544679	Inconsistent
ATOH8	0.427692	0.0270409	0.0143749	0.949782	Inconsistent
UGT2B17	0.237556	0.0270415	-0.0683406	0.574684	Inconsistent
IDH2	-0.210988	0.0270657	-0.0108237	0.904632	Inconsistent
CNPY4	-0.277714	0.0270897	-0.220749	0.030332	Consistent
CCDC112	-0.275062	0.0271086	0.0837514	0.362588	Inconsistent
GHR	-0.180764	0.0271647	0.0335547	0.75239	Inconsistent
ENDOD1	-0.281267	0.0271758	0.180398	0.197982	Inconsistent
HTR6	-0.232226	0.0272645	0.149073	0.0907833	Inconsistent
CD70	-0.245025	0.0273107	0.0873374	0.287711	Inconsistent
STK38L	-0.222078	0.0273607	0.0803898	0.321297	Inconsistent
DCDC2	-0.757296	0.0273706	0.038753	0.772321	Inconsistent
TRPM8	-0.225737	0.0274447	-0.0445459	0.599093	Inconsistent
ZNF513	-0.196927	0.0274632	-0.0787101	0.418648	Inconsistent
TRAF6	-0.243514	0.0275314	-0.0332957	0.673956	Inconsistent
MEGF8	0.216997	0.0275889	-0.0580041	0.668954	Inconsistent
EDC3	-0.222576	0.0276199	-0.158913	0.0747179	Inconsistent
CDC20	-0.431409	0.0276679	-0.0774055	0.675834	Inconsistent
MFHAS1	0.231797	0.0277408	0.137755	0.167847	Inconsistent
PDP1	-0.180227	0.0277625	-0.466388	0.000502671	Consistent
LIN28A	0.229205	0.027778	0.124475	0.287114	Inconsistent
FBXO8	0.206387	0.0277781	-0.0333072	0.707408	Inconsistent
GRPEL1	0.184397	0.0277871	0.00647227	0.946737	Inconsistent
CLDN18	-0.197538	0.0277967	-0.000192039	0.998482	Inconsistent
PPARGC1A	-0.264393	0.0278214	-0.498644	0.0241924	Consistent
MMP15	0.329421	0.0278891	0.269562	0.0610005	Inconsistent
CMC4	0.188431	0.0279458	-0.249347	0.130616	Inconsistent
ERO1B	0.253487	0.0279695	-0.19188	0.0485616	Opposite
TMEM159	0.194059	0.0281272	0.0499948	0.594265	Inconsistent
SMAD9	0.309961	0.0282184	0.035593	0.687556	Inconsistent
MRC2	0.212904	0.0282473	-0.0155779	0.858317	Inconsistent
MSLN	-0.238308	0.0282876	-0.125816	0.34068	Inconsistent
SETD4	-0.250175	0.0283457	0.185125	0.346891	Inconsistent
GNG7	-0.294351	0.0283846	-0.165681	0.0809304	Inconsistent
SLC2A10	0.284878	0.0284266	-0.0363029	0.684167	Inconsistent
RNF186	-0.474486	0.0286324	1.48098	0.0033634	Opposite
CASP1	-0.368484	0.0286391	-0.0266307	0.831663	Inconsistent
ZIC4	-0.197136	0.0287218	-0.141626	0.104919	Inconsistent
AKR7A2	-0.197986	0.0287303	0.0119357	0.910783	Inconsistent
SPTBN2	0.194452	0.028858	-0.151477	0.206844	Inconsistent
SOCS1	0.70753	0.0289001	-0.124863	0.124409	Inconsistent
ATP1A1	-0.174952	0.0289032	-0.0199701	0.849994	Inconsistent
CEBPD	0.237247	0.0289099	-0.387352	0.000576608	Opposite
ARHGEF10L	0.167705	0.0289221	0.127709	0.404099	Inconsistent
HPS1	-0.309331	0.028935	0.00063004	0.997612	Inconsistent
PCDH9	-0.452087	0.0290068	-0.0861264	0.443389	Inconsistent
WSB1	0.184329	0.0290659	-0.122239	0.311496	Inconsistent
XCL1	-0.201803	0.0290868	0.0615862	0.567736	Inconsistent
CARD19	-0.220548	0.0290888	-0.282567	0.0409276	Consistent
STK25	-0.260365	0.0291317	-0.126125	0.32334	Inconsistent
ARF5	-0.191837	0.0292369	-0.0198428	0.868766	Inconsistent
GCA	-0.192391	0.0294388	0.0319864	0.838772	Inconsistent
SORD	-0.171623	0.0294419	-0.087192	0.649324	Inconsistent
PACSIN2	-0.223063	0.029457	0.0336779	0.679617	Inconsistent
B9D1	0.242782	0.0295467	-0.327672	0.119872	Inconsistent
ACE2	-0.196042	0.029665	-0.0982299	0.326875	Inconsistent
DES	-0.220515	0.0296852	-0.056072	0.563578	Inconsistent
ARSJ	-0.356565	0.0298044	-0.0321634	0.75043	Inconsistent
SGCB	-0.226956	0.0298106	0.0803153	0.476378	Inconsistent
DDX43	-0.205831	0.0298626	0.135793	0.251097	Inconsistent
ARL4D	-0.244583	0.0298827	-0.327346	0.0386116	Consistent
FAIM	-0.226491	0.0299097	0.075992	0.533329	Inconsistent
ZNF597	0.263123	0.0299158	-0.00248174	0.981135	Inconsistent
NR1D2	0.280139	0.0299424	0.0338029	0.714297	Inconsistent
SOX7	0.520499	0.0300072	0.0511304	0.730209	Inconsistent
DNAJB5	-0.275368	0.0300644	-0.370747	0.0175344	Consistent
ENOX1	0.266943	0.0301107	-0.0724041	0.400771	Inconsistent
TEKT2	-0.275441	0.0301383	-0.102538	0.324372	Inconsistent
TMC2	-0.189823	0.0301975	0.00639113	0.949789	Inconsistent
PLK2	-0.190035	0.0302127	-0.0623848	0.460766	Inconsistent
SNRNP25	-0.21801	0.0302724	-0.243992	0.315925	Inconsistent
FABP5	-0.424131	0.0302916	-0.141218	0.300005	Inconsistent
DUSP13	-0.194544	0.030311	0.146204	0.168523	Inconsistent
NSMAF	0.190988	0.03037	0.049007	0.557821	Inconsistent
ZFPM1	-0.318993	0.0303997	-0.0568502	0.77939	Inconsistent
ZNF503	-0.250032	0.0304585	-0.047431	0.702691	Inconsistent
LIM2	0.185646	0.0304675	-0.102701	0.332687	Inconsistent
PDE3B	0.213363	0.0304687	0.0588037	0.562904	Inconsistent
TNFAIP2	0.524124	0.0304943	0.0500739	0.744285	Inconsistent
RSPH4A	0.219345	0.0305541	-0.0302897	0.802158	Inconsistent
SDC3	-0.262485	0.0305871	-0.0105039	0.936672	Inconsistent
KCTD16	-0.214351	0.0306235	-0.0818044	0.412613	Inconsistent
TTLL11	-0.189738	0.0306646	-0.0598051	0.566622	Inconsistent
VAMP1	-0.259694	0.0306726	-0.00123839	0.990969	Inconsistent
MKRN3	0.236648	0.0306816	-0.0625211	0.58091	Inconsistent
BHLHA15	0.360728	0.0307074	-0.0504936	0.612707	Inconsistent
EFNA2	-0.203759	0.0307337	-0.0577067	0.586101	Inconsistent
FAAP20	-0.204183	0.0307859	-0.100747	0.380442	Inconsistent
SERPINF2	-0.213728	0.0308151	-0.325768	0.015362	Consistent
DHRS1	-0.207983	0.0308538	0.0175908	0.820473	Inconsistent
FUT1	0.2779	0.0308673	-0.101548	0.236692	Inconsistent
RAB38	-0.265202	0.030976	-0.155497	0.392276	Inconsistent
ZNF239	-0.184058	0.0310456	-0.124842	0.290527	Inconsistent
DOT1L	0.292317	0.031094	-0.0374872	0.846793	Inconsistent
TGFB1	-0.385919	0.0311035	0.296655	0.265273	Inconsistent
EHD1	-0.278019	0.0311302	0.0454852	0.684237	Inconsistent
KLB	-0.22147	0.0311898	0.221371	0.4041	Inconsistent
HS3ST1	0.254755	0.031223	-0.0876747	0.393975	Inconsistent
RFC2	-0.233097	0.0312232	0.021603	0.808161	Inconsistent
KBTBD11	-0.28633	0.0313072	0.44651	0.126248	Inconsistent
TACSTD2	0.185464	0.031349	0.0281844	0.735164	Inconsistent
AHSG	-0.174334	0.0314508	-0.376425	0.00105546	Consistent
GLUL	0.193794	0.0315256	0.479662	0.081672	Inconsistent
CROCC	-0.202197	0.0315382	-0.0917178	0.398512	Inconsistent
DAPK1	-0.197599	0.0315421	0.162071	0.309095	Inconsistent
CMTM8	-0.220397	0.0315681	-0.0742563	0.586717	Inconsistent
MPPED1	-0.255118	0.0316153	-0.0515966	0.52528	Inconsistent
CCL5	0.275174	0.0316283	0.321413	0.0792941	Inconsistent
ACD	-0.310046	0.0316328	0.109325	0.263748	Inconsistent
PLPP3	0.208322	0.0316762	-0.163648	0.113131	Inconsistent
LY75	-0.296805	0.0317575	-0.0945725	0.461059	Inconsistent
LAMA1	0.194995	0.0318082	0.0582731	0.572478	Inconsistent
ABCB9	-0.243467	0.0318232	-0.0379628	0.624741	Inconsistent
FAM120B	-0.197481	0.0318806	-0.0437851	0.686098	Inconsistent
PLCD4	-0.24884	0.0319134	-0.00172585	0.984919	Inconsistent
SYT9	0.276641	0.0319195	0.253854	0.0263588	Consistent
C8G	-0.222949	0.0319684	-0.19414	0.158809	Inconsistent
CAPN10	-0.22121	0.0319938	-0.0875998	0.467911	Inconsistent
ACPP	0.241898	0.0320204	-0.0284704	0.722335	Inconsistent
P4HA2	-0.232102	0.0320309	0.0588836	0.624709	Inconsistent
GPR39	-0.209835	0.0321117	0.397178	0.00293057	Opposite
VIL1	-0.34538	0.0322254	-0.16764	0.158075	Inconsistent
KYAT3	-0.175782	0.032278	0.114124	0.205879	Inconsistent
BEND3	0.181048	0.0323286	0.110678	0.242512	Inconsistent
NUAK1	-0.247919	0.03233	0.070192	0.584041	Inconsistent
CORO1C	-0.183884	0.0323354	0.0532766	0.704863	Inconsistent
IGFBP3	-0.342414	0.032354	-0.0697354	0.64975	Inconsistent
IRAK2	0.317223	0.0323705	0.180662	0.0501691	Inconsistent
NADSYN1	-0.176891	0.0323715	-0.208279	0.0304659	Consistent
LTB4R	-0.288998	0.0324372	-0.124121	0.180514	Inconsistent
CCDC87	-0.207037	0.0325107	0.195509	0.141843	Inconsistent
CES3	0.281356	0.032544	0.0158119	0.849241	Inconsistent
RUVBL1	-0.247646	0.0325639	0.119144	0.176951	Inconsistent
KHNYN	-0.213117	0.0326085	-0.115543	0.275694	Inconsistent
EARS2	0.253838	0.0326398	0.109682	0.365469	Inconsistent
CAMK1	-0.230974	0.0327128	-0.236577	0.0398855	Consistent
TTLL4	0.201331	0.0327133	-0.10036	0.30592	Inconsistent
PTPRZ1	-0.213767	0.0327384	0.11368	0.292479	Inconsistent
LHX9	0.204669	0.0328284	-0.0576436	0.500387	Inconsistent
TMEM132C	-0.217605	0.0330096	0.0138934	0.903663	Inconsistent
EPDR1	0.196321	0.0330281	0.0973848	0.382044	Inconsistent
EMP2	0.220941	0.0330418	-0.0962759	0.316923	Inconsistent
CD83	0.253525	0.0333203	-0.122862	0.244143	Inconsistent
SETDB2	-0.16557	0.0333882	-0.113318	0.338818	Inconsistent
TSHB	0.205509	0.0334381	0.175425	0.113675	Inconsistent
RND1	-0.390751	0.0334524	-0.324701	0.034059	Consistent
STMN3	-0.180362	0.0334829	0.0766125	0.547602	Inconsistent
APOBEC4	0.286843	0.0334895	-0.0207247	0.812239	Inconsistent
POFUT1	0.23473	0.0335835	-0.0728552	0.510194	Inconsistent
AKAP7	-0.277001	0.0337122	-0.00102257	0.991022	Inconsistent
AFF3	-0.561814	0.0337281	0.00978981	0.9082	Inconsistent
TGFB2	-0.312292	0.0337699	-0.127976	0.549543	Inconsistent
TMEM39A	0.174577	0.0338	-0.294211	0.00969818	Opposite
SNRNP35	-0.23169	0.0338039	-0.0737091	0.664535	Inconsistent
CDC42EP3	-0.191449	0.0338111	0.397203	0.0141468	Opposite
MOSPD3	-0.258464	0.0338479	0.00730555	0.960312	Inconsistent
PARD3	-0.205232	0.0338572	-0.00969515	0.919835	Inconsistent
TCEA3	-0.239813	0.0339064	0.18539	0.123517	Inconsistent
SCD	0.26276	0.0339188	0.299684	0.00655456	Consistent
HHIP	0.264744	0.0340012	0.0440937	0.576241	Inconsistent
LHX2	-0.203819	0.0340397	-0.164371	0.0531389	Inconsistent
UNK	-0.203744	0.0341035	0.0198616	0.832375	Inconsistent
SLC37A4	-0.172805	0.0341204	-0.582409	0.000257775	Consistent
RALB	-0.178851	0.0341379	-0.0517291	0.601081	Inconsistent
ALDH9A1	0.160533	0.0341681	0.927209	2.82304e-05	Consistent
PUM3	0.195479	0.0343576	0.0199963	0.812113	Inconsistent
C9orf152	-0.334252	0.0344253	-0.297083	0.0770554	Inconsistent
S100A5	-0.200803	0.0344347	0.0239952	0.775569	Inconsistent
FAM170B	0.172761	0.034511	-0.0231548	0.821656	Inconsistent
CIAO1	0.195491	0.0345292	-0.035909	0.663313	Inconsistent
TMEM11	-0.176286	0.0346329	-0.0207496	0.863284	Inconsistent
B3GALT5	-0.167889	0.0347025	-0.0221693	0.810771	Inconsistent
DYDC1	-0.22648	0.0347134	-0.0646929	0.511375	Inconsistent
SCN5A	-0.198527	0.0347245	-0.0264017	0.719104	Inconsistent
ZNF354A	0.202859	0.0347421	0.152403	0.0740742	Inconsistent
PAPPA	-0.230457	0.0347512	-0.00564022	0.95852	Inconsistent
CCDC61	-0.189362	0.0348482	-0.0219579	0.805761	Inconsistent
MTX3	0.178198	0.0348536	0.0508532	0.573041	Inconsistent
KRT15	-0.280907	0.0349773	-0.0794335	0.480553	Inconsistent
FAM126A	-0.215293	0.0350078	-0.0289961	0.75535	Inconsistent
PLLP	-0.199715	0.0350112	0.65995	0.000490664	Opposite
ADI1	-0.188846	0.0351055	0.0467137	0.648638	Inconsistent
USP29	-0.224451	0.0351215	-0.0619328	0.508425	Inconsistent
RBM12	-0.189921	0.0351547	-0.000942329	0.991354	Inconsistent
ARHGAP31	0.18777	0.0352128	-0.216511	0.0357431	Opposite
LPAR4	-0.221468	0.0352347	-0.124472	0.133757	Inconsistent
ABT1	-0.187026	0.0355449	-0.148034	0.152489	Inconsistent
KDELR3	-0.205122	0.035574	-0.30001	0.014925	Consistent
PRELID2	-0.236297	0.0356122	-0.00670577	0.963182	Inconsistent
RGS3	-0.165645	0.0356509	0.0150533	0.878444	Inconsistent
TNFRSF25	-0.214363	0.0356559	0.114205	0.336283	Inconsistent
ACADSB	-0.183538	0.0358522	-0.489656	0.000240884	Consistent
RDH10	0.23684	0.0359235	-0.166772	0.0793263	Inconsistent
REPS1	0.204049	0.0359824	-0.0210784	0.883242	Inconsistent
TTC39A	-0.293052	0.0360048	-0.226077	0.0668834	Inconsistent
PPP1R14B	-0.226375	0.0360054	-0.0961341	0.407972	Inconsistent
CARS2	-0.18898	0.0360118	0.365285	0.0300299	Opposite
TTC23	-0.237961	0.0360335	-0.164678	0.213623	Inconsistent
ME3	-0.200984	0.0360444	0.0614835	0.457276	Inconsistent
KLK12	-0.240787	0.0360708	-0.107614	0.292713	Inconsistent
RNF25	-0.176781	0.0360951	0.0881875	0.351517	Inconsistent
VEGFB	0.236096	0.0361061	-0.094053	0.621945	Inconsistent
GRTP1	-0.190079	0.0361231	0.0516655	0.624066	Inconsistent
C1orf53	-0.221661	0.0362585	-0.243392	0.383658	Inconsistent
SEMA3G	0.219041	0.0362598	-0.144626	0.198721	Inconsistent
MYLK	0.154868	0.0362926	0.266396	0.0135084	Consistent
PDSS1	-0.220904	0.0363727	0.184494	0.0526967	Inconsistent
SLC7A5	0.321485	0.0363734	-0.154168	0.242985	Inconsistent
CAMKMT	-0.17333	0.0364517	0.210742	0.0997102	Inconsistent
EHD2	-0.427983	0.0364744	-0.142962	0.389062	Inconsistent
TMEM239	-0.192996	0.0364762	0.0546233	0.486879	Inconsistent
BICD1	0.203656	0.0366205	-0.132849	0.309183	Inconsistent
PIPOX	-0.162566	0.0366234	-0.131707	0.147084	Inconsistent
DALRD3	-0.203471	0.0367167	-0.0157077	0.905508	Inconsistent
SYNE2	-0.340198	0.0367751	0.0567586	0.535776	Inconsistent
FAM160A2	-0.227088	0.0367893	0.0593505	0.596467	Inconsistent
MICAL3	-0.219464	0.0368311	-0.174674	0.0815544	Inconsistent
WDR27	-0.212812	0.0368781	-0.0373938	0.73564	Inconsistent
FOXH1	-0.200599	0.0371281	0.0739072	0.455537	Inconsistent
FHL2	0.254078	0.0371329	-0.167173	0.0613685	Inconsistent
CCND3	-0.270475	0.0371358	0.0365216	0.77715	Inconsistent
FGFRL1	0.203606	0.0371997	-0.0575062	0.559444	Inconsistent
ABCB1	0.212572	0.0372925	0.446071	0.042803	Consistent
HACL1	0.198434	0.0373268	0.485562	0.037644	Consistent
DIRAS2	0.478383	0.0374366	-0.116127	0.173145	Inconsistent
PRRT2	-0.19941	0.0374657	-0.0836871	0.411465	Inconsistent
NRSN2	-0.276477	0.0375422	-0.136288	0.217622	Inconsistent
SNX29	-0.229583	0.0375694	0.155663	0.117186	Inconsistent
COL1A2	0.278465	0.0376002	-0.118209	0.158919	Inconsistent
TMEM51	-0.245132	0.0376396	0.0488636	0.568116	Inconsistent
FXYD6	-0.170158	0.0376617	0.00541226	0.959082	Inconsistent
KCNS2	0.210864	0.0377804	0.0201215	0.841578	Inconsistent
STK16	-0.196663	0.0378549	0.134537	0.171636	Inconsistent
SLC29A1	-0.325354	0.0378603	-0.126091	0.45997	Inconsistent
CDKN2B	-0.329149	0.0379811	-0.227839	0.0740186	Inconsistent
ING5	-0.294855	0.0379861	-0.06748	0.50841	Inconsistent
ST6GALNAC3	0.194457	0.0380008	-0.103357	0.394738	Inconsistent
GIPC1	-0.174027	0.0380575	-0.00178246	0.985723	Inconsistent
ASL	-0.210134	0.0380877	-0.164877	0.0852641	Inconsistent
ZFP64	-0.179277	0.0382042	-0.0748869	0.400965	Inconsistent
BET1	0.161085	0.0382088	0.0166771	0.912055	Inconsistent
CCDC150	-0.525075	0.0382341	0.0317363	0.757726	Inconsistent
NUF2	-0.372058	0.0382546	-0.135182	0.341193	Inconsistent
GCKR	0.203977	0.0382915	-0.444615	0.0156257	Opposite
RBPJL	-0.212341	0.0383181	-0.0375941	0.663144	Inconsistent
WRN	0.195542	0.0383742	-0.167502	0.340504	Inconsistent
WEE1	-0.18553	0.0384228	0.000585388	0.995468	Inconsistent
SH3GLB2	-0.220384	0.0384647	0.0236592	0.83082	Inconsistent
FSTL1	0.189632	0.0385899	-0.067257	0.439831	Inconsistent
ITGAX	-0.20534	0.0386078	0.0677155	0.433174	Inconsistent
GPR146	0.274973	0.0386944	0.405373	0.0391501	Consistent
LDHD	-0.233561	0.0387073	-0.349815	0.0171405	Consistent
MSANTD1	-0.182168	0.0387502	0.012998	0.887103	Inconsistent
FGF1	0.2365	0.038758	0.332947	0.0312346	Consistent
FKBPL	0.172797	0.0387673	-0.0962412	0.279052	Inconsistent
NT5E	-0.210787	0.0388654	-0.160593	0.160102	Inconsistent
TRIM47	-0.247129	0.0388799	0.130571	0.298568	Inconsistent
NRXN2	0.181284	0.0388838	-0.0770713	0.449485	Inconsistent
TAP2	0.244854	0.0389172	0.110053	0.430445	Inconsistent
TEF	-0.238458	0.0391139	0.0362181	0.75641	Inconsistent
PTGER1	-0.267808	0.0392951	-0.0545182	0.628957	Inconsistent
ZNF436	-0.194891	0.0393384	-0.160274	0.0835477	Inconsistent
ACKR3	0.446373	0.0393636	-0.24821	0.27868	Inconsistent
USP21	0.269972	0.0394486	-0.10744	0.341469	Inconsistent
EVA1B	-0.226905	0.039479	-0.301058	0.216674	Inconsistent
HPDL	0.175013	0.0395098	0.0543099	0.56578	Inconsistent
ZSCAN2	-0.195972	0.0395762	0.048671	0.689982	Inconsistent
TMEM174	-0.216916	0.0396515	-0.0218509	0.794481	Inconsistent
PLEKHG3	-0.196232	0.0397173	0.00247992	0.986946	Inconsistent
CC2D2A	-0.184837	0.0397234	-0.0432796	0.764697	Inconsistent
PLA2G15	-0.164757	0.0397435	-0.0443026	0.647337	Inconsistent
CEP55	-0.619662	0.0397789	-0.0890241	0.591604	Inconsistent
AGPAT5	-0.180763	0.0398021	-0.0227003	0.751526	Inconsistent
ZNF692	-0.186507	0.0398442	0.0532766	0.628491	Inconsistent
CCDC92	-0.223043	0.0398683	-0.0307102	0.756995	Inconsistent
ZNF236	-0.284041	0.0398735	-0.0626033	0.526152	Inconsistent
POLM	0.284573	0.040022	-0.0901346	0.435273	Inconsistent
GJB6	0.283222	0.0400376	0.144134	0.192497	Inconsistent
SMURF1	0.242341	0.0400868	0.0641523	0.704667	Inconsistent
SLCO4C1	-0.273621	0.0401418	0.0252477	0.812669	Inconsistent
AKT3	-0.254153	0.0401983	0.0696795	0.566369	Inconsistent
ACOT7	-0.164957	0.0402252	0.0801572	0.378923	Inconsistent
NAPSA	-0.198186	0.0402473	0.118347	0.30378	Inconsistent
LRP12	0.219278	0.0403285	-0.0363233	0.703607	Inconsistent
S100A13	-0.192336	0.0403604	-0.341426	0.204318	Inconsistent
MVP	-0.18372	0.0404249	-0.174271	0.0910918	Inconsistent
MGP	-0.208833	0.0404524	0.131619	0.203653	Inconsistent
SPACA3	-0.165416	0.0404845	-0.071194	0.465736	Inconsistent
GAMT	-0.22165	0.0405492	-0.19907	0.190112	Inconsistent
DUSP22	-0.166419	0.0405504	-0.0201885	0.805321	Inconsistent
GBP2	-0.199899	0.0406497	-0.0933412	0.518123	Inconsistent
XPC	0.206199	0.0406707	0.0907829	0.248857	Inconsistent
DUSP6	-0.442048	0.0407787	0.0296029	0.724518	Inconsistent
RNF112	0.172585	0.0408583	0.0196108	0.833172	Inconsistent
THBD	-0.350608	0.040946	-0.121404	0.397512	Inconsistent
RPAIN	0.211287	0.0409901	-0.0722004	0.67323	Inconsistent
ASB9	-0.350343	0.0410159	0.0664983	0.502453	Inconsistent
CYB561	0.280057	0.0411323	-0.0169626	0.891205	Inconsistent
ST6GALNAC1	-0.268151	0.0412043	-0.0166877	0.882195	Inconsistent
SMAGP	-0.204081	0.041299	0.229499	0.0473912	Opposite
CAPN1	-0.239646	0.0414419	0.117146	0.708712	Inconsistent
SLC16A10	-0.380149	0.0415592	-0.0559726	0.586893	Inconsistent
ABHD2	0.203576	0.0415604	-0.119204	0.237202	Inconsistent
AFP	-0.213965	0.0415708	-0.281617	0.227594	Inconsistent
SERPINB8	-0.209393	0.041578	0.18578	0.0446898	Opposite
MAN2A2	0.167873	0.0416051	-0.00916321	0.920041	Inconsistent
PEBP1	0.161845	0.0416302	0.131162	0.178345	Inconsistent
EFNB2	-0.375476	0.0417606	-0.218575	0.205996	Inconsistent
CENPC	-0.188597	0.0417696	-0.0933703	0.473582	Inconsistent
C9orf116	0.224031	0.0419106	0.0169105	0.867192	Inconsistent
RBBP6	-0.156599	0.0420174	0.0591674	0.602765	Inconsistent
MAGIX	-0.180365	0.0420635	-0.0441272	0.753733	Inconsistent
GHDC	-0.18002	0.042147	0.0730589	0.646861	Inconsistent
ACTG2	-0.335816	0.0421834	0.26111	0.0679822	Inconsistent
LCN12	-0.240074	0.0422153	-0.00354558	0.96885	Inconsistent
C5orf47	-0.220778	0.0422295	0.0463005	0.604969	Inconsistent
CKB	-0.238666	0.0422655	-0.076163	0.415844	Inconsistent
TBC1D16	0.231932	0.0423917	0.06479	0.492537	Inconsistent
ABHD5	-0.180554	0.0424439	0.132316	0.112071	Inconsistent
NEK2	-0.335583	0.0424975	-0.131764	0.351211	Inconsistent
DNPEP	0.16658	0.0425303	-0.015413	0.872942	Inconsistent
KIAA1841	-0.17625	0.0425534	-0.104512	0.29937	Inconsistent
KRT80	-0.467377	0.0426531	-0.027413	0.725157	Inconsistent
LSAMP	0.174355	0.0426668	0.000670094	0.993501	Inconsistent
RAB3B	-0.311035	0.0426919	0.0424241	0.600287	Inconsistent
FAM167A	-0.18873	0.0426941	0.0381768	0.693466	Inconsistent
AMMECR1L	0.164363	0.0427416	0.182239	0.0556457	Inconsistent
NLGN2	-0.172382	0.0427976	0.0741534	0.569909	Inconsistent
UNC45B	0.182819	0.0430013	-0.0318558	0.799024	Inconsistent
CSRNP2	-0.304915	0.043141	0.0446738	0.775336	Inconsistent
MCTP2	0.26581	0.0431694	-0.301911	0.0199117	Opposite
IRX2	0.195018	0.0432286	0.0409385	0.706507	Inconsistent
SNTG2	-0.209361	0.0432877	-0.0136432	0.898179	Inconsistent
FGGY	-0.267002	0.0433357	-0.401526	0.0360236	Consistent
CPA1	-0.174828	0.0433442	0.0434501	0.724026	Inconsistent
PDXP	0.185571	0.0434329	0.102746	0.317646	Inconsistent
OLFML1	-0.503859	0.0434681	0.176879	0.119982	Inconsistent
DNAJC27	-0.297838	0.0435096	-0.0204423	0.825584	Inconsistent
ZMYND8	0.177132	0.04352	0.129568	0.253215	Inconsistent
FAM20A	-0.36264	0.0435374	-0.151502	0.196889	Inconsistent
SRPX	0.327421	0.043541	0.024393	0.760006	Inconsistent
CPB2	-0.156398	0.0436844	0.045756	0.58283	Inconsistent
YPEL2	-0.218361	0.0437519	-0.341738	0.00782263	Consistent
FAM53A	-0.260362	0.0437742	0.0591387	0.548665	Inconsistent
MLH3	0.149988	0.0438774	-0.10047	0.240985	Inconsistent
JOSD2	-0.289318	0.0439039	-0.104156	0.439394	Inconsistent
FGFR2	0.29414	0.0439124	0.0331775	0.759581	Inconsistent
ZCCHC2	0.212695	0.0439323	-0.00456379	0.955115	Inconsistent
CENPE	-0.230085	0.043935	-0.353351	0.0850954	Inconsistent
SLC6A14	0.194721	0.0441518	0.0212469	0.851837	Inconsistent
SSBP3	0.15687	0.0441801	0.0402358	0.838963	Inconsistent
PLAUR	-0.268164	0.0441935	-0.0316919	0.783407	Inconsistent
NKX2-1	-0.209906	0.0442039	0.122331	0.231855	Inconsistent
EZR	-0.177836	0.0443063	0.172915	0.0540514	Inconsistent
NHSL2	-0.187248	0.0443555	0.110944	0.464531	Inconsistent
ZNF627	-0.176181	0.0443557	0.0413203	0.712904	Inconsistent
MXD1	-0.240098	0.0446078	-0.646744	0.00992666	Consistent
OLFM2	-0.164969	0.0446305	0.0435766	0.626865	Inconsistent
PPM1G	-0.18569	0.0446723	0.0862197	0.453531	Inconsistent
FIBCD1	-0.19153	0.044758	-0.0258012	0.788913	Inconsistent
ITPR3	0.209121	0.044818	-0.336157	0.0197733	Opposite
HOXA10	-0.210645	0.0448588	0.0857199	0.340543	Inconsistent
EVA1A	-0.163655	0.0448925	0.0327263	0.703807	Inconsistent
TGFBR1	-0.196581	0.0449301	-0.351536	0.00561808	Consistent
PMEPA1	-0.265515	0.0449588	0.281234	0.0743828	Inconsistent
OPLAH	-0.250434	0.0450167	1.03038	0.000318684	Opposite
CDK5RAP2	-0.234852	0.0450681	-0.187415	0.246323	Inconsistent
LRRC36	0.213982	0.0451163	0.0146806	0.866362	Inconsistent
PON1	-0.241164	0.0451499	-0.0494117	0.536293	Inconsistent
DNAJC8	-0.19245	0.0452118	0.0523101	0.552302	Inconsistent
SELENBP1	-0.167765	0.0452204	0.0351375	0.790457	Inconsistent
MMEL1	-0.173469	0.0452607	0.122598	0.207422	Inconsistent
STMN2	-0.236501	0.0452634	0.0474441	0.680173	Inconsistent
UHRF1BP1	0.201088	0.0453003	0.0696382	0.442332	Inconsistent
SUV39H1	-0.239026	0.0453031	-0.281956	0.0274233	Consistent
TAL2	-0.225389	0.0453074	-0.0649251	0.583555	Inconsistent
CHST7	-0.213354	0.0453615	0.0627385	0.509522	Inconsistent
MYRIP	-0.202048	0.0453955	0.0621606	0.564943	Inconsistent
NRN1	-0.186821	0.0454262	-0.094365	0.35057	Inconsistent
TNFSF8	0.216494	0.0454466	-0.0443058	0.645474	Inconsistent
CASP6	-0.178314	0.0455228	0.0102277	0.920871	Inconsistent
CILP	0.198928	0.0455705	0.0167959	0.823415	Inconsistent
BCO1	-0.244143	0.0456675	-0.386017	0.023971	Consistent
GNAI2	-0.243702	0.0457033	-0.0277616	0.873949	Inconsistent
SPATS2L	0.155474	0.0458258	-0.202394	0.0829662	Inconsistent
BCHE	-0.183757	0.0459128	0.200579	0.0734967	Inconsistent
ECEL1	-0.160998	0.0459289	-0.114616	0.148362	Inconsistent
WNT5A	0.220846	0.0460431	0.0821714	0.662126	Inconsistent
ZFP1	-0.208973	0.0461848	0.0148236	0.914612	Inconsistent
ITGAL	-0.201669	0.0462063	-0.0954378	0.371784	Inconsistent
GABARAPL1	0.162743	0.0463211	-0.0137206	0.8801	Inconsistent
SLC17A3	0.180322	0.0463281	-0.821575	0.00547293	Opposite
MTMR14	-0.218343	0.046472	-0.144838	0.195236	Inconsistent
CHRDL2	0.197867	0.0464881	-0.0761061	0.418608	Inconsistent
BAIAP3	-0.189492	0.0465273	-0.010453	0.907649	Inconsistent
KIFAP3	-0.196346	0.046539	0.0679112	0.425213	Inconsistent
TTYH3	-0.267621	0.0466405	-0.0569663	0.571171	Inconsistent
NTNG1	-0.207835	0.0466433	-0.060029	0.523879	Inconsistent
B3GNT8	-0.16496	0.0466752	0.0114591	0.891437	Inconsistent
PRKCZ	-0.207837	0.0467045	0.0081642	0.952279	Inconsistent
KLHL17	-0.17099	0.0468449	0.091803	0.501841	Inconsistent
FAM160B1	0.219155	0.0469793	0.0476145	0.592987	Inconsistent
GAL	0.196529	0.047064	0.0131821	0.892601	Inconsistent
GALNT3	-0.275417	0.0470817	-0.0482352	0.58334	Inconsistent
MEF2C	-0.156181	0.0471314	0.0682749	0.484254	Inconsistent
ANAPC4	-0.148459	0.0471895	-0.0401252	0.636018	Inconsistent
APPL2	-0.16572	0.0472449	-0.0421365	0.610499	Inconsistent
EVI5	-0.150271	0.0473426	0.0103534	0.901533	Inconsistent
ORC5	0.15905	0.0473954	0.0159931	0.850787	Inconsistent
TBC1D31	-0.394663	0.0474024	0.285163	0.0224189	Opposite
SCNN1B	-0.177857	0.0474027	0.058447	0.589782	Inconsistent
CINP	-0.15703	0.0474375	0.00510544	0.955443	Inconsistent
FCGR1A	-0.158985	0.0475427	0.0605247	0.454924	Inconsistent
CCDC127	-0.214113	0.0475652	-0.0451864	0.556741	Inconsistent
MPP6	0.232546	0.0476591	0.0174474	0.856548	Inconsistent
C2orf73	0.218838	0.0477504	-0.174522	0.168971	Inconsistent
PHKG2	-0.203414	0.0477601	-0.150978	0.334953	Inconsistent
RNF215	-0.184623	0.0478432	0.0425297	0.619735	Inconsistent
PROZ	-0.337235	0.0479356	-0.384198	0.012564	Consistent
LCP1	-0.231	0.0479452	-0.0465938	0.68936	Inconsistent
C1QB	-0.388586	0.048082	-0.0699503	0.555394	Inconsistent
PTPMT1	-0.20289	0.0481046	0.0133083	0.88019	Inconsistent
RASSF8	-0.277308	0.0481111	-0.147878	0.204672	Inconsistent
ARRDC4	0.263432	0.0482467	-0.22473	0.0715078	Inconsistent
GIPC3	-0.186597	0.0484128	0.149107	0.145076	Inconsistent
CTHRC1	-0.193059	0.0484519	0.0497126	0.654272	Inconsistent
TMEM120B	-0.202243	0.0484562	-0.0930647	0.44894	Inconsistent
SLC10A1	-0.199602	0.0487052	-0.482968	0.00171948	Consistent
ZFP36	-0.195141	0.0487521	-0.0541338	0.713189	Inconsistent
GNAI1	-0.170837	0.0488039	0.18993	0.252104	Inconsistent
C1orf216	-0.196413	0.0488186	-0.117018	0.486186	Inconsistent
CDHR3	0.169988	0.0488664	0.00805287	0.930007	Inconsistent
FRMD4A	0.255237	0.0489546	-0.0330076	0.80667	Inconsistent
DNM3	0.224266	0.0490004	0.0294181	0.70997	Inconsistent
TEX11	0.170019	0.0490123	-0.0202593	0.856123	Inconsistent
SAP30	-0.252982	0.0490165	0.0226213	0.769844	Inconsistent
ZNF516	-0.29142	0.0490168	-0.0289058	0.760878	Inconsistent
TMEM214	0.169229	0.0491144	-0.0513967	0.60501	Inconsistent
RABEP1	0.162383	0.0491579	-0.0505267	0.631781	Inconsistent
LAMA5	-0.201152	0.0492026	-0.0102452	0.917299	Inconsistent
TERB1	-0.186476	0.0493953	-0.135578	0.3528	Inconsistent
NT5DC2	0.166922	0.0494128	0.514376	0.0278418	Consistent
TMEM231	-0.188628	0.0495015	0.0465442	0.556825	Inconsistent
VASH2	-0.253943	0.0496661	0.0148279	0.850983	Inconsistent
KRT19	-0.300147	0.0496804	-0.258221	0.0336397	Consistent
TKT	0.199382	0.0497663	0.0935924	0.32568	Inconsistent
S1PR2	-0.216897	0.0497677	-0.0818426	0.555889	Inconsistent
MYD88	0.163852	0.0498003	0.265532	0.103967	Inconsistent
ZFAND2B	-0.209089	0.0499224	0.105154	0.377031	Inconsistent
NTSR1	-0.172786	0.0500006	-0.0752518	0.347963	Not_Significant
ZBBX	-0.194485	0.0500669	0.18331	0.122633	Not_Significant
CXCR3	-0.186842	0.0501031	0.0852631	0.37	Not_Significant
SUSD1	-0.193712	0.0501135	0.137498	0.236457	Not_Significant
SPC24	-0.267486	0.0502129	-0.321247	0.0628964	Not_Significant
MOV10	-0.261227	0.0502635	0.0742068	0.60475	Not_Significant
RTTN	-0.32056	0.0502662	-0.146428	0.209136	Not_Significant
CADM4	0.211659	0.050443	0.117388	0.381607	Not_Significant
TSTA3	-0.176586	0.0504568	-0.0504167	0.576579	Not_Significant
INPP5E	-0.163249	0.0506261	0.0128905	0.952896	Not_Significant
LRP5	0.18083	0.0507339	0.183036	0.503257	Not_Significant
UPK1A	-0.141782	0.0507399	0.155681	0.114873	Not_Significant
CRIP3	0.325708	0.0507592	0.116808	0.185309	Not_Significant
PEPD	0.203922	0.0508424	0.020384	0.821263	Not_Significant
ALKBH4	-0.256978	0.0508608	0.0751289	0.445665	Not_Significant
TNC	-0.254864	0.050934	-0.151831	0.204155	Not_Significant
ENHO	-0.237706	0.0509403	-0.397268	0.0178165	Inconsistent
TRAF5	-0.185884	0.0509426	-0.566639	0.00267937	Inconsistent
TMEM175	-0.217033	0.0510463	-0.0237219	0.873625	Not_Significant
SERTAD1	-0.185164	0.051101	-0.182123	0.053527	Not_Significant
IL33	-0.188524	0.0511157	-0.215235	0.231431	Not_Significant
ZMYM3	-0.322596	0.0511471	0.055015	0.551952	Not_Significant
RALGPS2	0.167981	0.0511715	-0.228053	0.0680734	Not_Significant
MEGF9	0.161301	0.0514783	-0.0661264	0.60965	Not_Significant
IFNAR2	-0.264413	0.0515375	-0.0524235	0.584478	Not_Significant
MZF1	-0.194935	0.0515946	0.00665244	0.930047	Not_Significant
HECW1	-0.18325	0.0516505	-0.063921	0.383235	Not_Significant
ITPA	-0.183236	0.051653	-0.00461235	0.968129	Not_Significant
E2F2	-0.179426	0.0517057	-0.0153898	0.879866	Not_Significant
HOXB3	-0.168015	0.0517436	-0.0624564	0.599254	Not_Significant
PGD	0.158101	0.0517617	0.0162792	0.838423	Not_Significant
SLC39A7	0.22086	0.0518477	-0.0904298	0.457068	Not_Significant
LCAT	-0.351925	0.0518883	0.0372893	0.716064	Not_Significant
DUSP14	-0.170224	0.0519387	0.146672	0.256134	Not_Significant
CYTH2	-0.169282	0.0520032	-0.0314139	0.688832	Not_Significant
AMN	0.290392	0.052017	0.0588639	0.678197	Not_Significant
UBR7	-0.172342	0.0520701	-0.175916	0.224252	Not_Significant
NPC1	0.149516	0.0520824	0.183534	0.0643267	Not_Significant
MPPED2	0.254694	0.0521382	-0.0157905	0.878824	Not_Significant
RNF14	-0.162634	0.0523639	-0.108521	0.273126	Not_Significant
LAMC2	-0.26608	0.0524117	-0.053887	0.551445	Not_Significant
BTD	0.19448	0.0525768	0.216766	0.0657226	Not_Significant
MGAT5	0.173455	0.0525833	-0.2573	0.0553671	Not_Significant
SURF2	-0.231138	0.0527635	0.0517431	0.494508	Not_Significant
ADH4	-0.449517	0.0527773	0.189768	0.100163	Not_Significant
PLA2G2F	-0.178599	0.0528235	-0.108459	0.325663	Not_Significant
CISD2	0.152095	0.0528537	-0.0443104	0.615657	Not_Significant
ZNF575	0.182894	0.0530106	-0.0872192	0.240001	Not_Significant
CERS5	-0.174391	0.0530508	-0.0223677	0.801577	Not_Significant
CERS6	0.174715	0.0531498	-0.08673	0.383159	Not_Significant
VPS37D	-0.179781	0.053253	-0.117057	0.31529	Not_Significant
PIKFYVE	0.174045	0.0533446	-0.184981	0.0668554	Not_Significant
PEX5L	0.216091	0.053368	-0.0525792	0.717266	Not_Significant
NUDT22	-0.219242	0.0534014	-0.338083	0.0140916	Inconsistent
FKBP1B	-0.172667	0.0534374	-0.147309	0.132899	Not_Significant
ZNF25	0.235691	0.0534482	-0.286956	0.00997541	Inconsistent
PLCXD2	-0.198553	0.0535051	-0.150916	0.136358	Not_Significant
LMO1	-0.210779	0.0536481	0.000511035	0.995886	Not_Significant
NOVA1	-0.282753	0.0536759	-0.0677984	0.389925	Not_Significant
KLF6	-0.183977	0.0538999	0.0135428	0.866061	Not_Significant
PXMP2	-0.206163	0.0539674	-0.0388968	0.857214	Not_Significant
CD96	-0.205926	0.0540485	-0.0683045	0.37368	Not_Significant
SPATA13	0.157874	0.054069	-0.193907	0.0568138	Not_Significant
GRPR	-0.201794	0.0541847	0.022742	0.759502	Not_Significant
KCNJ6	-0.192862	0.054209	-0.111546	0.193847	Not_Significant
TCAP	-0.186728	0.0543014	-0.109883	0.242393	Not_Significant
LDLRAD4	-0.386198	0.0543624	0.137733	0.173578	Not_Significant
IFI30	-0.205448	0.0543706	-0.0755416	0.465655	Not_Significant
GAST	-0.197911	0.0546128	-0.0207133	0.810635	Not_Significant
ITIH2	-0.153583	0.0546261	-0.217902	0.0381943	Inconsistent
BMT2	-0.188756	0.0547149	0.00811602	0.950394	Not_Significant
VIM	-0.22751	0.0547375	0.010654	0.913857	Not_Significant
TRIM59	-0.172983	0.0548215	0.0673056	0.708306	Not_Significant
SIRT7	-0.246109	0.0548725	-0.0473341	0.600106	Not_Significant
MAGED2	-0.161396	0.0550478	0.0808126	0.589497	Not_Significant
PSTPIP1	-0.158336	0.0550591	-0.0799248	0.29665	Not_Significant
SEMA4D	-0.150149	0.0552307	0.049573	0.52553	Not_Significant
DMD	-0.171956	0.0552797	-0.290296	0.0893004	Not_Significant
GPR63	-0.163931	0.0553351	-0.104362	0.351315	Not_Significant
TGFBI	-0.165268	0.0553486	0.017381	0.894868	Not_Significant
GMPPA	0.197697	0.0553684	-0.0108807	0.914498	Not_Significant
PTPDC1	-0.152305	0.0554708	0.0447851	0.768485	Not_Significant
RCN2	-0.195064	0.0554811	0.0441399	0.591728	Not_Significant
GPRASP1	-0.240555	0.0555484	0.0930102	0.462571	Not_Significant
AKAP1	0.147335	0.0555485	0.141436	0.279262	Not_Significant
TMEM151B	0.214867	0.0555622	0.0135198	0.86882	Not_Significant
TRIM11	0.207484	0.0556045	-0.094969	0.257392	Not_Significant
MRAS	0.180306	0.0556299	-0.232191	0.143761	Not_Significant
FMO4	-0.224067	0.0558223	-0.235228	0.105683	Not_Significant
PBX4	-0.163271	0.0558255	-0.108217	0.187393	Not_Significant
MICAL2	-0.227407	0.0558294	0.0986133	0.666801	Not_Significant
DCT	-0.175342	0.055852	-0.0438249	0.795579	Not_Significant
PKHD1L1	0.161857	0.0558808	0.029186	0.788968	Not_Significant
CLGN	0.185163	0.0559177	0.0145322	0.86276	Not_Significant
IL7	-0.329369	0.0559577	0.0354386	0.71464	Not_Significant
ACACB	0.245116	0.0559629	0.94425	4.98581e-05	Inconsistent
PPP1R12C	-0.157281	0.055989	0.126325	0.159155	Not_Significant
CACNG1	-0.167847	0.0560361	0.168788	0.112711	Not_Significant
GLYCTK	-0.221802	0.0560509	-0.0860911	0.51963	Not_Significant
RTBDN	-0.177773	0.0561204	-0.0644366	0.406776	Not_Significant
PRDM1	-0.180995	0.0561484	0.0990592	0.340801	Not_Significant
PI4KB	0.145326	0.0561919	0.0279349	0.813434	Not_Significant
MRPL49	0.161759	0.0562463	-0.0965265	0.549925	Not_Significant
USP6NL	0.195337	0.0562627	-0.017009	0.836852	Not_Significant
CC2D1B	-0.18206	0.0562687	-0.193614	0.0553947	Not_Significant
DTNA	-0.199991	0.0563314	0.0109589	0.919303	Not_Significant
IFT80	-0.247767	0.0564565	-0.254591	0.087908	Not_Significant
ALG1	-0.168842	0.0564703	0.0498536	0.501448	Not_Significant
AOAH	-0.171192	0.0565648	-0.214415	0.0780311	Not_Significant
ATP6V0E2	-0.157827	0.0567114	-0.0198702	0.907135	Not_Significant
SIM2	-0.17077	0.0567757	-0.0207587	0.802586	Not_Significant
CHTF18	-0.222404	0.0568709	-0.0443134	0.556817	Not_Significant
INTS9	-0.1569	0.0568777	-0.00364867	0.968459	Not_Significant
CCDC114	-0.204719	0.0568922	-0.0955663	0.308076	Not_Significant
ARMC3	-0.145072	0.0569296	0.128632	0.181279	Not_Significant
TEPP	-0.164461	0.0570316	0.0590944	0.498858	Not_Significant
CD300A	-0.177067	0.0570528	-0.087744	0.495103	Not_Significant
CABP2	-0.185705	0.0571166	-0.0677754	0.432195	Not_Significant
ODF3	-0.148674	0.0571215	-0.071538	0.358077	Not_Significant
COQ7	-0.271958	0.0571459	-0.0469555	0.766759	Not_Significant
ILK	-0.160952	0.0571662	-0.00072978	0.995401	Not_Significant
TSPAN5	-0.164417	0.0572487	-0.0985089	0.387582	Not_Significant
LAYN	-0.206341	0.0572958	-0.0283294	0.731869	Not_Significant
RNF4	-0.153117	0.0573313	0.0722945	0.407152	Not_Significant
SAP30BP	-0.165096	0.0573535	-0.121066	0.296035	Not_Significant
RGS14	-0.202529	0.0573877	-0.0118767	0.911002	Not_Significant
RBFOX2	-0.16371	0.0574824	-0.0494391	0.710371	Not_Significant
ALG10	0.271683	0.0575244	-0.00221545	0.983676	Not_Significant
MOB3A	-0.220547	0.0576275	-0.37264	0.0675844	Not_Significant
ARMC9	-0.262426	0.0576592	0.349397	0.00590458	Inconsistent
VASP	-0.175172	0.0577102	-0.0889004	0.446811	Not_Significant
BACE2	-0.177869	0.0577225	-0.0231695	0.777374	Not_Significant
ISCA2	-0.165899	0.0577659	-0.158025	0.269404	Not_Significant
COL15A1	-0.267894	0.0578339	-0.451382	0.0109817	Inconsistent
TSSK4	0.161696	0.0578423	-0.0171232	0.860559	Not_Significant
C1QL1	-0.280681	0.0579342	-0.107306	0.222105	Not_Significant
GLIS2	0.270128	0.0579989	-0.0338947	0.71082	Not_Significant
PLEKHF1	0.231911	0.0580561	-0.102212	0.341381	Not_Significant
SPTLC2	-0.209719	0.0580815	0.0795661	0.385506	Not_Significant
C16orf95	0.193581	0.058135	-0.0612836	0.582531	Not_Significant
CD160	-0.217699	0.0581912	0.0122668	0.875807	Not_Significant
PLD4	-0.192331	0.0582135	0.078601	0.372031	Not_Significant
RIN2	0.277973	0.0582216	0.475044	0.0022314	Inconsistent
SOX12	-0.166619	0.0584113	0.203131	0.0408871	Inconsistent
ITPRIPL2	0.144726	0.058798	-0.0981391	0.246798	Not_Significant
SRXN1	0.413217	0.0589186	0.0118416	0.895047	Not_Significant
RAD51AP1	-0.290267	0.0589332	0.230753	0.12756	Not_Significant
SCAPER	-0.196645	0.0589418	0.150507	0.328889	Not_Significant
ANKRD35	0.23681	0.0590076	0.0466776	0.580979	Not_Significant
HSPB9	0.278616	0.059294	-0.0362039	0.632683	Not_Significant
GPR87	-0.223342	0.0593722	0.0863156	0.263862	Not_Significant
UBN2	0.198343	0.059399	-0.0359366	0.695262	Not_Significant
FNTB	0.291051	0.0594467	-0.0862641	0.605677	Not_Significant
AUTS2	-0.143071	0.0594646	0.000570189	0.995178	Not_Significant
GUK1	-0.180835	0.0595007	0.230378	0.101426	Not_Significant
RSRC1	-0.15982	0.0596189	-0.117199	0.391487	Not_Significant
PYGO2	-0.231937	0.0597442	0.121807	0.199003	Not_Significant
SRGAP3	-0.202045	0.0597636	-0.164407	0.337154	Not_Significant
DOCK10	0.164273	0.0598075	-0.0192587	0.914701	Not_Significant
CXCL6	-0.4239	0.0598361	-0.144485	0.36516	Not_Significant
ADAM23	-0.165238	0.0599726	-0.0568737	0.607416	Not_Significant
PGM2	-0.154792	0.0600063	0.15239	0.231248	Not_Significant
ACAD10	-0.163055	0.0600659	0.191378	0.391292	Not_Significant
SELPLG	0.195306	0.0601646	0.0556912	0.561892	Not_Significant
PHLPP2	0.242246	0.0601762	-0.078044	0.527394	Not_Significant
SELL	-0.179805	0.060193	-0.148729	0.13891	Not_Significant
GSTM2	-0.184393	0.0604938	-0.041271	0.748975	Not_Significant
PPP1R1C	-0.17944	0.0605596	0.0269785	0.762368	Not_Significant
SDCCAG8	-0.272798	0.0606179	0.44823	0.0524129	Not_Significant
CAB39L	-0.217681	0.0607162	-0.0491323	0.557337	Not_Significant
CSRP3	0.168363	0.0607177	-0.0526813	0.743344	Not_Significant
GPR27	-0.240159	0.0607579	0.0128942	0.86626	Not_Significant
TMED3	-0.192619	0.0608612	-0.086388	0.299108	Not_Significant
ANTXR2	-0.196403	0.0608626	-0.126865	0.119325	Not_Significant
ST8SIA5	-0.226873	0.0609333	-0.0287767	0.775656	Not_Significant
DPP7	-0.22676	0.0609715	-0.180336	0.039256	Inconsistent
MGARP	-0.247301	0.0610735	0.349872	0.00218476	Inconsistent
SNX16	-0.162455	0.0611277	-0.0564976	0.667458	Not_Significant
DDAH2	-0.282116	0.0612353	0.0286054	0.77565	Not_Significant
PLCH2	-0.16813	0.0613189	-0.109625	0.357932	Not_Significant
BMP10	-0.188321	0.0613372	-0.0612711	0.537538	Not_Significant
GJB4	-0.198811	0.0613856	0.0626433	0.632037	Not_Significant
CTDSP1	-0.177827	0.0614192	0.0171441	0.933944	Not_Significant
NIT1	-0.151342	0.061464	-0.0293181	0.709667	Not_Significant
TMX4	-0.15738	0.0614664	-0.106248	0.352855	Not_Significant
ERCC1	-0.147703	0.0615097	-0.0869604	0.298692	Not_Significant
TBPL1	-0.185655	0.0615098	-0.0485777	0.558458	Not_Significant
ELAVL3	-0.19281	0.061662	0.0688089	0.432376	Not_Significant
NOP9	0.227422	0.0618351	0.0702903	0.618547	Not_Significant
DPH7	0.177673	0.0618416	-0.157894	0.11141	Not_Significant
SKP2	-0.145878	0.0618542	-0.128195	0.453721	Not_Significant
BZW2	-0.13863	0.0619783	0.185356	0.10227	Not_Significant
MOXD1	-0.242934	0.0619807	-0.063402	0.412622	Not_Significant
POLB	-0.166764	0.0619946	-0.0440105	0.600617	Not_Significant
RGS2	-0.534617	0.0621099	-0.0591083	0.659133	Not_Significant
ATP12A	-0.157951	0.0621103	0.0128311	0.874758	Not_Significant
CXorf38	0.22038	0.0621206	-0.000623935	0.99334	Not_Significant
MARS2	0.147479	0.0622543	-0.0375914	0.814487	Not_Significant
SHE	-0.245215	0.0622755	-0.25412	0.0734643	Not_Significant
MRC1	-0.249617	0.0624526	0.155636	0.175073	Not_Significant
KIAA0408	-0.221349	0.0624602	-0.0111263	0.916222	Not_Significant
HM13	0.145582	0.06257	-0.0242123	0.779892	Not_Significant
SH3PXD2A	-0.318895	0.0627095	-0.00635832	0.943868	Not_Significant
MCOLN3	-0.22885	0.0627258	-0.03796	0.686778	Not_Significant
GUCY2D	0.214419	0.0627551	-0.0331336	0.664731	Not_Significant
DNAJA3	0.151839	0.062864	0.0509325	0.570217	Not_Significant
CKLF	-0.192248	0.0628972	-0.133313	0.459486	Not_Significant
CAMK2B	-0.201339	0.0628991	-0.133976	0.329365	Not_Significant
PNKP	-0.167786	0.0629035	-0.149365	0.180765	Not_Significant
C12orf65	-0.194812	0.0630959	-0.00805262	0.92316	Not_Significant
MFSD3	-0.257696	0.0631135	0.0354163	0.759934	Not_Significant
STOML1	-0.203513	0.06314	0.0230278	0.821084	Not_Significant
FGF6	-0.167119	0.0632245	0.0246075	0.755729	Not_Significant
TTC22	0.23646	0.0632352	-0.0211323	0.802985	Not_Significant
RILP	0.171187	0.0632684	0.00447795	0.969732	Not_Significant
RXFP1	-0.235423	0.0633894	-0.0823999	0.409089	Not_Significant
MUC15	0.135463	0.0634199	0.122248	0.11724	Not_Significant
NEK6	-0.168823	0.0636787	0.105252	0.448341	Not_Significant
ARHGEF19	0.17946	0.0637231	-0.154466	0.483159	Not_Significant
HERC4	-0.167202	0.0637873	-0.119209	0.18887	Not_Significant
ZNF496	-0.206766	0.0638133	-0.0468252	0.664054	Not_Significant
ZC3H18	0.323365	0.0638461	-0.0914221	0.503655	Not_Significant
DLK2	-0.174875	0.063918	0.0292144	0.745577	Not_Significant
CPM	0.160927	0.0639328	0.0345438	0.851776	Not_Significant
SLC16A8	-0.165691	0.0639605	-0.118009	0.278261	Not_Significant
LRIG3	-0.330627	0.0642296	-0.0693883	0.389512	Not_Significant
RBM43	0.213106	0.0642653	0.0703694	0.492035	Not_Significant
RPS6KB1	0.159585	0.0642827	0.101222	0.287604	Not_Significant
MRPL46	0.15073	0.0643582	-0.084878	0.465251	Not_Significant
CABP4	-0.160786	0.0643933	0.0722898	0.514859	Not_Significant
SLC10A3	-0.178967	0.064415	-0.242462	0.0607376	Not_Significant
DYNC1I1	-0.211108	0.0644616	0.0308651	0.762071	Not_Significant
TMPRSS15	0.218591	0.064517	0.107947	0.248032	Not_Significant
LDAH	-0.204613	0.0645175	-0.00393769	0.971421	Not_Significant
RABEP2	-0.181943	0.064533	-0.0575288	0.63899	Not_Significant
CMTM5	0.189663	0.0646165	0.0416268	0.629856	Not_Significant
SSR3	0.137988	0.0646202	0.0340073	0.70492	Not_Significant
TBX15	0.264358	0.0646437	0.0168356	0.844947	Not_Significant
ATRNL1	0.153622	0.0646796	-0.123273	0.116779	Not_Significant
SNX18	0.183911	0.0646853	-0.103565	0.188136	Not_Significant
ELOVL5	0.142146	0.0647173	0.203375	0.0490955	Inconsistent
FOXJ2	-0.178293	0.0647383	-0.109248	0.486781	Not_Significant
RAB20	0.15224	0.0647384	0.0616718	0.490835	Not_Significant
CCDC107	-0.224795	0.0648231	-0.127979	0.443064	Not_Significant
REG3G	-0.207197	0.0648462	-0.0707312	0.477872	Not_Significant
TPM3	-0.142627	0.0649233	-0.0129244	0.875938	Not_Significant
NEU2	-0.185124	0.0649833	-0.248575	0.0834223	Not_Significant
THEM6	0.166863	0.0650187	-0.00921178	0.968713	Not_Significant
PDZD2	0.219598	0.0652003	-0.00136368	0.987189	Not_Significant
PARP11	-0.223618	0.0653216	0.0659056	0.541819	Not_Significant
GPN3	-0.145553	0.0653437	-0.0927768	0.364339	Not_Significant
C7orf50	-0.159521	0.0653774	-0.0616481	0.503869	Not_Significant
PNMA2	-0.202618	0.065556	0.0605053	0.527599	Not_Significant
SIX4	-0.240236	0.0656156	-0.0309505	0.794822	Not_Significant
SPIRE1	0.220638	0.0656491	0.0997202	0.532	Not_Significant
TMEM219	-0.145375	0.0657015	-0.0845953	0.348946	Not_Significant
ATRN	0.153008	0.06573	-0.00249744	0.984842	Not_Significant
CROT	-0.184206	0.0657335	0.752619	0.000363954	Inconsistent
CA11	0.198546	0.0657579	0.0167711	0.858532	Not_Significant
SERPINH1	-0.209583	0.0657629	-0.063404	0.525811	Not_Significant
BAAT	-0.226182	0.0659142	-0.325943	0.143381	Not_Significant
ZMYND15	-0.155524	0.0659357	-0.0538908	0.595911	Not_Significant
RHO	0.214496	0.0660023	0.0457425	0.57393	Not_Significant
LPXN	-0.186931	0.0660737	0.0133569	0.946333	Not_Significant
MAPK13	-0.260262	0.0660778	0.586134	0.0778035	Not_Significant
WDR1	-0.170364	0.0661495	-0.0684692	0.673632	Not_Significant
CLN8	-0.164579	0.0661911	0.0223317	0.881399	Not_Significant
PLCB3	-0.158926	0.0662044	-0.0448866	0.638245	Not_Significant
LY86	0.185751	0.0662142	-0.0916867	0.417563	Not_Significant
TRIM56	0.204804	0.0662774	0.0524598	0.565512	Not_Significant
PRADC1	-0.208442	0.0663379	-0.181397	0.280685	Not_Significant
ITGA9	0.139838	0.0663447	-0.0429566	0.66851	Not_Significant
CACNG2	-0.139884	0.0663743	0.00923231	0.922414	Not_Significant
THBS2	0.300379	0.0664512	0.264629	0.0929321	Not_Significant
TLX1	-0.227737	0.0665467	-0.0286772	0.76543	Not_Significant
BCL2L12	-0.198896	0.0666845	-0.111594	0.288904	Not_Significant
S100A16	-0.145566	0.0667493	-0.177146	0.0507689	Not_Significant
NRTN	0.216034	0.0667872	-0.0296168	0.74122	Not_Significant
C15orf48	0.647807	0.0668021	-0.0392195	0.740417	Not_Significant
NMUR1	-0.157489	0.066816	0.169863	0.0832878	Not_Significant
ELOVL4	-0.134708	0.0668535	0.0255845	0.825656	Not_Significant
PLEKHM3	0.186365	0.0668976	0.0846962	0.312697	Not_Significant
RAB11A	-0.149629	0.0669095	-0.0460921	0.570706	Not_Significant
WT1	0.177203	0.0669668	0.00919592	0.928575	Not_Significant
IER3	-0.361132	0.0670819	-0.212621	0.0191369	Inconsistent
SNAPIN	-0.149881	0.0671677	0.0841347	0.453623	Not_Significant
PDC	0.181345	0.0671971	-0.173346	0.180038	Not_Significant
FECH	0.134296	0.0672383	0.0180408	0.887263	Not_Significant
MROH2A	-0.246349	0.0673655	-0.16128	0.175781	Not_Significant
ASXL1	0.191279	0.0675483	0.0593104	0.430765	Not_Significant
ZNF358	0.160036	0.0676167	-0.0423437	0.761056	Not_Significant
FAR1	-0.317763	0.0677965	-0.310681	0.0547554	Not_Significant
USP46	-0.156682	0.0678104	-0.121876	0.208453	Not_Significant
FBN1	0.277514	0.0679444	0.0375099	0.641807	Not_Significant
FAM43B	0.207953	0.0679924	-0.0496054	0.682058	Not_Significant
VWA3B	0.163614	0.068033	-0.106134	0.365043	Not_Significant
CASQ2	-0.17399	0.068037	-0.08496	0.350079	Not_Significant
CCDC184	-0.163711	0.0680983	0.0125325	0.893745	Not_Significant
TVP23A	0.188842	0.0681398	0.0878428	0.42565	Not_Significant
MGAM	0.227036	0.0681604	0.0132166	0.902897	Not_Significant
TEX37	0.14352	0.0683064	0.0671808	0.671889	Not_Significant
RAB3IL1	-0.196583	0.068379	0.0419563	0.705636	Not_Significant
PROM1	-0.387828	0.0684543	-0.127832	0.414802	Not_Significant
MBD5	-0.162849	0.0684883	-0.0614578	0.596866	Not_Significant
ALDH6A1	-0.190462	0.0685379	-0.163821	0.115044	Not_Significant
CAPN12	-0.226666	0.0685795	-0.0768021	0.458544	Not_Significant
SNN	-0.178788	0.0686096	-0.123332	0.37531	Not_Significant
MOGAT2	-0.255296	0.0686798	0.198755	0.231209	Not_Significant
BCCIP	0.15671	0.068718	-0.0221353	0.781514	Not_Significant
PRKAB1	0.192425	0.0687308	-0.0644225	0.533516	Not_Significant
BRCC3	-0.143772	0.0687346	-0.111989	0.318207	Not_Significant
RBP1	-0.25077	0.068854	-0.703019	0.0210308	Inconsistent
TUSC1	0.158493	0.0688663	0.0657273	0.531204	Not_Significant
MCC	-0.217741	0.0689507	-0.0255544	0.856014	Not_Significant
MALL	-0.260232	0.0689786	0.191997	0.0376371	Inconsistent
EPSTI1	0.258453	0.0689909	-0.0939799	0.306763	Not_Significant
TAF10	-0.149498	0.0690007	-0.135766	0.313088	Not_Significant
CCDC167	-0.159274	0.0691508	-0.138395	0.298485	Not_Significant
GRIN2B	0.160741	0.0691947	-0.0440146	0.748459	Not_Significant
GJA3	-0.16635	0.069322	0.138174	0.149463	Not_Significant
TPPP	-0.240379	0.0693233	0.148982	0.214227	Not_Significant
GABRR2	-0.185039	0.0693701	-0.0641157	0.433592	Not_Significant
TEX38	0.16737	0.0694986	0.184109	0.0330689	Inconsistent
ICMT	-0.179362	0.0695879	0.145781	0.325823	Not_Significant
CYFIP2	-0.176604	0.0696212	-0.0466662	0.599218	Not_Significant
ROBO3	-0.158737	0.0696449	0.0239908	0.843913	Not_Significant
ASGR1	0.130869	0.0696695	0.104502	0.378462	Not_Significant
LRP6	0.177932	0.0697423	-0.076596	0.398334	Not_Significant
MEOX2	-0.187186	0.0697754	0.0396164	0.738797	Not_Significant
SLC50A1	0.180267	0.0697804	0.00719976	0.949432	Not_Significant
NID1	-0.193876	0.0698431	-0.0849746	0.309682	Not_Significant
KIFC2	-0.149349	0.0698541	-0.0986863	0.447608	Not_Significant
CDAN1	0.215879	0.0699009	-0.0882936	0.443135	Not_Significant
MAN2B2	0.178118	0.0699292	-0.0621078	0.747313	Not_Significant
MITF	-0.173543	0.0699683	-0.192952	0.161576	Not_Significant
CPD	0.151217	0.0699735	-0.143128	0.260626	Not_Significant
ZMAT5	-0.196381	0.0699947	0.054465	0.772855	Not_Significant
SLC2A8	-0.229763	0.0701059	-0.0170914	0.858848	Not_Significant
SMURF2	-0.155195	0.0701403	0.0252416	0.825956	Not_Significant
ACTR10	-0.137074	0.0701926	-0.0609294	0.423104	Not_Significant
IGFBPL1	0.184682	0.0702776	-0.167219	0.0984064	Not_Significant
POLD2	-0.167361	0.0703597	-0.0414713	0.748969	Not_Significant
EFCC1	-0.154559	0.0705427	0.0104709	0.900208	Not_Significant
BRF1	-0.149177	0.0706431	0.0516951	0.581531	Not_Significant
PLP2	-0.181311	0.0706557	0.0634277	0.560259	Not_Significant
NR0B1	-0.178129	0.0706668	0.0855507	0.408014	Not_Significant
ZNF260	-0.176045	0.0707033	-0.0425503	0.652884	Not_Significant
RALGPS1	0.162632	0.0707183	0.132452	0.275219	Not_Significant
PTGIR	-0.135536	0.0707211	-0.06114	0.640961	Not_Significant
RGS8	0.16833	0.0710631	-0.0227605	0.813597	Not_Significant
PTGDR2	0.158909	0.0712157	0.0128537	0.874957	Not_Significant
ANKHD1	0.21835	0.0712215	-0.0867088	0.343552	Not_Significant
ZWILCH	-0.15546	0.0712789	0.053568	0.735117	Not_Significant
B3GAT1	-0.206041	0.0712803	0.0379503	0.62479	Not_Significant
NR1I3	-0.179807	0.0713128	0.669591	0.0368111	Inconsistent
MPP4	-0.185615	0.0713261	0.147544	0.30124	Not_Significant
C1orf50	-0.191668	0.0713838	-0.0873209	0.531204	Not_Significant
UBOX5	0.169125	0.0714685	-0.120283	0.202488	Not_Significant
SBK1	0.149893	0.0715321	0.0319863	0.891332	Not_Significant
CYTL1	0.148684	0.0715376	-0.0853682	0.47354	Not_Significant
TUBD1	0.19362	0.0716485	-0.244035	0.0618641	Not_Significant
FLOT2	-0.144774	0.0716512	-0.00935296	0.949615	Not_Significant
CD69	0.160784	0.0716561	0.0728619	0.421333	Not_Significant
SAP30L	0.185079	0.0716827	-0.0800398	0.462582	Not_Significant
ATP6V1C1	0.199726	0.0717345	-0.0561672	0.474791	Not_Significant
CD9	-0.14538	0.0717809	-0.0906265	0.378366	Not_Significant
AXIN2	-0.146063	0.0718172	-0.00961122	0.904164	Not_Significant
IGFBP2	-0.203676	0.0719204	0.214721	0.0586525	Not_Significant
PPFIBP1	-0.178633	0.0719366	-0.0242598	0.755419	Not_Significant
EPYC	0.229099	0.0720412	-0.0401241	0.626693	Not_Significant
NRL	-0.241695	0.0721254	0.0236895	0.74792	Not_Significant
HAS2	-0.173577	0.0721506	-0.158847	0.106392	Not_Significant
PKIB	0.198468	0.0721512	0.035019	0.737604	Not_Significant
LINGO2	-0.14348	0.0722218	-0.0822169	0.312503	Not_Significant
CDKL1	-0.287136	0.072332	0.0726552	0.343332	Not_Significant
ARHGAP25	-0.195046	0.0723437	0.0962094	0.267547	Not_Significant
PATL1	0.194728	0.072348	0.0793652	0.392034	Not_Significant
COG3	0.161424	0.0723497	-0.0862386	0.380599	Not_Significant
MYBPC1	-0.162903	0.0725329	0.104783	0.412762	Not_Significant
ADPRHL1	-0.223595	0.0725378	-0.034402	0.645992	Not_Significant
REPS2	-0.151546	0.0725704	-0.100307	0.349529	Not_Significant
HPS6	-0.148204	0.0726107	-0.0868902	0.372196	Not_Significant
FGA	-0.183388	0.0726214	-0.256953	0.0431202	Inconsistent
C2orf88	-0.296852	0.0727696	-0.198716	0.126159	Not_Significant
GJB1	-0.181589	0.0728078	-0.105301	0.573062	Not_Significant
SLC41A1	0.208695	0.0728851	-0.110084	0.564691	Not_Significant
HSPA13	0.171613	0.0728944	-0.194433	0.100911	Not_Significant
SPACA1	-0.133973	0.0729053	0.0939026	0.26201	Not_Significant
EPB42	-0.154463	0.0729721	-0.0138492	0.905887	Not_Significant
CENPI	-0.224118	0.07298	-0.0897978	0.523598	Not_Significant
AGXT	0.176095	0.0730368	-0.453609	0.00433695	Inconsistent
KISS1R	0.535177	0.0732256	0.0280232	0.731153	Not_Significant
QDPR	-0.144593	0.0732334	0.0558004	0.503671	Not_Significant
HPD	-0.165956	0.073337	-0.356747	0.0720308	Not_Significant
HMGXB3	0.159233	0.0733548	-0.104414	0.362936	Not_Significant
SHROOM2	0.430281	0.0733604	0.0132278	0.878379	Not_Significant
MTHFD1L	-0.164706	0.073459	0.17343	0.164211	Not_Significant
ATP9B	0.230819	0.0735152	-0.133547	0.313628	Not_Significant
ERLEC1	0.140106	0.0735548	-0.0211125	0.774029	Not_Significant
UBL7	-0.204576	0.073615	0.127612	0.322621	Not_Significant
ACKR4	0.224765	0.0737326	0.123451	0.564534	Not_Significant
CCDC57	0.201859	0.0737785	0.0745798	0.472659	Not_Significant
SENP8	0.205388	0.0737895	-0.215277	0.175512	Not_Significant
CD2	-0.169254	0.0738499	-0.0317379	0.764364	Not_Significant
DCBLD1	0.191094	0.0738656	0.0616003	0.636774	Not_Significant
JPH4	-0.166516	0.0738775	-0.155567	0.210496	Not_Significant
FGFR3	-0.180448	0.0740352	-0.0285121	0.880467	Not_Significant
PDE6C	-0.257789	0.0740495	0.095739	0.263023	Not_Significant
GIMAP1-GIMAP5	-0.137911	0.0741088	0.0848835	0.364466	Not_Significant
CD274	-0.17811	0.0741562	-0.00288991	0.986989	Not_Significant
CABLES1	0.18759	0.0741791	-0.0352781	0.765319	Not_Significant
TGFB1I1	-0.284217	0.0742007	-0.0475231	0.666109	Not_Significant
POU2F1	-0.239806	0.0742207	0.0109569	0.898724	Not_Significant
TRIM71	-0.158192	0.0742236	0.10424	0.309603	Not_Significant
CYP11B2	0.137065	0.0744131	0.0817979	0.33473	Not_Significant
PHOX2B	-0.160192	0.0744267	-0.0453358	0.600965	Not_Significant
ALOX12	-0.179072	0.0744632	-0.0899772	0.314698	Not_Significant
BORCS8	-0.177181	0.0745792	-0.237878	0.194187	Not_Significant
HTRA2	0.153056	0.0746008	0.0665708	0.420643	Not_Significant
SPTAN1	-0.200608	0.074604	-0.0526605	0.654887	Not_Significant
PIGU	-0.176779	0.0747848	0.0460373	0.631001	Not_Significant
COMMD8	-0.163292	0.0748545	0.061426	0.485256	Not_Significant
KIF7	0.191454	0.0748788	0.0669146	0.505203	Not_Significant
GATA6	-0.179155	0.07489	0.113923	0.519993	Not_Significant
GAS1	0.236148	0.0749367	0.0487146	0.668099	Not_Significant
SLC20A1	0.167382	0.0750393	-0.160898	0.0893966	Not_Significant
ZFAT	-0.164479	0.0750414	-0.0321024	0.735866	Not_Significant
PHF7	-0.240358	0.075054	0.277822	0.0336832	Inconsistent
BAG3	0.155405	0.075068	0.0149966	0.900301	Not_Significant
OSBPL11	0.167192	0.0751344	0.0427304	0.652229	Not_Significant
MTHFD1	-0.138137	0.0753152	-0.0431535	0.71521	Not_Significant
NWD2	0.178201	0.0753775	0.0549011	0.505182	Not_Significant
ITGA2B	0.211524	0.0755099	-0.0263299	0.769323	Not_Significant
OPALIN	-0.151267	0.07581	-0.0442914	0.628032	Not_Significant
MELK	-0.178506	0.0758345	-0.295716	0.0784827	Not_Significant
FGF14	0.177334	0.0760035	0.106317	0.205328	Not_Significant
OSGEP	-0.192464	0.0761466	0.057974	0.651491	Not_Significant
ARRDC3	-0.23933	0.0761875	-0.151457	0.253376	Not_Significant
DCTN3	-0.163444	0.0761892	-0.102312	0.322667	Not_Significant
PTPA	-0.180995	0.076213	0.108815	0.47743	Not_Significant
CDKN2D	-0.207023	0.0762276	-0.362241	0.0386522	Inconsistent
MAGI2	-0.305399	0.076228	-0.0930301	0.336822	Not_Significant
STAT4	0.260157	0.0762468	-0.0343654	0.709661	Not_Significant
MED30	-0.18879	0.0762612	0.000500822	0.997081	Not_Significant
ERN1	0.199272	0.0762842	-0.239961	0.0114424	Inconsistent
GPRC5C	-0.17015	0.0763046	-0.0902188	0.534588	Not_Significant
ANGPTL7	0.320982	0.0763247	0.00828935	0.940196	Not_Significant
OCRL	0.176739	0.0764524	-0.0251348	0.84159	Not_Significant
TMEM134	-0.149678	0.0765109	0.00845322	0.945413	Not_Significant
LIN52	-0.179755	0.0765237	-0.0921	0.286935	Not_Significant
F7	-0.200949	0.0765353	-0.212908	0.140256	Not_Significant
BMP4	-0.1758	0.0765852	-0.422128	0.00165707	Inconsistent
CCL1	-0.17864	0.0766013	-0.0661408	0.448511	Not_Significant
TIPARP	-0.14581	0.0766618	-0.0136271	0.921753	Not_Significant
NDRG2	0.216007	0.0766916	-0.0474805	0.642227	Not_Significant
MEIOB	-0.249787	0.0767137	0.958526	0.00943187	Inconsistent
AP1S3	-0.52621	0.0767927	-0.00414654	0.979913	Not_Significant
RCN1	0.132567	0.0768038	0.0148573	0.855903	Not_Significant
GALM	0.152767	0.0768245	0.123545	0.196049	Not_Significant
ILVBL	0.176798	0.0771787	0.0912477	0.346771	Not_Significant
PLCXD3	-0.307929	0.0772007	-0.117947	0.215988	Not_Significant
PCDHB12	0.19412	0.0772178	-0.122494	0.293669	Not_Significant
TMEM47	-0.174202	0.0772888	-0.0377386	0.806678	Not_Significant
HINT3	-0.160566	0.0774042	-0.337391	0.125258	Not_Significant
NAT14	-0.256572	0.0774094	0.0531835	0.649677	Not_Significant
ACER3	0.180931	0.0775647	0.189274	0.127251	Not_Significant
C7orf26	-0.147659	0.0775681	0.0333381	0.796247	Not_Significant
TSPO	-0.165412	0.07758	-0.119826	0.464541	Not_Significant
SFSWAP	-0.195889	0.0775833	-0.0199773	0.809227	Not_Significant
GLS2	-0.25362	0.0776029	0.131661	0.163234	Not_Significant
USP39	-0.199857	0.0777391	0.197174	0.193907	Not_Significant
POLR3D	-0.186255	0.0777866	0.0601791	0.580992	Not_Significant
HES2	-0.242515	0.0778155	0.099038	0.375906	Not_Significant
SLC46A1	0.206192	0.0779283	0.0985201	0.323265	Not_Significant
SNAI2	-0.149958	0.0780181	-0.132475	0.109715	Not_Significant
KRTAP2-3	-0.187238	0.0780496	0.0230279	0.807082	Not_Significant
NFKBIZ	-0.214827	0.0781434	0.043249	0.703089	Not_Significant
LRRN1	0.236191	0.0782745	-0.00981759	0.897244	Not_Significant
NREP	-0.207363	0.0783272	0.400329	0.0231917	Inconsistent
LRRC1	0.26111	0.0783318	-0.177681	0.235091	Not_Significant
CSK	-0.21405	0.0783948	-0.0105555	0.957528	Not_Significant
TCEAL7	0.177138	0.0784319	-0.104487	0.474492	Not_Significant
HOXB9	0.151256	0.0786539	0.0899412	0.323857	Not_Significant
TUB	-0.148686	0.0786638	0.115984	0.263287	Not_Significant
WNT9B	-0.132458	0.078688	0.0712188	0.658909	Not_Significant
BAD	-0.17047	0.0788434	-0.181712	0.24951	Not_Significant
PKDCC	-0.249734	0.0788582	-0.0629374	0.803005	Not_Significant
LMAN1	0.150642	0.0789642	-0.103315	0.213125	Not_Significant
SNX31	-0.156795	0.0789929	-0.115262	0.222076	Not_Significant
ANKS1B	-0.241558	0.0789971	0.142366	0.147381	Not_Significant
MYH7B	0.152396	0.0790069	0.0702515	0.407248	Not_Significant
NME4	-0.167575	0.0790433	-0.0354519	0.803072	Not_Significant
JADE2	-0.188901	0.0791757	-0.21	0.0311381	Inconsistent
HCN2	-0.168118	0.0792968	0.0261969	0.78844	Not_Significant
CACFD1	-0.233458	0.0793097	0.0105516	0.920505	Not_Significant
ALPK3	-0.305886	0.0793437	0.0496002	0.59219	Not_Significant
NSUN4	0.229366	0.0794229	0.0532244	0.552874	Not_Significant
SRD5A1	-0.144314	0.0794522	0.137587	0.35435	Not_Significant
GSE1	0.300496	0.0796348	0.0303256	0.841474	Not_Significant
ADGRA3	0.137834	0.0796673	0.168129	0.0949241	Not_Significant
PRSS16	-0.140597	0.0796828	0.0548274	0.543703	Not_Significant
MYBPH	-0.161042	0.0797136	0.0798816	0.435977	Not_Significant
PCOLCE	-0.190333	0.0798372	0.199927	0.123604	Not_Significant
FANCG	-0.162996	0.0798911	0.122701	0.196092	Not_Significant
FAS	-0.147514	0.0798925	0.464541	0.000165144	Inconsistent
IFT46	-0.231969	0.0798977	-0.0524045	0.558891	Not_Significant
GLIS1	-0.152003	0.0799032	-0.0526419	0.550887	Not_Significant
LUZP1	-0.196718	0.079944	-0.137031	0.21364	Not_Significant
AMDHD1	-0.156642	0.080084	-0.401232	0.0207314	Inconsistent
PTRHD1	-0.181541	0.0801361	-0.431289	0.180408	Not_Significant
ACAT2	-0.149996	0.0801438	-0.150186	0.103966	Not_Significant
CDK4	-0.141251	0.0801622	0.00526247	0.951888	Not_Significant
GPR34	-0.225364	0.0802026	-0.0206389	0.801701	Not_Significant
CBLN4	-0.158672	0.0802247	0.130782	0.166399	Not_Significant
HMGCS1	-0.149237	0.080282	-0.0165729	0.879752	Not_Significant
NSUN7	0.179802	0.0803156	0.109233	0.203759	Not_Significant
ALG2	0.138312	0.0803444	-0.00767985	0.952499	Not_Significant
SMPD3	-0.187259	0.0803667	-0.0888005	0.404603	Not_Significant
ANKRD13A	0.154658	0.0803866	0.0813941	0.576901	Not_Significant
HEXIM2	-0.226206	0.0804467	-0.0301157	0.747536	Not_Significant
SHISA4	-0.183358	0.0805479	-0.191455	0.234183	Not_Significant
BLVRB	0.136794	0.0806845	-0.0133331	0.933784	Not_Significant
SOX4	-0.172969	0.0806992	0.0512211	0.549067	Not_Significant
PTGDS	-0.182806	0.0807899	0.0544181	0.610006	Not_Significant
RAB37	-0.402148	0.0808408	0.0451777	0.616449	Not_Significant
NEFH	-0.18352	0.0809987	0.0892451	0.283255	Not_Significant
WDR41	-0.139425	0.081003	0.0095697	0.940293	Not_Significant
COL9A2	-0.179826	0.0810168	0.180427	0.0941998	Not_Significant
CCDC137	-0.178966	0.0810266	-0.0252973	0.800515	Not_Significant
ACRBP	-0.17547	0.0810456	-0.00766947	0.948555	Not_Significant
HSPG2	-0.162194	0.0810823	-0.15714	0.201497	Not_Significant
FXYD7	0.161276	0.0811466	0.0817295	0.401382	Not_Significant
AEBP1	-0.146534	0.0813287	0.0870171	0.341843	Not_Significant
HINT2	0.137304	0.0813761	-0.190326	0.439636	Not_Significant
TMEM140	0.186879	0.081397	0.0893541	0.358072	Not_Significant
AOC1	0.156968	0.0814786	0.043384	0.56528	Not_Significant
ATG4A	-0.143973	0.0814891	-0.0917375	0.436859	Not_Significant
ANLN	-0.269219	0.0816104	0.063084	0.655441	Not_Significant
HDAC6	-0.209542	0.0816662	0.183398	0.353614	Not_Significant
RASD2	0.182566	0.0816959	0.0463281	0.530784	Not_Significant
TMEM14A	-0.134201	0.0817229	-0.222113	0.11781	Not_Significant
ADA	0.19655	0.0817236	0.0812368	0.471308	Not_Significant
RASGRP2	-0.204495	0.0817592	-0.196693	0.0471599	Inconsistent
JSRP1	-0.183119	0.0817877	-0.167434	0.0987976	Not_Significant
C2CD4C	-0.16236	0.081849	0.0334347	0.814119	Not_Significant
AVPR2	-0.148155	0.0819152	0.151159	0.139821	Not_Significant
C1QTNF7	-0.136435	0.0819772	-0.111999	0.195258	Not_Significant
PCDH15	0.165669	0.0819785	-0.329064	0.00485769	Inconsistent
CSGALNACT1	0.1847	0.0821288	0.103393	0.396478	Not_Significant
CYP7B1	-0.187695	0.0821473	-0.014735	0.87602	Not_Significant
CCDC85B	-0.251083	0.0821579	0.0390389	0.842449	Not_Significant
TLX3	-0.156683	0.0821581	0.0765014	0.470483	Not_Significant
HMCN1	-0.473935	0.0821787	0.0423979	0.727622	Not_Significant
TMEM39B	-0.185434	0.0822043	0.123421	0.289062	Not_Significant
BCKDHB	-0.143227	0.0824335	-0.0605787	0.603695	Not_Significant
PDPK1	0.175234	0.0824572	0.0115239	0.895212	Not_Significant
DARS2	-0.233638	0.0824708	-0.0218733	0.840894	Not_Significant
C11orf95	-0.17778	0.0826238	0.083028	0.485602	Not_Significant
GABRQ	-0.127841	0.0826421	-0.0825066	0.300887	Not_Significant
RASL10A	-0.135631	0.0826669	-0.0965553	0.319051	Not_Significant
TADA2B	0.191736	0.0827786	0.0848843	0.507439	Not_Significant
CEP89	0.194711	0.0828234	-0.158658	0.208298	Not_Significant
ST6GALNAC4	0.359684	0.0829153	0.480301	0.105326	Not_Significant
CHIT1	-0.128281	0.0829508	-0.0770743	0.487149	Not_Significant
TFF2	0.212609	0.0830899	0.179671	0.262549	Not_Significant
MAPK8IP3	-0.155308	0.0830905	-0.0351663	0.760959	Not_Significant
TOR1A	-0.20124	0.0831264	-0.0358786	0.754382	Not_Significant
FKBP11	0.148524	0.0833361	-0.202084	0.362028	Not_Significant
SEMA4F	-0.26021	0.0833793	0.0287541	0.78782	Not_Significant
NOXRED1	0.14303	0.0833905	0.22891	0.0495389	Inconsistent
CCDC63	0.14204	0.0834204	0.137999	0.277341	Not_Significant
DUSP10	-0.238114	0.0835368	-0.159678	0.127556	Not_Significant
PDE3A	-0.151404	0.0836316	0.149315	0.162792	Not_Significant
ABLIM2	-0.213941	0.0836943	0.0784985	0.34674	Not_Significant
UFSP1	0.194495	0.083732	0.106763	0.547897	Not_Significant
EPHB2	-0.200798	0.083805	-0.120433	0.243632	Not_Significant
STAMBPL1	-0.214015	0.0839115	0.142455	0.213437	Not_Significant
OSTF1	-0.164698	0.0840459	0.0368521	0.713304	Not_Significant
DPY19L3	-0.18324	0.0840582	-0.134726	0.276548	Not_Significant
PIK3IP1	-0.223286	0.0840617	-0.0442872	0.570136	Not_Significant
TIGD5	-0.140333	0.084111	-0.246139	0.0209947	Inconsistent
SPDL1	-0.200522	0.0842671	-0.23726	0.0701485	Not_Significant
ABCC5	-0.220299	0.0843153	-0.15514	0.246993	Not_Significant
PID1	-0.204447	0.0845032	-0.168669	0.0792811	Not_Significant
CDO1	0.152269	0.0845258	-0.557174	0.00906549	Inconsistent
TTF2	-0.210126	0.0845899	-0.00466355	0.971305	Not_Significant
TMEM181	0.148736	0.0846103	-0.00222014	0.987894	Not_Significant
COL14A1	0.229811	0.0846582	-0.0275336	0.827416	Not_Significant
IL12RB2	0.167581	0.0846766	-0.0294489	0.75246	Not_Significant
DDO	0.152651	0.0847844	0.502904	0.00416556	Inconsistent
DLL3	-0.135064	0.0848123	-0.029466	0.7594	Not_Significant
ZNF184	-0.211332	0.0849096	0.0611158	0.524771	Not_Significant
SARS2	-0.172215	0.0850065	-0.231067	0.185345	Not_Significant
RAB7B	-0.285194	0.0850589	0.013801	0.873907	Not_Significant
CUL9	-0.172689	0.0850754	0.172285	0.089999	Not_Significant
SGK1	-0.167174	0.085081	-0.313888	0.0255055	Inconsistent
SHARPIN	-0.139158	0.0853467	0.0100122	0.926806	Not_Significant
PMVK	-0.18167	0.0853537	-0.248315	0.0641861	Not_Significant
MTMR11	-0.155571	0.0854251	-0.139788	0.275443	Not_Significant
HGF	-0.160309	0.0854668	-0.202444	0.084669	Not_Significant
CAND2	0.146328	0.0854798	0.0246686	0.768104	Not_Significant
KIZ	0.165742	0.0855349	0.0546091	0.506875	Not_Significant
RREB1	0.144303	0.0855715	0.13938	0.180668	Not_Significant
NIPSNAP3A	-0.190425	0.0855749	-0.010111	0.894958	Not_Significant
HTR1B	-0.163966	0.0855853	0.0472703	0.617318	Not_Significant
ENPEP	0.147809	0.0856227	-0.260148	0.0162836	Inconsistent
PRKD1	-0.195562	0.0856426	0.176603	0.186727	Not_Significant
EGR2	-0.250673	0.0856619	-0.528131	0.01829	Inconsistent
ZBED3	0.135323	0.0857063	0.110795	0.439343	Not_Significant
GPRC5A	-0.236357	0.085762	-0.391819	0.129616	Not_Significant
ZMYND19	-0.18384	0.0858593	0.111623	0.225817	Not_Significant
MAPKAPK3	-0.162523	0.0859563	-0.339027	0.039267	Inconsistent
CTXN3	0.134796	0.0859963	0.0610434	0.477478	Not_Significant
VGLL1	-0.145914	0.0859985	0.0495433	0.551052	Not_Significant
RNF32	0.202602	0.0859989	-0.0166836	0.840982	Not_Significant
DERL3	-0.346828	0.0860458	-0.0919211	0.401965	Not_Significant
NT5DC3	0.208008	0.0861058	-0.116409	0.214521	Not_Significant
TEX2	-0.1703	0.0861177	0.044814	0.562624	Not_Significant
FIS1	-0.151675	0.0861397	-0.153459	0.27257	Not_Significant
HTRA1	-0.138211	0.0862774	-0.14205	0.142725	Not_Significant
ENPP3	-0.413382	0.0863105	-0.286871	0.373138	Not_Significant
MIXL1	-0.163775	0.086365	-0.0118571	0.918706	Not_Significant
[truncated: 12,291 more rows]

## Sheet: HuR_KD_pvalue_0.05
	human_HUR_KD_log2FoldChange	human_HUR_KD_pvalue	mouse_HUR_KD_log2FoldChange	mouse_HUR_KD_pvalue	Signature
SAMD11	-0.410709	0.430311	0.354158	0.784834	Not_Significant
NOC2L	-0.0793568	0.677742	0.247216	0.00108825	Inconsistent
PLEKHN1	-2.01154	0.220077	0.523684	0.00170163	Inconsistent
ISG15	0.152424	0.842337	-0.779723	0.0503743	Not_Significant
AGRN	0.0252829	0.905725	0.0855028	0.465268	Not_Significant
C1orf159	0.408713	0.347006	-0.0108103	0.938614	Not_Significant
TTLL10	-0.186082	0.938049	0.539052	0.38514	Not_Significant
SDF4	0.332304	0.0267951	-0.0159372	0.750864	Inconsistent
B3GALT6	0.436713	0.116028	0.238065	0.0912159	Not_Significant
C1QTNF12	0.533289	0.823758	-0.235838	0.257458	Not_Significant
UBE2J2	0.335176	0.20908	0.0299439	0.675366	Not_Significant
ACAP3	-0.0255957	0.901405	0.128554	0.262744	Not_Significant
PUSL1	0.173266	0.606711	0.223051	0.110413	Not_Significant
INTS11	-0.229154	0.332034	0.14165	0.0730883	Not_Significant
CPTP	0.101953	0.688567	0.0754876	0.531111	Not_Significant
TAS1R3	1.63346	0.454932	-0.0106057	0.979961	Not_Significant
DVL1	0.126662	0.496783	0.0840611	0.348417	Not_Significant
MXRA8	2.92541	0.214518	0.0564008	0.666243	Not_Significant
AURKAIP1	0.27037	0.181683	0.0480915	0.42346	Not_Significant
CCNL2	0.302871	0.0840403	0.0151992	0.80449	Not_Significant
MRPL20	-0.219997	0.249041	0.00757359	0.910139	Not_Significant
ANKRD65	-0.0629352	0.956584	0	1	Not_Significant
TMEM88B	-0.476287	0.89094	0.108176	0.548632	Not_Significant
VWA1	0.18403	0.510209	0.209589	0.359253	Not_Significant
ATAD3A	-0.0228898	0.941481	0.340673	7.90105e-06	Inconsistent
TMEM240	1.2351	0.724908	0.36235	0.349531	Not_Significant
SSU72	0.107075	0.534025	-0.082736	0.18376	Not_Significant
FNDC10	2.12207	0.542538	0.24228	0.482398	Not_Significant
MIB2	0.242881	0.280974	0.215522	0.123538	Not_Significant
SLC35E2B	0.289592	0.106813	-0.192302	0.0207569	Inconsistent
CDK11A	0.567174	0.564312	0.195631	0.0522781	Not_Significant
NADK	0.406187	0.00938052	0.124716	0.0569654	Inconsistent
GNB1	-0.487596	0.00404512	0.222417	0.000303398	Opposite
TMEM52	0.0479948	0.937003	-0.535116	0.595819	Not_Significant
CFAP74	0.62525	0.857571	-0.955631	0.0306959	Inconsistent
GABRD	1.07773	0.698851	0.563007	0.101591	Not_Significant
PRKCZ	0.122995	0.63461	0.114451	0.1941	Not_Significant
FAAP20	0.120445	0.835019	-0.0126701	0.931293	Not_Significant
SKI	0.502845	0.0558106	-0.0260917	0.766984	Not_Significant
MORN1	0.0830936	0.853862	0.161985	0.304999	Not_Significant
RER1	0.188096	0.265445	-0.0206987	0.700817	Not_Significant
PEX10	-0.209211	0.319264	0.0617737	0.564218	Not_Significant
PLCH2	-1.24185	0.723028	0.334804	0.608191	Not_Significant
PANK4	3.4061	0.101858	0.166416	0.0505088	Not_Significant
TNFRSF14	-0.986538	0.428343	-0.0646716	0.685939	Not_Significant
PRXL2B	0.597671	0.864325	-0.299486	0.0701437	Not_Significant
PRDM16	1.98294	0.543397	-0.0885157	0.754198	Not_Significant
ARHGEF16	0.531048	0.251277	0.355358	0.0340605	Inconsistent
MEGF6	-0.80662	0.434148	0.0882293	0.741919	Not_Significant
TPRG1L	0.193551	0.232517	0.0476149	0.694605	Not_Significant
WRAP73	0.685323	0.0551339	0.0244437	0.828396	Not_Significant
TP73	-0.0735905	0.90533	0.457831	0.791373	Not_Significant
SMIM1	-1.18237	0.133043	-0.0388633	0.806871	Not_Significant
LRRC47	0.202205	0.410006	-0.432973	3.979e-06	Inconsistent
CEP104	0.104535	0.708533	0.263624	0.0185787	Inconsistent
DFFB	-0.213076	0.760445	0.109573	0.389676	Not_Significant
C1orf174	-0.145034	0.55611	-0.11658	0.110485	Not_Significant
AJAP1	-0.684334	0.743653	1.6456	0.238463	Not_Significant
NPHP4	0.293123	0.383706	0.825242	0.320375	Not_Significant
KCNAB2	-0.911473	0.586148	-0.0353382	0.887168	Not_Significant
CHD5	-1.04852	0.764936	0.277061	0.778618	Not_Significant
RPL22	0.0413868	0.849651	0.205154	0.000720069	Inconsistent
RNF207	-0.359269	0.301667	-0.406407	0.855045	Not_Significant
ICMT	0.71408	1.44151e-05	-0.0559405	0.489663	Inconsistent
GPR153	-0.0308049	0.97693	-0.0772727	0.788659	Not_Significant
ACOT7	0.906722	0.00104172	0.193871	0.0441919	Consistent
HES2	-2.38644	0.178103	0	1	Not_Significant
ESPN	0.688979	0.0171038	0.525823	0.244758	Inconsistent
TNFRSF25	-2.9684	0.211536	-0.499845	0.222473	Not_Significant
PLEKHG5	-0.915043	0.4537	0.170125	0.302563	Not_Significant
NOL9	0.162483	0.574338	0.147459	0.097361	Not_Significant
TAS1R1	-0.745372	0.831874	0.23682	0.766722	Not_Significant
ZBTB48	0.250659	0.565345	0.229621	0.190924	Not_Significant
KLHL21	-0.0644135	0.750558	-0.176083	0.222269	Not_Significant
PHF13	0.699956	0.042191	-0.0393581	0.815184	Inconsistent
THAP3	0.00133685	0.997417	0.09035	0.339894	Not_Significant
DNAJC11	-0.130692	0.498514	0.0897655	0.169047	Not_Significant
CAMTA1	-0.153684	0.644907	-0.0280649	0.838345	Not_Significant
VAMP3	0.527594	0.0256397	-0.237371	0.030272	Opposite
PER3	0.0194145	0.955856	-0.427284	0.241848	Not_Significant
PARK7	0.0923732	0.553325	0.115814	0.111824	Not_Significant
ERRFI1	0.889554	0.208191	0.0936979	0.449508	Not_Significant
RERE	0.0281413	0.913183	0.216501	0.017159	Inconsistent
ENO1	-0.522943	0.000338977	0.286862	0.00240404	Opposite
SLC2A5	-0.607047	0.862815	0.282503	0.111582	Not_Significant
GPR157	0.482103	0.127711	0.0707914	0.603997	Not_Significant
H6PD	-0.414102	0.0462665	-0.0176922	0.881742	Inconsistent
SPSB1	0.033703	0.898538	0.101139	0.63606	Not_Significant
SLC25A33	0.235647	0.343327	-0.334974	0.088505	Not_Significant
TMEM201	0.0988928	0.835075	0.295355	0.0287264	Inconsistent
PIK3CD	-1.45395	0.472818	-0.196436	0.282839	Not_Significant
CLSTN1	0.938304	0.397729	0.074053	0.509061	Not_Significant
CTNNBIP1	-0.0903229	0.794113	-0.0724388	0.573728	Not_Significant
LZIC	0.26139	0.324022	0.0806208	0.486925	Not_Significant
NMNAT1	-0.0295797	0.935749	-0.140896	0.0561946	Not_Significant
RBP7	-0.500629	0.851819	-0.821287	0.338007	Not_Significant
UBE4B	-0.177134	0.412164	0.0633944	0.559075	Not_Significant
KIF1B	-0.488224	0.0267185	-0.0116412	0.875914	Inconsistent
PGD	-0.0787298	0.686931	0.0493881	0.702183	Not_Significant
CENPS	-0.151634	0.903825	-0.264734	0.728101	Not_Significant
DFFA	-0.321807	0.216436	-0.0122028	0.898305	Not_Significant
PEX14	0.299778	0.290955	0.0763264	0.390018	Not_Significant
CASZ1	0.208053	0.621804	-0.185495	0.443874	Not_Significant
TARDBP	0.045408	0.866747	-0.0202136	0.754601	Not_Significant
MASP2	0.150973	0.364376	-0.0681258	0.421577	Not_Significant
SRM	-0.0911195	0.814592	0.395647	0.00563801	Inconsistent
EXOSC10	-0.137325	0.44953	0.286478	7.43349e-05	Inconsistent
MTOR	-0.0574531	0.7078	0.0303462	0.704154	Not_Significant
ANGPTL7	-4.57211	0.0188364	-0.828066	0.158329	Inconsistent
UBIAD1	0.168128	0.493505	0.104002	0.266051	Not_Significant
FBXO2	0.0930595	0.754751	0.796365	0.251093	Not_Significant
FBXO44	0.40656	0.125334	0.0984988	0.597915	Not_Significant
FBXO6	0.281284	0.326143	-0.0901524	0.424702	Not_Significant
MAD2L2	-0.299138	0.172719	0.222288	0.11642	Not_Significant
AGTRAP	-0.450229	0.232675	-0.241007	0.0962241	Not_Significant
MTHFR	-0.111538	0.626094	0.0568469	0.851855	Not_Significant
CLCN6	-0.0506185	0.890671	0.0826273	0.523528	Not_Significant
NPPA	1.74067	0.618332	0	1	Not_Significant
KIAA2013	0.497937	0.00170301	-0.0337357	0.6208	Inconsistent
PLOD1	0.828685	0.000228362	0.0218256	0.821617	Inconsistent
MFN2	0.352209	0.014363	0.059615	0.513791	Inconsistent
MIIP	0.201812	0.585621	0.153532	0.105027	Not_Significant
TNFRSF8	-1.43146	0.681999	-0.400322	0.64314	Not_Significant
TNFRSF1B	0.029747	0.95556	-0.109752	0.448158	Not_Significant
VPS13D	-0.17348	0.257567	-0.0181547	0.792772	Not_Significant
DHRS3	0.391029	0.0301427	0.220163	0.0500767	Inconsistent
LRRC38	-1.43146	0.681999	0	1	Not_Significant
PRDM2	0.217981	0.483813	-0.0215751	0.797802	Not_Significant
KAZN	-2.08192	0.547003	0.142992	0.570677	Not_Significant
TMEM51	-3.02279	0.207493	-0.0292505	0.79654	Not_Significant
FHAD1	-0.752327	0.759497	-0.268206	0.156064	Not_Significant
EFHD2	0.422455	0.366945	-0.0546444	0.684005	Not_Significant
CASP9	0.192257	0.695086	-0.0668533	0.515956	Not_Significant
DNAJC16	0.22219	0.293757	0.0871087	0.196745	Not_Significant
AGMAT	-0.469833	0.000419366	0.0576371	0.539929	Inconsistent
DDI2	0.0966765	0.515555	-0.212066	0.00743631	Inconsistent
PLEKHM2	0.0283066	0.924048	0.0540703	0.608238	Not_Significant
SLC25A34	-0.0471883	0.928478	0.0179546	0.915688	Not_Significant
TMEM82	0.169578	0.595318	-0.0245094	0.829944	Not_Significant
FBLIM1	0.484991	0.427169	-0.0639839	0.790939	Not_Significant
UQCRHL	0.183261	0.627023	-0.0248271	0.826704	Not_Significant
SPEN	0.109952	0.647937	0.249714	0.056658	Not_Significant
ZBTB17	0.1384	0.66694	0.136645	0.190324	Not_Significant
HSPB7	-0.546369	0.875034	1.02018	0.362309	Not_Significant
FAM131C	0.961264	0.426911	0.162539	0.443587	Not_Significant
EPHA2	0.136748	0.724111	-0.139357	0.393056	Not_Significant
ARHGEF19	-1.17793	0.587729	0.212874	0.116951	Not_Significant
CPLANE2	-1.21442	0.112375	-0.225746	0.575331	Not_Significant
FBXO42	0.30211	0.194912	0.11519	0.179061	Not_Significant
SZRD1	0.245536	0.125135	0.0995925	0.28008	Not_Significant
SPATA21	-1.3104	0.0761247	-0.406411	0.923765	Not_Significant
NECAP2	0.119048	0.680814	0.00236872	0.980228	Not_Significant
CROCC	-0.574088	0.362204	0.333355	0.063583	Not_Significant
MFAP2	2.00609	0.565108	-0.114983	0.896541	Not_Significant
ATP13A2	0.346069	0.471346	-0.159605	0.191563	Not_Significant
SDHB	0.155321	0.221765	0.180178	0.0412881	Inconsistent
PADI2	-1.67325	0.389982	-0.630095	0.0740287	Not_Significant
PADI1	0.368469	0.773672	-2.00604	0.540079	Not_Significant
ARHGEF10L	0.347063	0.0482618	0.0716717	0.408194	Inconsistent
KLHDC7A	0.534934	0.149594	0.13301	0.588688	Not_Significant
TAS1R2	0.864944	0.80578	0.0744659	0.986011	Not_Significant
ALDH4A1	0.138968	0.432211	0.120106	0.200908	Not_Significant
IFFO2	0.088134	0.763904	0.260593	0.116094	Not_Significant
UBR4	0.132074	0.321033	0.12223	0.117167	Not_Significant
EMC1	-0.0351004	0.831291	0.100835	0.192086	Not_Significant
MRTO4	-0.514299	0.0739002	0.129473	0.0701676	Not_Significant
AKR7A2	0.070017	0.753719	0.122609	0.172591	Not_Significant
SLC66A1	0.436269	0.118453	0.0650713	0.618154	Not_Significant
CAPZB	0.281217	0.144624	0.0494553	0.499674	Not_Significant
MICOS10	0.210758	0.503514	0.165249	0.018887	Inconsistent
TMCO4	-0.685582	0.10026	-0.16213	0.0884494	Not_Significant
RNF186	2.19897	0.357454	-0.328686	0.461895	Not_Significant
OTUD3	0.0563707	0.890434	0.0618569	0.640355	Not_Significant
PLA2G2C	1.2351	0.724908	-1.45223	0.23152	Not_Significant
UBXN10	0.0694492	0.947063	-0.658671	0.264084	Not_Significant
CAMK2N1	0.379113	0.0254249	-0.0994394	0.238667	Inconsistent
MUL1	0.229407	0.499077	0.0775993	0.37844	Not_Significant
CDA	-0.0504555	0.919807	0.134688	0.537811	Not_Significant
PINK1	0.476959	0.00250823	-0.179713	0.0329006	Opposite
DDOST	0.260147	0.132278	-0.0564519	0.566583	Not_Significant
KIF17	-0.322554	0.910994	-0.0142031	0.989572	Not_Significant
SH2D5	-0.897243	0.796501	-1.22673	0.0101616	Inconsistent
HP1BP3	0.630975	0.000187587	-0.0953673	0.0727187	Inconsistent
EIF4G3	-0.1014	0.64152	-0.0385517	0.671591	Not_Significant
ECE1	0.084428	0.720183	-0.0622255	0.355666	Not_Significant
ALPL	-0.19817	0.666051	0.336651	0.0257263	Inconsistent
RAP1GAP	-0.627661	0.101509	0.262696	0.237159	Not_Significant
USP48	-0.107345	0.624436	0.10093	0.0609725	Not_Significant
HSPG2	-0.151479	0.797931	0.136958	0.262982	Not_Significant
WNT4	0.981574	0.559643	-0.189367	0.35042	Not_Significant
ZBTB40	0.0804071	0.732425	-0.0215471	0.868472	Not_Significant
EPHB2	0.264312	0.716558	0.24844	0.558503	Not_Significant
LACTBL1	1.2351	0.724908	0	1	Not_Significant
KDM1A	-0.00268544	0.988598	-0.0945468	0.147929	Not_Significant
LUZP1	-0.232636	0.406521	0.0897458	0.315848	Not_Significant
HTR1D	-1.25313	0.645094	0.876817	0.836255	Not_Significant
ASAP3	-1.48007	0.671593	-0.537509	0.0299094	Inconsistent
E2F2	1.1904	0.734602	0.056226	0.837838	Not_Significant
RPL11	-0.306609	0.0599072	-0.0379144	0.577902	Not_Significant
ELOA	0.181528	0.313437	-0.0804075	0.332055	Not_Significant
PITHD1	0.0154541	0.940567	-0.108577	0.455043	Not_Significant
LYPLA2	0.567324	0.0179166	0.151789	0.0652988	Inconsistent
GALE	0.530792	0.00491991	0.413646	0.0592997	Inconsistent
HMGCL	0.0517143	0.739212	0.0589331	0.538835	Not_Significant
FUCA1	-0.0180759	0.918871	-0.080878	0.32223	Not_Significant
CNR2	-1.45466	0.677026	-0.107094	0.456565	Not_Significant
PNRC2	0.315914	0.0467601	-0.131504	0.131345	Inconsistent
SRSF10	0.0275924	0.882196	0.0236542	0.775191	Not_Significant
MYOM3	-1.62114	0.346064	-0.690232	0.241422	Not_Significant
IL22RA1	0.661683	0.0498674	-0.061131	0.741778	Inconsistent
IFNLR1	0.0788571	0.861117	-0.118129	0.849867	Not_Significant
GRHL3	-0.725241	0.591827	-0.541011	0.228662	Not_Significant
STPG1	-0.00446956	0.994661	0.219839	0.688345	Not_Significant
NIPAL3	-0.705339	0.00440924	0.093842	0.457224	Inconsistent
RCAN3	-0.441315	0.10475	0.125365	0.410391	Not_Significant
NCMAP	0.399702	0.320675	0.193505	0.585514	Not_Significant
CLIC4	0.174385	0.498865	0.12082	0.153188	Not_Significant
RUNX3	1.76723	0.531589	0.00760514	0.982207	Not_Significant
SYF2	0.0461845	0.852997	0.0549848	0.372756	Not_Significant
TMEM50A	-0.12245	0.66028	-0.273368	0.00544056	Inconsistent
RHCE	-0.782148	0.697543	0.0744928	0.979575	Not_Significant
MACO1	-0.0636281	0.754976	-0.183161	0.0455386	Inconsistent
LDLRAP1	0.144252	0.648451	0.115422	0.139567	Not_Significant
MAN1C1	0.0752047	0.881258	-0.194389	0.111296	Not_Significant
SELENON	0.0365699	0.902253	-0.103453	0.584161	Not_Significant
MTFR1L	-0.111763	0.571423	0.0117414	0.864947	Not_Significant
AUNIP	0.943112	0.342591	-0.146097	0.865493	Not_Significant
PAQR7	1.19968	0.00227233	-0.0342253	0.891653	Inconsistent
STMN1	0.195171	0.473463	0.270704	0.359313	Not_Significant
PAFAH2	0.507107	0.057244	0.0706337	0.456333	Not_Significant
EXTL1	-0.114267	0.973873	0.129224	0.770498	Not_Significant
PDIK1L	-0.171751	0.513982	-0.135811	0.222284	Not_Significant
FAM110D	-0.357499	0.91905	-0.379481	0.614213	Not_Significant
ZNF593	-0.176501	0.587499	0.217928	0.0651552	Not_Significant
CNKSR1	1.76121	0.445219	0.514286	0.357018	Not_Significant
CATSPER4	1.54121	0.659643	0	1	Not_Significant
CEP85	0.000294812	0.999128	0.00310255	0.977894	Not_Significant
SH3BGRL3	-0.224321	0.557926	0.02134	0.908966	Not_Significant
UBXN11	-0.243448	0.674346	-0.0620315	0.888183	Not_Significant
CRYBG2	0.744025	0.277882	0.749643	0.00216121	Inconsistent
DHDDS	0.171201	0.439191	0.0115631	0.848357	Not_Significant
RPS6KA1	-0.357499	0.91905	-0.0976416	0.540118	Not_Significant
ARID1A	0.187983	0.379005	0.267093	0.0163215	Inconsistent
PIGV	0.0264484	0.926144	0.146305	0.113507	Not_Significant
ZDHHC18	0.524363	0.0354716	-0.0196674	0.794639	Inconsistent
SFN	-1.76731	0.0668965	-0.0665915	0.775406	Not_Significant
GPN2	-0.0337447	0.89768	0.014809	0.904226	Not_Significant
GPATCH3	0.01894	0.962264	-0.0189651	0.892449	Not_Significant
NUDC	-0.195667	0.360036	0.202186	0.00688547	Inconsistent
NR0B2	0.236142	0.794122	-0.507888	0.122865	Not_Significant
KDF1	0.0480981	0.927711	-0.113544	0.546256	Not_Significant
TRNP1	-2.22827	7.08781e-05	1.67247	0.130424	Inconsistent
SLC9A1	-0.0530584	0.942706	0.0359434	0.666327	Not_Significant
WDTC1	0.206645	0.353483	0.0961237	0.390883	Not_Significant
TMEM222	0.630203	0.0549583	0.234425	0.0248303	Inconsistent
SYTL1	-1.04852	0.764936	0.164277	0.311347	Not_Significant
MAP3K6	-1.20795	0.11346	0.0122479	0.973033	Not_Significant
WASF2	-0.261009	0.271538	-0.0686648	0.445608	Not_Significant
AHDC1	-0.162709	0.654921	0.219317	0.153817	Not_Significant
FGR	-2.66885	0.192379	0.0222044	0.90629	Not_Significant
FAM76A	0.208765	0.469196	-0.0603445	0.477363	Not_Significant
STX12	0.0999175	0.663177	-0.0706395	0.349271	Not_Significant
PPP1R8	0.0675206	0.749574	0.199357	0.0144958	Inconsistent
THEMIS2	0.301242	0.931315	-0.643166	0.00273715	Inconsistent
RPA2	-1.33233	8.89106e-05	0.169096	0.288044	Inconsistent
SMPDL3B	-1.46693	0.579115	-0.177086	0.58346	Not_Significant
XKR8	0.383961	0.230279	-0.0134389	0.943332	Not_Significant
EYA3	-0.404525	0.174987	0.160202	0.00334776	Inconsistent
PTAFR	1.48682	0.649981	0.0670869	0.820429	Not_Significant
DNAJC8	0.212672	0.269812	0.010735	0.895193	Not_Significant
PHACTR4	0.133807	0.519186	0.0178409	0.827851	Not_Significant
RCC1	-0.0352616	0.901046	0.0913291	0.291175	Not_Significant
TRNAU1AP	-0.0352012	0.92563	0.104041	0.371071	Not_Significant
TAF12	0.558226	0.104311	-0.035679	0.682639	Not_Significant
RAB42	-0.807321	0.793272	-2.3299	0.0102051	Inconsistent
GMEB1	0.179901	0.606852	0.0553779	0.534482	Not_Significant
YTHDF2	0.179554	0.250704	-0.0179018	0.714106	Not_Significant
OPRD1	0.340826	0.917389	-2.46721	0.038812	Inconsistent
EPB41	-0.296931	0.16267	0.104051	0.445924	Not_Significant
TMEM200B	0.180723	0.644997	-0.117247	0.552594	Not_Significant
SRSF4	0.322245	0.102786	-0.116118	0.208028	Not_Significant
MECR	-0.0872978	0.766518	-0.0433175	0.486229	Not_Significant
PTPRU	1.0188	0.00157071	0.120551	0.68252	Inconsistent
LAPTM5	-1.10927	0.45333	-0.204598	0.239351	Not_Significant
SDC3	-0.725663	0.449228	-0.331822	0.0240832	Inconsistent
PUM1	0.0205237	0.912731	0.0878986	0.282526	Not_Significant
SNRNP40	-0.0879189	0.687462	0.0637735	0.487143	Not_Significant
ZCCHC17	0.286728	0.398202	0.0138899	0.844873	Not_Significant
FABP3	-1.69093	0.164031	0.749965	0.570419	Not_Significant
SERINC2	0.724912	0.0152607	0.0884384	0.38722	Inconsistent
TINAGL1	-1.18313	0.428081	0.103307	0.394435	Not_Significant
PEF1	-0.0482281	0.801024	-0.0189648	0.770457	Not_Significant
COL16A1	-2.19004	0.00198387	0.0303101	0.813201	Inconsistent
ADGRB2	-0.848624	0.807444	-1.2152	0.511718	Not_Significant
PTP4A2	0.276783	0.193839	-0.0628115	0.281718	Not_Significant
KHDRBS1	-0.208407	0.410377	-0.0101251	0.901984	Not_Significant
TMEM39B	-0.238779	0.705457	0.312701	0.0867569	Not_Significant
KPNA6	0.196496	0.196128	0.0841898	0.242882	Not_Significant
TXLNA	-0.2551	0.194516	0.0216102	0.744731	Not_Significant
CCDC28B	-0.742049	0.644531	0.152169	0.328203	Not_Significant
IQCC	0.369964	0.621961	0.0390176	0.648564	Not_Significant
DCDC2B	0.864944	0.80578	-0.437773	0.0314293	Inconsistent
TMEM234	-0.125539	0.802229	0.0842693	0.164217	Not_Significant
EIF3I	0.15919	0.364165	0.200533	0.021718	Inconsistent
LCK	1.1904	0.734602	-0.267623	0.262917	Not_Significant
HDAC1	0.133695	0.626975	-0.00980255	0.910651	Not_Significant
MARCKSL1	-0.137369	0.788339	0.0410306	0.82728	Not_Significant
TSSK3	-0.679835	0.745851	-0.96026	0.820491	Not_Significant
FAM229A	-0.0617696	0.892153	-1.59444	0.317146	Not_Significant
BSDC1	-0.278028	0.101313	-0.0776276	0.288573	Not_Significant
ZBTB8A	-0.357579	0.481746	-0.121646	0.514469	Not_Significant
ZBTB8OS	-0.00929403	0.973636	-0.100111	0.15064	Not_Significant
RBBP4	-0.681563	0.000785715	0.0596745	0.182985	Inconsistent
SYNC	-3.55232	0.0580508	-1.08312	0.41388	Not_Significant
KIAA1522	-0.332656	0.139937	0.0509466	0.71573	Not_Significant
S100PBP	0.121307	0.682605	0.00326948	0.977845	Not_Significant
FNDC5	-0.0637761	0.950067	0.321768	0.489566	Not_Significant
TMEM54	-0.723532	0.572997	-0.511481	0.461766	Not_Significant
RNF19B	0.308005	0.369687	-0.132701	0.390013	Not_Significant
AK2	-0.151175	0.277993	-0.149609	0.298493	Not_Significant
AZIN2	0.266352	0.816928	0.0564982	0.87631	Not_Significant
TRIM62	-1.30506	0.0709405	-0.0729003	0.767769	Not_Significant
ZNF362	0.117875	0.824938	0.21804	0.0736631	Not_Significant
A3GALT2	0.864944	0.80578	0.275625	0.636425	Not_Significant
PHC2	0.225877	0.304863	0.120808	0.0621341	Not_Significant
ZSCAN20	-0.10223	0.882863	-0.0736113	0.613544	Not_Significant
CSMD2	-0.367646	0.749445	-0.887283	0.834512	Not_Significant
SMIM12	-0.057484	0.753436	0.193724	0.0470626	Inconsistent
GJB3	0.348627	0.893835	-0.887283	0.834512	Not_Significant
GJA4	1.1904	0.734602	-0.31993	0.100338	Not_Significant
DLGAP3	0.61302	0.809133	0.356966	0.679828	Not_Significant
TMEM35B	0.130068	0.961542	-0.29768	0.104377	Not_Significant
ZMYM6	0.256771	0.460567	-0.156251	0.115979	Not_Significant
ZMYM1	-0.0167162	0.951656	-0.0662189	0.572174	Not_Significant
SFPQ	0.0228492	0.928631	-0.00565336	0.940633	Not_Significant
ZMYM4	-0.114982	0.57695	0.00197659	0.981812	Not_Significant
KIAA0319L	0.513036	0.0066917	0.164931	0.0463101	Consistent
NCDN	0.653663	0.19769	0.235722	0.0166334	Inconsistent
PSMB2	-0.173164	0.288163	0.0127224	0.863578	Not_Significant
C1orf216	-0.936704	0.0978133	0.071838	0.662299	Not_Significant
CLSPN	0.588994	0.268421	-0.557359	0.212317	Not_Significant
AGO4	0.00245794	0.990695	0.218625	0.0680865	Not_Significant
AGO1	-0.24297	0.263269	0.289163	0.019676	Inconsistent
AGO3	-0.484594	0.0138041	0.00943571	0.91091	Inconsistent
TEKT2	0.225334	0.948755	0.543774	0.388811	Not_Significant
ADPRHL2	0.0512788	0.855903	0.033962	0.716506	Not_Significant
TRAPPC3	-0.0133725	0.945098	-0.0150148	0.76954	Not_Significant
MAP7D1	0.689026	0.0437396	-0.0306882	0.743086	Inconsistent
THRAP3	0.07874	0.637198	0.0595671	0.521456	Not_Significant
SH3D21	0.308068	0.576708	0.0677627	0.746734	Not_Significant
EVA1B	-3.74679	0.0622336	-0.0223004	0.893998	Not_Significant
STK40	-0.335909	0.212542	0.193452	0.0756781	Not_Significant
LSM10	-0.0765209	0.856451	-0.102604	0.442929	Not_Significant
OSCP1	0.807377	0.49506	0.266406	0.559354	Not_Significant
MRPS15	0.206786	0.217531	0.0842186	0.243699	Not_Significant
CSF3R	-1.65118	0.635417	-0.247729	0.18229	Not_Significant
ZC3H12A	-0.320518	0.421113	-0.174458	0.285436	Not_Significant
MEAF6	-0.0939498	0.747256	-0.0430874	0.648072	Not_Significant
SNIP1	-0.0855238	0.796025	-0.173588	0.122162	Not_Significant
DNALI1	-0.0422712	0.927266	-0.317513	0.556619	Not_Significant
GNL2	-0.00738358	0.972238	0.00693733	0.94132	Not_Significant
C1orf109	0.167952	0.622677	0.137921	0.207153	Not_Significant
CDCA8	-0.0497291	0.928334	0.410347	0.272575	Not_Significant
MANEAL	-0.617423	0.138427	0.00725707	0.99669	Not_Significant
YRDC	0.488826	0.17925	-0.0264368	0.814677	Not_Significant
MTF1	0.574009	0.122998	-0.167638	0.109878	Not_Significant
INPP5B	-0.272841	0.223478	-0.0406245	0.493146	Not_Significant
SF3A3	-0.193143	0.305109	0.153662	0.0188677	Inconsistent
FHL3	-0.239168	0.76077	0.382612	0.206578	Not_Significant
UTP11	0.132113	0.538485	0.111471	0.248663	Not_Significant
RRAGC	0.168952	0.618767	-0.0123649	0.828598	Not_Significant
MYCBP	-0.241164	0.496664	0.0646167	0.530164	Not_Significant
AKIRIN1	0.431706	0.0419826	0.00561436	0.945704	Inconsistent
BMP8A	0.898698	0.690605	-0.287055	0.854396	Not_Significant
PABPC4	0.232564	0.140845	0.0287746	0.833182	Not_Significant
HEYL	0.225334	0.948755	-0.418967	0.0444896	Inconsistent
PPIE	-0.0823705	0.771606	0.113886	0.282756	Not_Significant
TRIT1	0.0943976	0.734615	0.235938	0.00606251	Inconsistent
MYCL	0.367488	0.375998	0.282892	0.143072	Not_Significant
MFSD2A	0.362494	0.801818	-0.299635	0.113997	Not_Significant
CAP1	-0.159744	0.244111	-0.211158	0.00281002	Inconsistent
PPT1	-0.194815	0.490632	-0.0631849	0.568046	Not_Significant
RLF	0.410467	0.085277	0.0474516	0.713676	Not_Significant
TMCO2	-0.162539	0.962952	0	1	Not_Significant
ZMPSTE24	0.217857	0.228916	-0.278352	0.00117066	Inconsistent
COL9A2	-1.83872	0.348098	-2.75555	0.0582646	Not_Significant
SMAP2	0.0393662	0.921583	-0.0855288	0.165174	Not_Significant
ZFP69	-0.503765	0.430343	-0.202305	0.369231	Not_Significant
EXO5	0.0250027	0.946122	0.167158	0.306598	Not_Significant
RIMS3	-1.40574	0.118218	-0.647417	0.00116211	Inconsistent
NFYC	0.0807482	0.720703	0.106403	0.156291	Not_Significant
CITED4	-0.394213	0.289913	0.7208	0.142071	Not_Significant
CTPS1	0.642952	0.00305237	0.249613	0.0446517	Consistent
SLFNL1	0.00944718	0.995093	0.0575616	0.907126	Not_Significant
SCMH1	0.292179	0.480901	0.155168	0.0844784	Not_Significant
FOXO6	-0.745372	0.831874	-2.11171	0.23825	Not_Significant
HIVEP3	0.849301	0.161329	0.108293	0.484431	Not_Significant
GUCA2B	1.88011	0.00187068	0	1	Inconsistent
GUCA2A	-1.23319	0.657523	1.67816	0.409582	Not_Significant
FOXJ3	-0.083466	0.657568	0.0925344	0.104486	Not_Significant
RIMKLA	-1.68289	0.356828	-0.952857	0.470027	Not_Significant
ZMYND12	0.644768	0.28029	0.483732	0.197902	Not_Significant
PPCS	0.0847231	0.698544	-0.128873	0.174534	Not_Significant
PPIH	0.280624	0.51747	-0.0145064	0.922865	Not_Significant
YBX1	-0.13501	0.477712	0.0692816	0.19827	Not_Significant
CLDN19	3.20016	1.41112e-05	0	1	Inconsistent
P3H1	-0.187744	0.434925	0.0582233	0.652795	Not_Significant
C1orf50	-0.0152338	0.973665	-0.00823336	0.940102	Not_Significant
TMEM269	0.665259	0.777253	-0.689935	0.253031	Not_Significant
SVBP	-0.636836	0.176023	-0.15699	0.148126	Not_Significant
ERMAP	0.0537676	0.853761	0.0174554	0.982993	Not_Significant
ZNF691	-0.0820365	0.852589	-0.0778833	0.613166	Not_Significant
SLC2A1	-0.498925	0.680788	-0.000735574	0.996631	Not_Significant
EBNA1BP2	-0.0559732	0.770247	0.134073	0.310572	Not_Significant
CFAP57	0.864944	0.80578	-2.25837	0.415096	Not_Significant
C1orf210	0.382593	0.524327	0.134997	0.369104	Not_Significant
TIE1	1.3192	0.0634344	-0.0524569	0.668134	Not_Significant
MPL	-2.53178	0.404986	1.41966	0.221653	Not_Significant
CDC20	0.10951	0.784965	0.614922	0.234407	Not_Significant
ELOVL1	0.0857272	0.623923	0.271296	0.0438476	Inconsistent
MED8	0.0328562	0.852231	-0.0337087	0.597892	Not_Significant
SZT2	0.224638	0.252505	0.156698	0.15928	Not_Significant
PTPRF	0.446086	0.019921	0.188237	0.26198	Inconsistent
KDM4A	0.457213	0.0439808	-0.0877536	0.316706	Inconsistent
ST3GAL3	0.625544	0.227345	0.133705	0.115809	Not_Significant
ARTN	-2.95071	0.23407	-1.76587	0.242645	Not_Significant
IPO13	0.317297	0.153367	0.183605	0.126199	Not_Significant
DPH2	0.291476	0.217725	0.115955	0.309431	Not_Significant
ATP6V0B	0.484203	0.0386324	-0.196451	0.0151301	Opposite
B4GALT2	0.202736	0.247968	-0.164764	0.719179	Not_Significant
SLC6A9	-1.93705	0.0647575	-0.330428	0.0880836	Not_Significant
DMAP1	0.262622	0.386302	0.278907	0.000127871	Inconsistent
ERI3	-0.139945	0.614036	-0.0526871	0.510451	Not_Significant
RNF220	-0.0360584	0.901994	0.197672	0.00663245	Inconsistent
TMEM53	0.116628	0.740947	0.226492	0.0514091	Not_Significant
ARMH1	1.07486	0.079754	-0.848685	0.79856	Not_Significant
KIF2C	0.409048	0.365137	0.642049	0.0748604	Not_Significant
RPS8	-0.249197	0.0489864	0.294213	0.00018748	Opposite
PLK3	-1.00395	0.171229	0.0389917	0.868752	Not_Significant
TCTEX1D4	0.927275	0.554166	-0.453044	0.637063	Not_Significant
PTCH2	-1.7575	0.299514	-0.274487	0.350083	Not_Significant
EIF2B3	-0.164957	0.59709	0.175115	0.0513394	Not_Significant
HECTD3	-0.202558	0.42914	0.106453	0.33234	Not_Significant
UROD	0.0555153	0.730582	0.015973	0.85531	Not_Significant
ZSWIM5	0.0777511	0.844109	0.0830029	0.512	Not_Significant
HPDL	-0.55325	0.679973	1.43659	0.0269569	Inconsistent
MUTYH	0.133558	0.865423	0.462123	0.210843	Not_Significant
TOE1	-0.101342	0.74686	0.178364	0.153488	Not_Significant
TESK2	-0.0835489	0.847008	-0.0556472	0.530776	Not_Significant
MMACHC	0.0428443	0.885344	0.199374	0.0570639	Not_Significant
PRDX1	0.0962211	0.584686	0.0275818	0.649856	Not_Significant
AKR1A1	-0.171054	0.177459	-0.078114	0.300872	Not_Significant
NASP	0.0396792	0.858849	0.178687	0.150935	Not_Significant
CCDC17	-0.511249	0.38529	-0.078821	0.617852	Not_Significant
GPBP1L1	-0.0375033	0.775035	-0.263831	9.24171e-06	Inconsistent
TMEM69	0.0413832	0.874688	0.129419	0.127389	Not_Significant
IPP	0.455599	0.170736	0.126944	0.205464	Not_Significant
MAST2	0.285623	0.363278	-0.256094	0.000755574	Inconsistent
PIK3R3	-0.516928	0.470956	-0.195611	0.27812	Not_Significant
POMGNT1	0.348326	0.0631312	0.113428	0.0934579	Not_Significant
RAD54L	-0.11449	0.855809	-0.467053	0.308071	Not_Significant
LRRC41	-0.427099	0.0484904	-0.228833	0.0130983	Consistent
UQCRH	0.297214	0.0913018	0.298132	0.643858	Not_Significant
NSUN4	0.280319	0.369016	-0.0868624	0.299683	Not_Significant
FAAH	0.194259	0.517123	0.140035	0.0360615	Inconsistent
MKNK1	0.0677759	0.783465	-0.0446707	0.548662	Not_Significant
MOB3C	0.0347015	0.925545	0.0634395	0.452795	Not_Significant
ATPAF1	0.0537355	0.738201	0.128647	0.27426	Not_Significant
TEX38	-0.805754	0.778239	0.0574852	0.945431	Not_Significant
EFCAB14	0.0900487	0.521961	-0.05641	0.443221	Not_Significant
CYP4A11	-0.234972	0.143243	-0.692098	1.50731e-05	Inconsistent
CYP4X1	-0.694923	0.0263493	0.55536	0.895962	Inconsistent
CYP4A22	0.305934	0.218745	-0.586363	0.000352274	Inconsistent
PDZK1IP1	1.74864	0.126013	0.326007	0.396759	Not_Significant
STIL	0.320975	0.379254	-0.187837	0.663316	Not_Significant
CMPK1	-0.10498	0.413352	-0.126115	0.110308	Not_Significant
FOXD2	0.169815	0.909412	-0.542403	0.540931	Not_Significant
SLC5A9	-0.0384809	0.905232	-1.3298	0.753581	Not_Significant
SPATA6	-0.680371	0.490242	-0.160314	0.308049	Not_Significant
AGBL4	-0.60093	0.715257	0.0744789	0.986009	Not_Significant
BEND5	-0.357499	0.91905	0.169799	0.790856	Not_Significant
ELAVL4	-1.66116	0.624777	0	1	Not_Significant
FAF1	-0.0712107	0.660333	0.0747881	0.296843	Not_Significant
CDKN2C	0.00170359	0.996344	-0.0940289	0.532636	Not_Significant
RNF11	0.0564114	0.74526	-0.00502587	0.955054	Not_Significant
TTC39A	-1.63874	0.0216331	0.392122	0.193959	Inconsistent
EPS15	0.0206666	0.907804	0.139699	0.0236947	Inconsistent
OSBPL9	-0.145953	0.517552	-0.0463369	0.530872	Not_Significant
NRDC	0.170665	0.253807	-0.0402534	0.48801	Not_Significant
RAB3B	-1.248	0.180739	0.289713	0.598362	Not_Significant
TXNDC12	0.291735	0.451147	-0.0756098	0.438147	Not_Significant
KTI12	0.393892	0.468128	0.141277	0.0505662	Not_Significant
BTF3L4	0.317747	0.15693	0.01264	0.884344	Not_Significant
ZFYVE9	0.0386352	0.842226	-0.0139115	0.863115	Not_Significant
CC2D1B	0.23842	0.317226	0.061838	0.408304	Not_Significant
ORC1	0.207469	0.651077	0.496055	0.486604	Not_Significant
PRPF38A	0.0240367	0.931362	-0.0301374	0.718975	Not_Significant
TUT4	-0.0966997	0.586114	0.0295467	0.843968	Not_Significant
GPX7	-0.175392	0.726055	0.142814	0.570569	Not_Significant
SHISAL2A	1.79453	0.411866	-0.887279	0.834513	Not_Significant
COA7	-0.353378	0.126036	0.121385	0.0765025	Not_Significant
ZYG11B	0.217635	0.150259	-0.045559	0.585569	Not_Significant
ZYG11A	0.104948	0.810687	0.447842	0.0135116	Inconsistent
ECHDC2	0.5027	0.0125271	-0.105395	0.0915977	Inconsistent
SCP2	0.432919	0.0454339	0.105688	0.351266	Inconsistent
PODN	-1.04852	0.764936	-0.163734	0.406027	Not_Significant
SLC1A7	2.17156	0.101507	0.435803	0.584272	Not_Significant
CPT2	0.489909	0.00375539	0.116432	0.226184	Inconsistent
CZIB	0.224752	0.325177	0.157402	0.0414472	Inconsistent
MAGOH	0.293257	0.370385	0.0847225	0.344866	Not_Significant
LRP8	-2.00801	0.562557	0.15183	0.668149	Not_Significant
GLIS1	-1.54781	0.657186	-0.242814	0.891577	Not_Significant
NDC1	0.260739	0.228188	-0.317891	0.000946975	Inconsistent
YIPF1	0.0786361	0.741066	-0.0633531	0.265875	Not_Significant
DIO1	0.299053	0.0992153	-0.372191	0.0391727	Inconsistent
HSPB11	0.171169	0.445598	0.00619842	0.967602	Not_Significant
LRRC42	0.30426	0.234662	0.141534	0.113003	Not_Significant
LDLRAD1	1.34237	0.311003	0.830415	0.211957	Not_Significant
TMEM59	0.320021	0.0103051	-0.0156305	0.766774	Inconsistent
TCEANC2	-0.0823174	0.829852	-0.0170787	0.834819	Not_Significant
CYB5RL	-0.405296	0.462109	0.0324946	0.776195	Not_Significant
MRPL37	0.0733858	0.764763	0.119043	0.0455879	Inconsistent
SSBP3	-0.266647	0.537793	0.203255	0.0144847	Inconsistent
ACOT11	-0.225876	0.894513	-0.207948	0.29378	Not_Significant
FAM151A	0.136445	0.812525	-0.406411	0.923765	Not_Significant
MROH7	1.89501	0.144506	0.307465	0.403317	Not_Significant
TTC4	-0.254882	0.726279	-0.152154	0.0822132	Not_Significant
PARS2	0.238224	0.57744	0.196322	0.214556	Not_Significant
TTC22	-0.0369215	0.938798	0.739082	0.457908	Not_Significant
LEXM	-3.1461	0.180873	0.484299	0.844771	Not_Significant
DHCR24	0.270425	0.105748	-0.124972	0.502899	Not_Significant
PCSK9	0.15609	0.533747	0.672966	0.0516782	Not_Significant
USP24	-0.240983	0.105309	0.108951	0.0401904	Inconsistent
PLPP3	-0.121952	0.67299	-0.248625	0.00406601	Inconsistent
PRKAA2	-1.33015	0.000123434	0.0603033	0.433743	Inconsistent
FYB2	0.195197	0.288273	-0.0638951	0.681724	Not_Significant
C8A	-0.17604	0.220104	-0.299494	0.115077	Not_Significant
C8B	-0.0223056	0.891224	0.316986	0.0230291	Inconsistent
DAB1	-1.18836	0.00517789	0.945989	0.0477976	Opposite
OMA1	0.250281	0.359064	0.040243	0.57611	Not_Significant
TACSTD2	-0.975898	0.445014	-1.55105	0.592237	Not_Significant
MYSM1	-0.00972966	0.965326	-0.0547652	0.330405	Not_Significant
JUN	-0.139288	0.684688	-0.092818	0.670933	Not_Significant
FGGY	-0.205272	0.312471	-0.130124	0.0465113	Inconsistent
HOOK1	-0.0572694	0.776602	-0.0526583	0.53163	Not_Significant
CYP2J2	0.346835	0.0100183	-0.191467	0.0784099	Inconsistent
NFIA	0.0228235	0.887232	-0.0503864	0.613849	Not_Significant
TM2D1	0.377464	0.116479	-0.0329228	0.718014	Not_Significant
PATJ	-0.381295	0.0582418	0.0873283	0.190093	Not_Significant
KANK4	0.407028	0.423968	0.626114	0.546609	Not_Significant
USP1	0.234899	0.233541	-0.129435	0.229557	Not_Significant
DOCK7	-0.00873177	0.969619	0.0795235	0.445527	Not_Significant
ANGPTL3	0.120802	0.490786	-0.083606	0.520326	Not_Significant
ATG4C	-0.312833	0.541196	0.0500853	0.589713	Not_Significant
ALG6	-0.314505	0.235384	-0.418244	0.000887767	Inconsistent
ITGB3BP	-0.139253	0.7207	0.0811977	0.625169	Not_Significant
EFCAB7	0.0163383	0.97858	0.488461	0.100605	Not_Significant
PGM1	-0.227896	0.0848098	0.131489	0.0841913	Not_Significant
ROR1	1.1904	0.734602	0.00276473	0.986784	Not_Significant
UBE2U	-1.93346	0.577462	0.243014	0.322058	Not_Significant
CACHD1	-0.681312	0.346459	0.10672	0.45883	Not_Significant
RAVER2	0.0358831	0.948098	0.446428	0.373756	Not_Significant
JAK1	-0.475369	0.00213083	0.138897	0.0270904	Opposite
AK4	0.0039473	0.984186	0.261166	0.158589	Not_Significant
DNAJC6	-0.697898	0.191907	-0.00826952	0.991732	Not_Significant
LEPROT	0.119236	0.433591	-0.305936	0.0076083	Inconsistent
LEPR	-0.423953	0.563266	0.932615	0.0122471	Inconsistent
SGIP1	-1.59279	0.15868	0.361327	0.371252	Not_Significant
TCTEX1D1	0.353812	0.4467	0	1	Not_Significant
INSL5	-0.357499	0.91905	0	1	Not_Significant
WDR78	0.907601	0.218764	0.053046	0.860858	Not_Significant
MIER1	-0.0834701	0.623601	-0.0345386	0.647077	Not_Significant
SLC35D1	0.457351	0.00234749	0.2583	0.0637899	Inconsistent
IL23R	-0.607047	0.862815	-0.406476	0.808139	Not_Significant
IL12RB2	-0.0222354	0.991854	0.0447845	0.916397	Not_Significant
SERBP1	-0.138611	0.253097	0.159389	0.00119117	Inconsistent
GADD45A	0.359073	0.0648873	-0.568214	0.0955232	Not_Significant
GNG12	-0.107503	0.668726	-0.156231	0.0781287	Not_Significant
WLS	-1.05016	0.00018162	-0.0537748	0.659927	Inconsistent
DEPDC1	-0.0423529	0.913957	0.0963487	0.838646	Not_Significant
LRRC40	0.537869	0.0122258	-0.152731	0.0619035	Inconsistent
SRSF11	-0.0800001	0.707147	0.00884842	0.905991	Not_Significant
ANKRD13C	0.191487	0.432683	0.00765152	0.92355	Not_Significant
PTGER3	1.74067	0.618332	0.0953528	0.833088	Not_Significant
NEGR1	-1.04852	0.764936	0.496484	0.460501	Not_Significant
LRRIQ3	1.27068	0.236865	0.0038565	0.974844	Not_Significant
FPGT	-0.0838485	0.787644	0.074199	0.228113	Not_Significant
ERICH3	4.25423	5.50585e-05	0.691005	0.557152	Inconsistent
CRYZ	-0.692258	1.17177e-05	-0.0940143	0.311781	Inconsistent
TYW3	-0.00212923	0.992455	0.0617287	0.685051	Not_Significant
SLC44A5	-2.98167	0.128504	0.0744911	0.984558	Not_Significant
ACADM	0.699298	4.20214e-05	0.0152806	0.877521	Inconsistent
RABGGTB	-0.174128	0.266591	0.239299	0.0097885	Inconsistent
MSH4	0.640916	0.486495	0.622398	0.0855794	Not_Significant
ST6GALNAC3	1.72181	0.583376	0.171959	0.313994	Not_Significant
ST6GALNAC5	-1.35063	0.696175	0.0744838	0.986008	Not_Significant
PIGK	0.231269	0.220159	-0.309843	0.00023863	Inconsistent
USP33	0.139507	0.388817	0.0234859	0.638087	Not_Significant
MIGA1	0.447448	0.0186273	0.415656	0.0171806	Consistent
NEXN	-3.65033	0.127306	-0.541124	0.0196782	Inconsistent
FUBP1	0.00594765	0.9735	-0.00256345	0.968216	Not_Significant
DNAJB4	-0.409101	0.151895	-0.149837	0.125142	Not_Significant
GIPC2	-0.00525842	0.979152	0.155909	0.808635	Not_Significant
PTGFR	0.296965	0.563338	0.0713117	0.866255	Not_Significant
IFI44	-0.177262	0.715456	-1.21536	0.000910798	Inconsistent
ADGRL4	0.713184	0.837396	-0.139234	0.167138	Not_Significant
ADGRL2	-0.354836	0.0172363	0.0808835	0.499535	Inconsistent
TTLL7	0.350458	0.643677	-0.172088	0.282352	Not_Significant
PRKACB	-0.375313	0.160493	-0.370729	5.707e-07	Inconsistent
RPF1	-0.109974	0.7153	0.143086	0.0572748	Not_Significant
GNG5	0.308483	0.325958	0.053712	0.670405	Not_Significant
SPATA1	0.446416	0.608292	-0.149805	0.315321	Not_Significant
CTBS	0.243419	0.247173	-0.0886679	0.22245	Not_Significant
SSX2IP	-0.426403	0.0648551	0.005959	0.952638	Not_Significant
LPAR3	-1.45466	0.677026	-0.345647	0.633735	Not_Significant
MCOLN2	2.55994	0.461517	-0.100099	0.776125	Not_Significant
MCOLN3	0.345948	0.921115	-1.40071	0.300413	Not_Significant
SYDE2	-0.140379	0.647371	-0.126375	0.360125	Not_Significant
C1orf52	0.180374	0.63619	-0.0363665	0.749081	Not_Significant
BCL10	-0.115717	0.615079	-0.207516	0.0152167	Inconsistent
DDAH1	0.141756	0.410413	-0.411272	0.0134161	Inconsistent
CCN1	0.0944038	0.859176	-0.487349	0.121851	Not_Significant
ZNHIT6	-0.418189	0.235881	0.035991	0.749969	Not_Significant
COL24A1	3.9072	0.117	0.581495	0.0439191	Inconsistent
ODF2L	-0.850379	0.145213	0.0407663	0.680073	Not_Significant
CLCA4	0.680153	0.763129	0	1	Not_Significant
SH3GLB1	-1.10046	9.00217e-07	-0.187609	0.00504426	Consistent
SELENOF	0.132516	0.383873	-0.156175	0.146418	Not_Significant
HS2ST1	0.206504	0.287453	-0.162361	0.0238414	Inconsistent
LMO4	-0.0162666	0.94483	-0.0970014	0.57857	Not_Significant
PKN2	-0.0858511	0.622187	-0.0651805	0.290508	Not_Significant
GTF2B	0.101382	0.644896	0.00207608	0.980336	Not_Significant
KYAT3	-0.585441	0.0727313	-0.566307	0.000149576	Inconsistent
GBP3	-0.527523	0.0115869	-0.689883	0.0909034	Inconsistent
GBP2	-0.221653	0.533303	-0.702889	0.0680245	Not_Significant
GBP7	-0.04114	0.882449	-1.18212	0.00136583	Inconsistent
GBP4	-0.0247715	0.942826	-1.07438	0.0102661	Inconsistent
GBP5	0.225334	0.948755	-0.492195	0.09713	Not_Significant
GBP6	0.353581	0.848146	-2.12112	0.000265301	Inconsistent
LRRC8B	-0.260309	0.531272	-0.0721693	0.698809	Not_Significant
LRRC8C	2.26778	0.318969	0.165905	0.21425	Not_Significant
LRRC8D	-0.14415	0.522703	0.181505	0.0661502	Not_Significant
ZNF326	-0.128774	0.64933	0.121898	0.212585	Not_Significant
ZNF644	0.163017	0.288662	-0.00346251	0.95333	Not_Significant
HFM1	1.74067	0.618332	-1.39576	0.741634	Not_Significant
CDC7	-0.0287819	0.948347	-0.527243	0.127671	Not_Significant
TGFBR3	-0.239351	0.530496	-0.0143353	0.895684	Not_Significant
EPHX4	3.66047	0.158115	0.354918	0.745901	Not_Significant
BTBD8	-0.618314	0.0559134	0.0272183	0.84624	Not_Significant
C1orf146	0.864944	0.80578	0.10055	0.854927	Not_Significant
GLMN	-0.697756	0.0530639	0.245139	0.0684405	Not_Significant
RPAP2	-0.157663	0.528532	-0.343375	0.00428155	Inconsistent
GFI1	-0.744548	0.620705	-0.32754	0.540605	Not_Significant
EVI5	-0.195545	0.432644	0.12943	0.0393349	Inconsistent
RPL5	-0.317562	0.028203	0.1995	0.00430708	Opposite
DIPK1A	-0.461982	0.126153	-0.177084	0.0570524	Not_Significant
MTF2	0.0213323	0.924551	0.0765354	0.403747	Not_Significant
TMED5	-0.248488	0.138447	-0.0482421	0.769472	Not_Significant
CCDC18	-0.137107	0.611049	0.392125	0.16001	Not_Significant
DR1	-0.21142	0.311904	-0.0720973	0.329074	Not_Significant
BCAR3	-0.115072	0.625396	-0.115951	0.255808	Not_Significant
DNTTIP2	0.115078	0.587113	0.0505525	0.660209	Not_Significant
GCLM	-0.601574	0.00352585	-0.302126	0.000262694	Consistent
ABCA4	-0.59528	0.337653	0.107862	0.766046	Not_Significant
ARHGAP29	-0.0976454	0.646157	-0.0608915	0.661174	Not_Significant
ABCD3	0.00368614	0.982315	-0.0288428	0.802287	Not_Significant
F3	-1.10025	0.420692	0.10863	0.586417	Not_Significant
SLC44A3	-1.02095	0.00180108	-0.338783	0.0772537	Inconsistent
CNN3	-0.782972	2.28939e-05	0.0794752	0.431247	Inconsistent
ALG14	-0.00302937	0.993541	-0.256055	0.0109227	Inconsistent
TLCD4	0.18297	0.494117	-0.426524	0.00309187	Inconsistent
RWDD3	-0.10665	0.798352	-0.386801	0.00245825	Inconsistent
PTBP2	0.148148	0.506976	0.0630177	0.426315	Not_Significant
DPYD	-0.241392	0.502252	0.211693	0.051201	Not_Significant
SNX7	-0.148455	0.465119	-0.285508	0.00243136	Inconsistent
PLPPR5	-0.357499	0.91905	0.0261889	0.932865	Not_Significant
PLPPR4	2.30065	0.0847983	-0.406401	0.911521	Not_Significant
PALMD	-0.539336	0.000896923	-0.0307973	0.798776	Inconsistent
FRRS1	-0.0529574	0.786898	0.100571	0.188133	Not_Significant
AGL	0.0275061	0.864661	0.124983	0.249176	Not_Significant
SLC35A3	0.353288	0.0650819	-0.522191	4.07124e-09	Inconsistent
MFSD14A	0.582726	0.34263	0.000452062	0.994716	Not_Significant
SASS6	-0.0735882	0.854424	-0.301209	0.173249	Not_Significant
TRMT13	0.0579486	0.833607	0.188725	0.0324053	Inconsistent
LRRC39	-0.712076	0.437168	-0.382618	0.414846	Not_Significant
DBT	-0.278069	0.168223	0.123051	0.224751	Not_Significant
RTCA	0.12619	0.533513	-0.157366	0.137774	Not_Significant
CDC14A	1.10316	0.0126275	0.138904	0.45372	Inconsistent
GPR88	-1.27463	0.0523235	-0.374982	0.782016	Not_Significant
VCAM1	-0.787009	0.585172	-0.459564	0.136091	Not_Significant
EXTL2	-0.273675	0.421322	-0.113226	0.26403	Not_Significant
SLC30A7	-0.126819	0.488288	-0.102132	0.070643	Not_Significant
DPH5	-0.120275	0.762471	0.0852924	0.237894	Not_Significant
S1PR1	0.403104	0.137793	-0.106933	0.52146	Not_Significant
OLFM3	1.2351	0.724908	-0.895233	2.89878e-07	Inconsistent
COL11A1	1.1904	0.734602	-0.367908	0.821506	Not_Significant
RNPC3	-0.0111493	0.959777	-0.15327	0.0813071	Not_Significant
PRMT6	-0.00279522	0.99276	0.358776	0.000107831	Inconsistent
NTNG1	0.864944	0.80578	-0.406411	0.923765	Not_Significant
FAM102B	-0.351181	0.38424	-0.0816327	0.523159	Not_Significant
HENMT1	0.0600521	0.984249	1.11162	0.29837	Not_Significant
PRPF38B	-0.440432	0.207353	-0.0669816	0.417414	Not_Significant
FNDC7	1.1904	0.734602	-0.392267	0.477984	Not_Significant
STXBP3	-0.173337	0.486843	-0.0601248	0.496701	Not_Significant
AKNAD1	-0.357499	0.91905	-0.406401	0.923767	Not_Significant
GPSM2	0.379346	0.408851	-0.172297	0.147475	Not_Significant
CLCC1	-0.421563	0.0168532	0.0414411	0.551355	Inconsistent
WDR47	0.416084	0.349627	0.0960679	0.486158	Not_Significant
TAF13	0.194239	0.437087	-0.215042	0.047844	Inconsistent
TMEM167B	-0.0965926	0.587262	-0.122854	0.0515986	Not_Significant
C1orf194	-2.55763	0.457964	1.03135	0.772139	Not_Significant
KIAA1324	-0.0832102	0.917395	0.774566	0.036766	Inconsistent
CELSR2	-0.0183702	0.962609	0.395212	0.285588	Not_Significant
PSRC1	0.455063	0.262214	-0.323301	0.485205	Not_Significant
MYBPHL	0.633708	0.838385	-1.49405	0.540649	Not_Significant
SORT1	-0.286659	0.0570947	-0.134464	0.156761	Not_Significant
PSMA5	-0.191668	0.300843	-0.101711	0.161336	Not_Significant
SYPL2	-0.252123	0.485192	0	1	Not_Significant
ATXN7L2	-0.198444	0.720037	0.0409167	0.829611	Not_Significant
CYB561D1	-0.276241	0.443444	0.135597	0.313028	Not_Significant
AMIGO1	-0.441147	0.133492	0.203507	0.0863227	Not_Significant
GPR61	1.20576	0.540019	0	1	Not_Significant
GNAI3	0.0934854	0.565268	0.0547184	0.418108	Not_Significant
GNAT2	-1.78534	0.275811	0.51973	0.217508	Not_Significant
AMPD2	-0.264072	0.263192	0.284912	0.00379308	Inconsistent
GSTM4	-0.658745	0.0542824	-0.222367	0.0380193	Inconsistent
GSTM2	-0.158789	0.87832	0.20134	0.142401	Not_Significant
GSTM1	1.54121	0.659643	0.187394	0.287271	Not_Significant
GSTM3	1.16046	0.500048	-0.0157219	0.92524	Not_Significant
EPS8L3	-0.0884883	0.887685	0.555373	0.874933	Not_Significant
CSF1	-1.42353	0.0346094	-0.119299	0.517461	Inconsistent
AHCYL1	-0.220719	0.172294	0.111392	0.209527	Not_Significant
STRIP1	-0.0248268	0.910211	0.0733361	0.385609	Not_Significant
SLC6A17	-1.24185	0.723028	-0.406402	0.918363	Not_Significant
KCNC4	-1.58194	0.364345	0.064414	0.963644	Not_Significant
RBM15	0.112008	0.559853	-0.0885823	0.0896808	Not_Significant
SLC16A4	-0.411978	0.178355	0.397552	0.582286	Not_Significant
LAMTOR5	0.160461	0.445324	0.0360913	0.685422	Not_Significant
PROK1	0.901598	0.79601	0.190703	0.787319	Not_Significant
KCNA2	2.42165	0.455034	0.331699	0.122139	Not_Significant
LRIF1	0.187339	0.459194	-0.0167239	0.886382	Not_Significant
[truncated: 12,896 more rows]

## Sheet: humanized_fasting_vs_fed_pvalue
	human_fasting_log2FoldChange	human_fasting_pvalue	mouse_fasting_log2FoldChange	mouse_fasting_pvalue	Signature
[truncated: 14,744 more rows]

[truncated: 1 more sheets: humanized_refeeding_vs_fasting_]
